# Supplementary material for: CpG site methylation in CRYAA promoter affect transcription factor Sp1 binding in human lens epithelial cells
Source: BMC Ophthalmol. 2016 Aug 9;16:141. doi: 10.1186/s12886-016-0309-y (PMC4979130; doi:10.1186/s12886-016-0309-y)
Supplement: Additional file 1: — Row data of qRT-PCR for CRYAA after Zebularine treatment, Experiment 1, Part 1. CRYAA mRNA expression were detected using a SYBR Green detection kit. β-actin was used as an internal control. qRT-PCR reactions were performed with a ViiA 7 Real-Time PCR System. All qRT-PCR experiments were performed for three times, with biological triplicates in each experiment. It is the rata data of part 1 of the first experiment. (XLS 2430 kb) [file 12886_2016_309_MOESM1_ESM.xls]

## Sheet: Sample Setup
Block Type	96-Well Block (0.2mL)
Calibration Background is expired	No
Calibration Background performed on	2016-02-19 13:04:02 PM CST
Calibration FAM is expired	No
Calibration FAM performed on	2016-02-19 13:49:08 PM CST
Calibration NED is expired	No
Calibration NED performed on	2016-02-19 13:11:46 PM CST
Calibration ROI is expired	No
Calibration ROI performed on	2016-02-19 12:42:23 PM CST
Calibration ROX is expired	No
Calibration ROX performed on	2016-02-19 13:41:49 PM CST
Calibration SYBR is expired	No
Calibration SYBR performed on	2016-02-19 13:26:29 PM CST
Calibration TAMRA is expired	No
Calibration TAMRA performed on	2016-02-19 13:33:48 PM CST
Calibration Uniformity is expired	No
Calibration Uniformity performed on	2016-02-19 12:57:16 PM CST
Calibration VIC is expired	No
Calibration VIC performed on	2016-02-19 13:19:06 PM CST
Chemistry	SYBR_GREEN
Experiment Barcode
Experiment Comments
Experiment File Name	E:\科研\论文\CRYAA(EMSA)——J Ophthal\BMC\补实验\qRT-PCR实验\新建文件夹\2016-01-14 131046 zytemp.eds
Experiment Name	2016-04-21 143230liuxin
Experiment Run Start Time	2016-04-21 15:03:26 PM CST
Experiment Run Stop Time	2016-04-21 16:50:02 PM CST
Experiment Type	Comparative Cт (ΔΔCт)
Experiment User Name	liuxin
Instrument Name	278881388
Instrument Serial Number	278881388
Instrument Type	ViiA(TM) 7 System
Passive Reference	ROX
Quantification Cycle Method	Ct
Signal Smoothing On	true
Stage/ Cycle where Analysis is performed	Stage 2, Step 2
Well	Well Position	Sample Name	Sample Color	Biogroup Name	Biogroup Color	Target Name	Target Color	Task	Reporter	Quencher	Quantity	Comments
1	A1	7	RGB(176,23,31)			CRYAA	RGB(176,23,31)	UNKNOWN	SYBR	None
2	A2	12	RGB(0,0,255)			CRYAA	RGB(176,23,31)	UNKNOWN	SYBR	None
3	A3	10	RGB(0,139,69)			CRYAA	RGB(176,23,31)	UNKNOWN	SYBR	None
4	A4	9	RGB(255,127,0)			CRYAA	RGB(176,23,31)	UNKNOWN	SYBR	None
5	A5	5	RGB(139,137,112)			CRYAA	RGB(176,23,31)	UNKNOWN	SYBR	None
6	A6	8	RGB(238,121,66)			CRYAA	RGB(176,23,31)	UNKNOWN	SYBR	None
7	A7	1	RGB(142,56,142)			CRYAA	RGB(176,23,31)	UNKNOWN	SYBR	None
8	A8	2	RGB(198,113,113)			CRYAA	RGB(176,23,31)	UNKNOWN	SYBR	None
9	A9	7	RGB(176,23,31)			CRYAA	RGB(176,23,31)	UNKNOWN	SYBR	None
10	A10	12	RGB(0,0,255)			CRYAA	RGB(176,23,31)	UNKNOWN	SYBR	None
11	A11	10	RGB(0,139,69)			CRYAA	RGB(176,23,31)	UNKNOWN	SYBR	None
12	A12	9	RGB(255,127,0)			CRYAA	RGB(176,23,31)	UNKNOWN	SYBR	None
13	B1	7	RGB(176,23,31)			GJA3	RGB(0,0,255)	UNKNOWN	SYBR	None
14	B2	12	RGB(0,0,255)			GJA3	RGB(0,0,255)	UNKNOWN	SYBR	None
15	B3	10	RGB(0,139,69)			GJA3	RGB(0,0,255)	UNKNOWN	SYBR	None
16	B4	9	RGB(255,127,0)			GJA3	RGB(0,0,255)	UNKNOWN	SYBR	None
17	B5	5	RGB(139,137,112)			GJA3	RGB(0,0,255)	UNKNOWN	SYBR	None
18	B6	8	RGB(238,121,66)			GJA3	RGB(0,0,255)	UNKNOWN	SYBR	None
19	B7	1	RGB(142,56,142)			GJA3	RGB(0,0,255)	UNKNOWN	SYBR	None
20	B8	2	RGB(198,113,113)			GJA3	RGB(0,0,255)	UNKNOWN	SYBR	None
21	B9	7	RGB(176,23,31)			GJA3	RGB(0,0,255)	UNKNOWN	SYBR	None
22	B10	12	RGB(0,0,255)			GJA3	RGB(0,0,255)	UNKNOWN	SYBR	None
23	B11	10	RGB(0,139,69)			GJA3	RGB(0,0,255)	UNKNOWN	SYBR	None
24	B12	9	RGB(255,127,0)			GJA3	RGB(0,0,255)	UNKNOWN	SYBR	None
25	C1	7	RGB(176,23,31)			BETA-ACTIN	RGB(0,139,69)	UNKNOWN	SYBR	None
26	C2	12	RGB(0,0,255)			BETA-ACTIN	RGB(0,139,69)	UNKNOWN	SYBR	None
27	C3	10	RGB(0,139,69)			BETA-ACTIN	RGB(0,139,69)	UNKNOWN	SYBR	None
28	C4	9	RGB(255,127,0)			BETA-ACTIN	RGB(0,139,69)	UNKNOWN	SYBR	None
29	C5	5	RGB(139,137,112)			BETA-ACTIN	RGB(0,139,69)	UNKNOWN	SYBR	None
30	C6	8	RGB(238,121,66)			BETA-ACTIN	RGB(0,139,69)	UNKNOWN	SYBR	None
31	C7	1	RGB(142,56,142)			BETA-ACTIN	RGB(0,139,69)	UNKNOWN	SYBR	None
32	C8	2	RGB(198,113,113)			BETA-ACTIN	RGB(0,139,69)	UNKNOWN	SYBR	None
33	C9	7	RGB(176,23,31)			BETA-ACTIN	RGB(0,139,69)	UNKNOWN	SYBR	None
34	C10	12	RGB(0,0,255)			BETA-ACTIN	RGB(0,139,69)	UNKNOWN	SYBR	None
35	C11	10	RGB(0,139,69)			BETA-ACTIN	RGB(0,139,69)	UNKNOWN	SYBR	None
36	C12	9	RGB(255,127,0)			BETA-ACTIN	RGB(0,139,69)	UNKNOWN	SYBR	None
37	D1	7	RGB(176,23,31)			GATA4	RGB(238,238,0)	UNKNOWN	SYBR	None
38	D2	12	RGB(0,0,255)			GATA4	RGB(238,238,0)	UNKNOWN	SYBR	None
39	D3	10	RGB(0,139,69)			GATA4	RGB(238,238,0)	UNKNOWN	SYBR	None
40	D4	9	RGB(255,127,0)			GATA4	RGB(238,238,0)	UNKNOWN	SYBR	None
41	D5	5	RGB(139,137,112)			GATA4	RGB(238,238,0)	UNKNOWN	SYBR	None
42	D6	8	RGB(238,121,66)			GATA4	RGB(238,238,0)	UNKNOWN	SYBR	None
43	D7	1	RGB(142,56,142)			GATA4	RGB(238,238,0)	UNKNOWN	SYBR	None
44	D8	2	RGB(198,113,113)			GATA4	RGB(238,238,0)	UNKNOWN	SYBR	None
45	D9	7	RGB(176,23,31)			GATA4	RGB(238,238,0)	UNKNOWN	SYBR	None
46	D10	12	RGB(0,0,255)			GATA4	RGB(238,238,0)	UNKNOWN	SYBR	None
47	D11	10	RGB(0,139,69)			GATA4	RGB(238,238,0)	UNKNOWN	SYBR	None
48	D12	9	RGB(255,127,0)			GATA4	RGB(238,238,0)	UNKNOWN	SYBR	None
49	E1	7	RGB(176,23,31)			CRYAA	RGB(176,23,31)	UNKNOWN	SYBR	None
50	E2	12	RGB(0,0,255)			CRYAA	RGB(176,23,31)	UNKNOWN	SYBR	None
51	E3	10	RGB(0,139,69)			CRYAA	RGB(176,23,31)	UNKNOWN	SYBR	None
52	E4	9	RGB(255,127,0)			CRYAA	RGB(176,23,31)	UNKNOWN	SYBR	None
53	E5	5	RGB(139,137,112)			CRYAA	RGB(176,23,31)	UNKNOWN	SYBR	None
54	E6	8	RGB(238,121,66)			CRYAA	RGB(176,23,31)	UNKNOWN	SYBR	None
55	E7	1	RGB(142,56,142)			CRYAA	RGB(176,23,31)	UNKNOWN	SYBR	None
56	E8	2	RGB(198,113,113)			CRYAA	RGB(176,23,31)	UNKNOWN	SYBR	None
57	E9	5	RGB(139,137,112)			CRYAA	RGB(176,23,31)	UNKNOWN	SYBR	None
58	E10	8	RGB(238,121,66)			CRYAA	RGB(176,23,31)	UNKNOWN	SYBR	None
59	E11	1	RGB(142,56,142)			CRYAA	RGB(176,23,31)	UNKNOWN	SYBR	None
60	E12	2	RGB(198,113,113)			CRYAA	RGB(176,23,31)	UNKNOWN	SYBR	None
61	F1	7	RGB(176,23,31)			GJA3	RGB(0,0,255)	UNKNOWN	SYBR	None
62	F2	12	RGB(0,0,255)			GJA3	RGB(0,0,255)	UNKNOWN	SYBR	None
63	F3	10	RGB(0,139,69)			GJA3	RGB(0,0,255)	UNKNOWN	SYBR	None
64	F4	9	RGB(255,127,0)			GJA3	RGB(0,0,255)	UNKNOWN	SYBR	None
65	F5	5	RGB(139,137,112)			GJA3	RGB(0,0,255)	UNKNOWN	SYBR	None
66	F6	8	RGB(238,121,66)			GJA3	RGB(0,0,255)	UNKNOWN	SYBR	None
67	F7	1	RGB(142,56,142)			GJA3	RGB(0,0,255)	UNKNOWN	SYBR	None
68	F8	2	RGB(198,113,113)			GJA3	RGB(0,0,255)	UNKNOWN	SYBR	None
69	F9	5	RGB(139,137,112)			GJA3	RGB(0,0,255)	UNKNOWN	SYBR	None
70	F10	8	RGB(238,121,66)			GJA3	RGB(0,0,255)	UNKNOWN	SYBR	None
71	F11	1	RGB(142,56,142)			GJA3	RGB(0,0,255)	UNKNOWN	SYBR	None
72	F12	2	RGB(198,113,113)			GJA3	RGB(0,0,255)	UNKNOWN	SYBR	None
73	G1	7	RGB(176,23,31)			BETA-ACTIN	RGB(0,139,69)	UNKNOWN	SYBR	None
74	G2	12	RGB(0,0,255)			BETA-ACTIN	RGB(0,139,69)	UNKNOWN	SYBR	None
75	G3	10	RGB(0,139,69)			BETA-ACTIN	RGB(0,139,69)	UNKNOWN	SYBR	None
76	G4	9	RGB(255,127,0)			BETA-ACTIN	RGB(0,139,69)	UNKNOWN	SYBR	None
77	G5	5	RGB(139,137,112)			BETA-ACTIN	RGB(0,139,69)	UNKNOWN	SYBR	None
78	G6	8	RGB(238,121,66)			BETA-ACTIN	RGB(0,139,69)	UNKNOWN	SYBR	None
79	G7	1	RGB(142,56,142)			BETA-ACTIN	RGB(0,139,69)	UNKNOWN	SYBR	None
80	G8	2	RGB(198,113,113)			BETA-ACTIN	RGB(0,139,69)	UNKNOWN	SYBR	None
81	G9	5	RGB(139,137,112)			BETA-ACTIN	RGB(0,139,69)	UNKNOWN	SYBR	None
82	G10	8	RGB(238,121,66)			BETA-ACTIN	RGB(0,139,69)	UNKNOWN	SYBR	None
83	G11	1	RGB(142,56,142)			BETA-ACTIN	RGB(0,139,69)	UNKNOWN	SYBR	None
84	G12	2	RGB(198,113,113)			BETA-ACTIN	RGB(0,139,69)	UNKNOWN	SYBR	None
85	H1	7	RGB(176,23,31)			GATA4	RGB(238,238,0)	UNKNOWN	SYBR	None
86	H2	12	RGB(0,0,255)			GATA4	RGB(238,238,0)	UNKNOWN	SYBR	None
87	H3	10	RGB(0,139,69)			GATA4	RGB(238,238,0)	UNKNOWN	SYBR	None
88	H4	9	RGB(255,127,0)			GATA4	RGB(238,238,0)	UNKNOWN	SYBR	None
89	H5	5	RGB(139,137,112)			GATA4	RGB(238,238,0)	UNKNOWN	SYBR	None
90	H6	8	RGB(238,121,66)			GATA4	RGB(238,238,0)	UNKNOWN	SYBR	None
91	H7	16	RGB(0,245,255)			BETA-ACTIN	RGB(0,139,69)	UNKNOWN	SYBR	None
92	H8	18	RGB(238,220,130)			BETA-ACTIN	RGB(0,139,69)	UNKNOWN	SYBR	None
93	H9	17	RGB(238,238,0)			BETA-ACTIN	RGB(0,139,69)	UNKNOWN	SYBR	None
94	H10	16	RGB(0,245,255)			GJA3	RGB(0,0,255)	UNKNOWN	SYBR	None
95	H11	18	RGB(238,220,130)			GJA3	RGB(0,0,255)	UNKNOWN	SYBR	None
96	H12	17	RGB(238,238,0)			GJA3	RGB(0,0,255)	UNKNOWN	SYBR	None

## Sheet: Amplification Data
Block Type	96-Well Block (0.2mL)
Calibration Background is expired	No
Calibration Background performed on	2016-02-19 13:04:02 PM CST
Calibration FAM is expired	No
Calibration FAM performed on	2016-02-19 13:49:08 PM CST
Calibration NED is expired	No
Calibration NED performed on	2016-02-19 13:11:46 PM CST
Calibration ROI is expired	No
Calibration ROI performed on	2016-02-19 12:42:23 PM CST
Calibration ROX is expired	No
Calibration ROX performed on	2016-02-19 13:41:49 PM CST
Calibration SYBR is expired	No
Calibration SYBR performed on	2016-02-19 13:26:29 PM CST
Calibration TAMRA is expired	No
Calibration TAMRA performed on	2016-02-19 13:33:48 PM CST
Calibration Uniformity is expired	No
Calibration Uniformity performed on	2016-02-19 12:57:16 PM CST
Calibration VIC is expired	No
Calibration VIC performed on	2016-02-19 13:19:06 PM CST
Chemistry	SYBR_GREEN
Experiment Barcode
Experiment Comments
Experiment File Name	E:\科研\论文\CRYAA(EMSA)——J Ophthal\BMC\补实验\qRT-PCR实验\新建文件夹\2016-01-14 131046 zytemp.eds
Experiment Name	2016-04-21 143230liuxin
Experiment Run Start Time	2016-04-21 15:03:26 PM CST
Experiment Run Stop Time	2016-04-21 16:50:02 PM CST
Experiment Type	Comparative Cт (ΔΔCт)
Experiment User Name	liuxin
Instrument Name	278881388
Instrument Serial Number	278881388
Instrument Type	ViiA(TM) 7 System
Passive Reference	ROX
Quantification Cycle Method	Ct
Signal Smoothing On	true
Stage/ Cycle where Analysis is performed	Stage 2, Step 2
Well	Cycle	Target Name	Rn	Delta Rn
1	1	CRYAA	0.0365932	-0.00599616
1	2	CRYAA	0.0387081	-0.00428154
1	3	CRYAA	0.0416528	-0.00173713
1	4	CRYAA	0.0426089	-0.00118137
1	5	CRYAA	0.0435631	-0.000627428
1	6	CRYAA	0.0445355	-5.53261e-05
1	7	CRYAA	0.0451322	0.00014111
1	8	CRYAA	0.0458886	0.000497182
1	9	CRYAA	0.0465257	0.00073403
1	10	CRYAA	0.0471298	0.000937782
1	11	CRYAA	0.0475402	0.000947983
1	12	CRYAA	0.0475794	0.000586892
1	13	CRYAA	0.0480863	0.000693515
1	14	CRYAA	0.048178	0.000384924
1	15	CRYAA	0.0487834	0.000589988
1	16	CRYAA	0.0495609	0.000967242
1	17	CRYAA	0.0496164	0.000622411
1	18	CRYAA	0.0495439	0.000149621
1	19	CRYAA	0.0495736	-0.000220973
1	20	CRYAA	0.049792	-0.000402844
1	21	CRYAA	0.0502178	-0.000377351
1	22	CRYAA	0.0508516	-0.000143815
1	23	CRYAA	0.0513767	-1.90014e-05
1	24	CRYAA	0.0514364	-0.000359656
1	25	CRYAA	0.0516178	-0.000578511
1	26	CRYAA	0.0517791	-0.000817491
1	27	CRYAA	0.0517871	-0.00120974
1	28	CRYAA	0.0523751	-0.00102204
1	29	CRYAA	0.0526075	-0.00118993
1	30	CRYAA	0.0536369	-0.000560832
1	31	CRYAA	0.0548977	0.000299711
1	32	CRYAA	0.0579494	0.00295105
1	33	CRYAA	0.0629332	0.00753459
1	34	CRYAA	0.0727667	0.0169678
1	35	CRYAA	0.0917075	0.0355083
1	36	CRYAA	0.12542	0.0688205
1	37	CRYAA	0.179461	0.122461
1	38	CRYAA	0.258179	0.200779
1	39	CRYAA	0.352847	0.295047
1	40	CRYAA	0.435287	0.377086
2	1	CRYAA	0.0190603	-0.000142351
2	2	CRYAA	0.0199045	0.00057777
2	3	CRYAA	0.0202435	0.000792674
2	4	CRYAA	0.0202336	0.000658681
2	5	CRYAA	0.020207	0.000507938
2	6	CRYAA	0.0203481	0.000524973
2	7	CRYAA	0.0203921	0.000444824
2	8	CRYAA	0.0207584	0.000687044
2	9	CRYAA	0.0209946	0.000799177
2	10	CRYAA	0.0207129	0.000393396
2	11	CRYAA	0.0204957	5.20438e-05
2	12	CRYAA	0.0202354	-0.000332294
2	13	CRYAA	0.0201895	-0.000502356
2	14	CRYAA	0.0204674	-0.000348537
2	15	CRYAA	0.0203203	-0.000619676
2	16	CRYAA	0.020299	-0.000765147
2	17	CRYAA	0.0206317	-0.000556557
2	18	CRYAA	0.0203933	-0.000919003
2	19	CRYAA	0.020286	-0.00115036
2	20	CRYAA	0.0205255	-0.001035
2	21	CRYAA	0.0208862	-0.000798373
2	22	CRYAA	0.0207637	-0.00104504
2	23	CRYAA	0.0207811	-0.00115168
2	24	CRYAA	0.0213505	-0.000706435
2	25	CRYAA	0.0214683	-0.000712686
2	26	CRYAA	0.0216396	-0.000665466
2	27	CRYAA	0.0220581	-0.000371108
2	28	CRYAA	0.022481	-7.23121e-05
2	29	CRYAA	0.0245679	0.00189058
2	30	CRYAA	0.0278022	0.0050007
2	31	CRYAA	0.0346037	0.0116781
2	32	CRYAA	0.0470967	0.024047
2	33	CRYAA	0.0702663	0.0470925
2	34	CRYAA	0.111672	0.0883741
2	35	CRYAA	0.177707	0.154285
2	36	CRYAA	0.269625	0.246079
2	37	CRYAA	0.375414	0.351743
2	38	CRYAA	0.476843	0.453048
2	39	CRYAA	0.560584	0.536665
2	40	CRYAA	0.616964	0.592922
3	1	CRYAA	0.00874299	0.00107985
3	2	CRYAA	0.00870639	0.000883105
3	3	CRYAA	0.00854818	0.00056476
3	4	CRYAA	0.00854801	0.000404447
3	5	CRYAA	0.00872081	0.000417104
3	6	CRYAA	0.00889542	0.000431579
3	7	CRYAA	0.00905527	0.000431287
3	8	CRYAA	0.00917411	0.000389996
3	9	CRYAA	0.00946033	0.000516077
3	10	CRYAA	0.00957503	0.000470638
3	11	CRYAA	0.0096742	0.000409663
3	12	CRYAA	0.00988878	0.000464102
3	13	CRYAA	0.00993555	0.00035074
3	14	CRYAA	0.00990782	0.000162869
3	15	CRYAA	0.00988797	-1.71195e-05
3	16	CRYAA	0.0101371	7.18622e-05
3	17	CRYAA	0.0105741	0.000348725
3	18	CRYAA	0.0104363	5.084e-05
3	19	CRYAA	0.0103685	-0.000177106
3	20	CRYAA	0.0105469	-0.000158846
3	21	CRYAA	0.0105679	-0.000297988
3	22	CRYAA	0.0106587	-0.000367319
3	23	CRYAA	0.0104757	-0.000710536
3	24	CRYAA	0.0104843	-0.000862013
3	25	CRYAA	0.0109414	-0.000565098
3	26	CRYAA	0.0108544	-0.000812177
3	27	CRYAA	0.0106483	-0.0011785
3	28	CRYAA	0.0105379	-0.00144903
3	29	CRYAA	0.0104789	-0.0016681
3	30	CRYAA	0.0104679	-0.00183923
3	31	CRYAA	0.0107403	-0.00172701
3	32	CRYAA	0.0109505	-0.00167697
3	33	CRYAA	0.0110343	-0.00175333
3	34	CRYAA	0.0115143	-0.00143347
3	35	CRYAA	0.0120326	-0.00107529
3	36	CRYAA	0.0134532	0.000185177
3	37	CRYAA	0.0148848	0.00145668
3	38	CRYAA	0.0168086	0.00322034
3	39	CRYAA	0.0211707	0.00742224
3	40	CRYAA	0.0277359	0.0138273
4	1	CRYAA	0.0141586	0.00058679
4	2	CRYAA	0.01414	0.000369332
4	3	CRYAA	0.0141446	0.000175043
4	4	CRYAA	0.0143042	0.000135722
4	5	CRYAA	0.0147153	0.000348033
4	6	CRYAA	0.0148668	0.000300621
4	7	CRYAA	0.0149003	0.000135304
4	8	CRYAA	0.0151249	0.000161008
4	9	CRYAA	0.0152863	0.00012352
4	10	CRYAA	0.015651	0.000289333
4	11	CRYAA	0.0158068	0.000246267
4	12	CRYAA	0.0158667	0.000107346
4	13	CRYAA	0.016243	0.000284739
4	14	CRYAA	0.0162756	0.000118446
4	15	CRYAA	0.016256	-0.000100019
4	16	CRYAA	0.0162461	-0.000308775
4	17	CRYAA	0.0162569	-0.000496877
4	18	CRYAA	0.016563	-0.000389587
4	19	CRYAA	0.0167377	-0.000413769
4	20	CRYAA	0.016977	-0.000373319
4	21	CRYAA	0.0170649	-0.000484374
4	22	CRYAA	0.0174101	-0.000337995
4	23	CRYAA	0.0175432	-0.000403808
4	24	CRYAA	0.0171846	-0.000961256
4	25	CRYAA	0.0171004	-0.00124432
4	26	CRYAA	0.0175069	-0.00103669
4	27	CRYAA	0.0179564	-0.000786008
4	28	CRYAA	0.0187786	-0.000162744
4	29	CRYAA	0.0205394	0.00139918
4	30	CRYAA	0.023014	0.00367498
4	31	CRYAA	0.0280418	0.00850385
4	32	CRYAA	0.0381768	0.01844
4	33	CRYAA	0.0568744	0.0369387
4	34	CRYAA	0.092114	0.0719795
4	35	CRYAA	0.1523	0.131967
4	36	CRYAA	0.244398	0.223866
4	37	CRYAA	0.365565	0.344834
4	38	CRYAA	0.495268	0.474337
4	39	CRYAA	0.60986	0.588731
4	40	CRYAA	0.687908	0.66658
5	1	CRYAA	0.0217315	0.00245292
5	2	CRYAA	0.0213466	0.00200398
5	3	CRYAA	0.0207961	0.00138936
5	4	CRYAA	0.0201069	0.000636133
5	5	CRYAA	0.0199134	0.000378548
5	6	CRYAA	0.0198989	0.000300024
5	7	CRYAA	0.019878	0.000215025
5	8	CRYAA	0.0194619	-0.000265102
5	9	CRYAA	0.0194211	-0.000370037
5	10	CRYAA	0.0197182	-0.000136966
5	11	CRYAA	0.0199717	5.24966e-05
5	12	CRYAA	0.0200411	5.77383e-05
5	13	CRYAA	0.0198634	-0.000183994
5	14	CRYAA	0.0198182	-0.000293292
5	15	CRYAA	0.0199106	-0.000264961
5	16	CRYAA	0.0199213	-0.000318297
5	17	CRYAA	0.019901	-0.00040271
5	18	CRYAA	0.0198898	-0.000477931
5	19	CRYAA	0.0198528	-0.00057902
5	20	CRYAA	0.0198038	-0.0006921
5	21	CRYAA	0.0196066	-0.000953361
5	22	CRYAA	0.019633	-0.000990983
5	23	CRYAA	0.020038	-0.000650107
5	24	CRYAA	0.020309	-0.000443136
5	25	CRYAA	0.0203532	-0.000463053
5	26	CRYAA	0.0204818	-0.000398519
5	27	CRYAA	0.0212769	0.00033258
5	28	CRYAA	0.0222715	0.00126304
5	29	CRYAA	0.0243311	0.00325863
5	30	CRYAA	0.0279642	0.0068276
5	31	CRYAA	0.0355007	0.0143001
5	32	CRYAA	0.0502167	0.028952
5	33	CRYAA	0.077145	0.0558163
5	34	CRYAA	0.125087	0.103694
5	35	CRYAA	0.2022	0.180743
5	36	CRYAA	0.308402	0.286881
5	37	CRYAA	0.429998	0.408413
5	38	CRYAA	0.54351	0.521861
5	39	CRYAA	0.63364	0.611926
5	40	CRYAA	0.69113	0.669353
6	1	CRYAA	0.0483727	0.00038971
6	2	CRYAA	0.0480868	-6.3104e-05
6	3	CRYAA	0.0480839	-0.000233027
6	4	CRYAA	0.048451	-3.28429e-05
6	5	CRYAA	0.0483804	-0.00027047
6	6	CRYAA	0.0484608	-0.000357069
6	7	CRYAA	0.0489927	7.85856e-06
6	8	CRYAA	0.049186	3.42432e-05
6	9	CRYAA	0.0495694	0.000250614
6	10	CRYAA	0.0497593	0.000273549
6	11	CRYAA	0.0501903	0.000537562
6	12	CRYAA	0.0501932	0.000373477
6	13	CRYAA	0.0502	0.000213302
6	14	CRYAA	0.0505448	0.000391139
6	15	CRYAA	0.0506409	0.00032026
6	16	CRYAA	0.0509635	0.000475897
6	17	CRYAA	0.0510744	0.000419778
6	18	CRYAA	0.0512239	0.000402357
6	19	CRYAA	0.0513846	0.000396104
6	20	CRYAA	0.0513142	0.000158671
6	21	CRYAA	0.0506777	-0.000644827
6	22	CRYAA	0.050484	-0.00100546
6	23	CRYAA	0.0505834	-0.00107303
6	24	CRYAA	0.0506522	-0.00117119
6	25	CRYAA	0.0510664	-0.000923958
6	26	CRYAA	0.0512425	-0.000914818
6	27	CRYAA	0.0515649	-0.000759415
6	28	CRYAA	0.0518092	-0.000682143
6	29	CRYAA	0.05243	-0.000228278
6	30	CRYAA	0.053695	0.00086978
6	31	CRYAA	0.0561642	0.00317193
6	32	CRYAA	0.0601797	0.00702048
6	33	CRYAA	0.0685305	0.0152043
6	34	CRYAA	0.0846022	0.031109
6	35	CRYAA	0.114576	0.0609162
6	36	CRYAA	0.166863	0.113036
6	37	CRYAA	0.248586	0.194592
6	38	CRYAA	0.359909	0.305748
6	39	CRYAA	0.48523	0.430902
6	40	CRYAA	0.588433	0.533938
7	1	CRYAA	0.0221545	0.000307403
7	2	CRYAA	0.0221644	0.000131658
7	3	CRYAA	0.0218493	-0.000369105
7	4	CRYAA	0.0218777	-0.000526356
7	5	CRYAA	0.0224589	-0.000130788
7	6	CRYAA	0.0231059	0.000330601
7	7	CRYAA	0.0232051	0.000244078
7	8	CRYAA	0.0233031	0.000156463
7	9	CRYAA	0.0235821	0.00024984
7	10	CRYAA	0.0240196	0.000501714
7	11	CRYAA	0.0240359	0.000332384
7	12	CRYAA	0.0239743	8.51496e-05
7	13	CRYAA	0.0241622	8.7428e-05
7	14	CRYAA	0.0246519	0.000391403
7	15	CRYAA	0.0246574	0.000211328
7	16	CRYAA	0.0245993	-3.24059e-05
7	17	CRYAA	0.0248103	-7.1182e-06
7	18	CRYAA	0.0249901	-1.29404e-05
7	19	CRYAA	0.0249713	-0.000217349
7	20	CRYAA	0.0249599	-0.000414397
7	21	CRYAA	0.0249544	-0.000605504
7	22	CRYAA	0.0252168	-0.000528735
7	23	CRYAA	0.0253142	-0.000617015
7	24	CRYAA	0.0257987	-0.000318179
7	25	CRYAA	0.0261124	-0.000190118
7	26	CRYAA	0.0261156	-0.000372506
7	27	CRYAA	0.026373	-0.000300771
7	28	CRYAA	0.0271762	0.000316782
7	29	CRYAA	0.0287812	0.00173612
7	30	CRYAA	0.0325009	0.00527022
7	31	CRYAA	0.0392099	0.0117936
7	32	CRYAA	0.0523623	0.0247603
7	33	CRYAA	0.0764281	0.0486405
7	34	CRYAA	0.12003	0.0920566
7	35	CRYAA	0.192196	0.164037
7	36	CRYAA	0.296695	0.26835
7	37	CRYAA	0.421342	0.392812
7	38	CRYAA	0.542538	0.513822
7	39	CRYAA	0.641074	0.612173
7	40	CRYAA	0.70432	0.675233
8	1	CRYAA	0.0232754	-1.51582e-05
8	2	CRYAA	0.0232315	-0.00021446
8	3	CRYAA	0.0234031	-0.000198226
8	4	CRYAA	0.0241149	0.000358218
8	5	CRYAA	0.0243285	0.000416473
8	6	CRYAA	0.0243536	0.000286134
8	7	CRYAA	0.0245704	0.000347635
8	8	CRYAA	0.0247062	0.000328004
8	9	CRYAA	0.0252046	0.000671047
8	10	CRYAA	0.0253076	0.0006187
8	11	CRYAA	0.0251829	0.000338643
8	12	CRYAA	0.0251156	0.000115915
8	13	CRYAA	0.0252566	0.000101556
8	14	CRYAA	0.0254568	0.000146406
8	15	CRYAA	0.0254632	-2.53173e-06
8	16	CRYAA	0.0253778	-0.000243322
8	17	CRYAA	0.0253682	-0.000408273
8	18	CRYAA	0.0255725	-0.000359335
8	19	CRYAA	0.025526	-0.000561193
8	20	CRYAA	0.0254404	-0.000802177
8	21	CRYAA	0.0254899	-0.000908019
8	22	CRYAA	0.0255649	-0.000988458
8	23	CRYAA	0.0255692	-0.00113952
8	24	CRYAA	0.0258026	-0.00106147
8	25	CRYAA	0.0259976	-0.00102183
8	26	CRYAA	0.0261133	-0.0010615
8	27	CRYAA	0.0263341	-0.000996082
8	28	CRYAA	0.0269915	-0.000494016
8	29	CRYAA	0.0277547	0.000113771
8	30	CRYAA	0.0295937	0.00179744
8	31	CRYAA	0.0325576	0.00460601
8	32	CRYAA	0.0388939	0.0107869
8	33	CRYAA	0.0517155	0.0234531
8	34	CRYAA	0.0762072	0.0477895
8	35	CRYAA	0.119609	0.0910357
8	36	CRYAA	0.193225	0.164497
8	37	CRYAA	0.302524	0.27364
8	38	CRYAA	0.43704	0.408001
8	39	CRYAA	0.571217	0.542023
8	40	CRYAA	0.670227	0.640877
9	1	CRYAA	0.0357314	0.000143889
9	2	CRYAA	0.0360672	0.000113249
9	3	CRYAA	0.0364551	0.000134696
9	4	CRYAA	0.0370198	0.000332927
9	5	CRYAA	0.0373477	0.000294419
9	6	CRYAA	0.0374359	1.61887e-05
9	7	CRYAA	0.0378466	6.03823e-05
9	8	CRYAA	0.0380835	-6.91082e-05
9	9	CRYAA	0.0383608	-0.000158328
9	10	CRYAA	0.0387021	-0.000183425
9	11	CRYAA	0.0390295	-0.000222533
9	12	CRYAA	0.0397325	0.000114059
9	13	CRYAA	0.0406116	0.000626689
9	14	CRYAA	0.0406845	0.000333208
9	15	CRYAA	0.0407255	7.69991e-06
9	16	CRYAA	0.0411833	9.90818e-05
9	17	CRYAA	0.0415682	0.00011753
9	18	CRYAA	0.0418093	-7.83292e-06
9	19	CRYAA	0.0420522	-0.000131333
9	20	CRYAA	0.0424041	-0.000145928
9	21	CRYAA	0.0423762	-0.000540231
9	22	CRYAA	0.0423741	-0.000908863
9	23	CRYAA	0.0425695	-0.00107992
9	24	CRYAA	0.0431856	-0.000830217
9	25	CRYAA	0.0438169	-0.000565349
9	26	CRYAA	0.0440488	-0.000699961
9	27	CRYAA	0.0447844	-0.000330781
9	28	CRYAA	0.0462778	0.000796232
9	29	CRYAA	0.0487888	0.0029407
9	30	CRYAA	0.0539453	0.0077308
9	31	CRYAA	0.0641075	0.0175266
9	32	CRYAA	0.0834702	0.0365228
9	33	CRYAA	0.117514	0.0701997
9	34	CRYAA	0.175532	0.127851
9	35	CRYAA	0.263355	0.215309
9	36	CRYAA	0.375248	0.326835
9	37	CRYAA	0.492507	0.443727
9	38	CRYAA	0.593897	0.544751
9	39	CRYAA	0.669805	0.620293
9	40	CRYAA	0.717867	0.667988
10	1	CRYAA	0.0198136	-0.00091506
10	2	CRYAA	0.0199898	-0.000925926
10	3	CRYAA	0.0202725	-0.000830251
10	4	CRYAA	0.020562	-0.000727829
10	5	CRYAA	0.0211952	-0.000281633
10	6	CRYAA	0.0216231	-4.07158e-05
10	7	CRYAA	0.0217981	-5.28092e-05
10	8	CRYAA	0.0223594	0.000321466
10	9	CRYAA	0.0227649	0.000539931
10	10	CRYAA	0.0230373	0.000625284
10	11	CRYAA	0.0232232	0.000624213
10	12	CRYAA	0.0235517	0.000765609
10	13	CRYAA	0.0236261	0.000652983
10	14	CRYAA	0.0236649	0.000504731
10	15	CRYAA	0.0235923	0.000245127
10	16	CRYAA	0.0235623	2.81429e-05
10	17	CRYAA	0.0235522	-0.000169075
10	18	CRYAA	0.0238777	-3.05493e-05
10	19	CRYAA	0.0240777	-1.7646e-05
10	20	CRYAA	0.0240317	-0.000250612
10	21	CRYAA	0.0239376	-0.000531764
10	22	CRYAA	0.0239123	-0.00074414
10	23	CRYAA	0.0242756	-0.000567823
10	24	CRYAA	0.0243731	-0.000657353
10	25	CRYAA	0.0243876	-0.000829913
10	26	CRYAA	0.02466	-0.000744571
10	27	CRYAA	0.0252034	-0.000388178
10	28	CRYAA	0.0262044	0.000425794
10	29	CRYAA	0.0280972	0.00213158
10	30	CRYAA	0.0320546	0.00590191
10	31	CRYAA	0.0396786	0.0133389
10	32	CRYAA	0.0540904	0.0275637
10	33	CRYAA	0.0810502	0.0543364
10	34	CRYAA	0.128676	0.101775
10	35	CRYAA	0.204477	0.177389
10	36	CRYAA	0.309664	0.28239
10	37	CRYAA	0.430623	0.403161
10	38	CRYAA	0.545011	0.517362
10	39	CRYAA	0.637432	0.609596
10	40	CRYAA	0.698593	0.67057
11	1	CRYAA	0.00409989	0.00191748
11	2	CRYAA	0.0038883	0.00159323
11	3	CRYAA	0.00371367	0.00130593
11	4	CRYAA	0.00360522	0.00108482
11	5	CRYAA	0.00350012	0.00086705
11	6	CRYAA	0.00319306	0.000447322
11	7	CRYAA	0.00252197	-0.000336436
11	8	CRYAA	0.00249239	-0.000478681
11	9	CRYAA	0.00300274	-8.0997e-05
11	10	CRYAA	0.00312591	-7.04933e-05
11	11	CRYAA	0.00324259	-6.64763e-05
11	12	CRYAA	0.00330722	-0.000114514
11	13	CRYAA	0.00353328	-1.11059e-06
11	14	CRYAA	0.00334233	-0.000304732
11	15	CRYAA	0.00334641	-0.00041332
11	16	CRYAA	0.00376287	-0.000109522
11	17	CRYAA	0.00386161	-0.000123451
11	18	CRYAA	0.00402285	-7.48708e-05
11	19	CRYAA	0.00395393	-0.000256464
11	20	CRYAA	0.00370235	-0.000620702
11	21	CRYAA	0.00360568	-0.000830045
11	22	CRYAA	0.00362456	-0.000923825
11	23	CRYAA	0.00361027	-0.00105078
11	24	CRYAA	0.00369266	-0.00108106
11	25	CRYAA	0.00373323	-0.00115315
11	26	CRYAA	0.0039789	-0.00102015
11	27	CRYAA	0.00413176	-0.000979953
11	28	CRYAA	0.00479653	-0.000427848
11	29	CRYAA	0.00556027	0.000223226
11	30	CRYAA	0.00714719	0.00169747
11	31	CRYAA	0.0104551	0.00489275
11	32	CRYAA	0.016416	0.010741
11	33	CRYAA	0.0279577	0.02217
11	34	CRYAA	0.0499353	0.0440349
11	35	CRYAA	0.0905371	0.084524
11	36	CRYAA	0.158455	0.152329
11	37	CRYAA	0.258699	0.252461
11	38	CRYAA	0.383113	0.376762
11	39	CRYAA	0.507534	0.501071
11	40	CRYAA	0.598433	0.591856
12	1	CRYAA	-0.000266804	0.00161072
12	2	CRYAA	-0.000281477	0.00149807
12	3	CRYAA	-0.000262592	0.00141898
12	4	CRYAA	-0.000312942	0.00127066
12	5	CRYAA	-0.000988537	0.000497085
12	6	CRYAA	-0.00122357	0.000164071
12	7	CRYAA	-0.00121531	7.43629e-05
12	8	CRYAA	-0.000974026	0.000217667
12	9	CRYAA	-0.00095388	0.000139837
12	10	CRYAA	-0.00108009	-8.43488e-05
12	11	CRYAA	-0.00128725	-0.000389486
12	12	CRYAA	-0.00184213	-0.00104234
12	13	CRYAA	-0.00180066	-0.00109885
12	14	CRYAA	-0.00109285	-0.000489019
12	15	CRYAA	-0.000975964	-0.000470106
12	16	CRYAA	-0.000936954	-0.000529073
12	17	CRYAA	-0.000561318	-0.000251413
12	18	CRYAA	-0.000505102	-0.000293174
12	19	CRYAA	-0.000575178	-0.000461226
12	20	CRYAA	-0.000621132	-0.000605156
12	21	CRYAA	-0.000645873	-0.000727874
12	22	CRYAA	-0.000458168	-0.000638145
12	23	CRYAA	-0.000222431	-0.000500384
12	24	CRYAA	-0.000185158	-0.000561089
12	25	CRYAA	-1.62973e-05	-0.000490204
12	26	CRYAA	0.000307137	-0.000264746
12	27	CRYAA	0.00205138	0.00138152
12	28	CRYAA	0.00450029	0.00373245
12	29	CRYAA	0.00866599	0.00780018
12	30	CRYAA	0.0175322	0.0165684
12	31	CRYAA	0.0347685	0.0337067
12	32	CRYAA	0.0659275	0.0647678
12	33	CRYAA	0.119238	0.11798
12	34	CRYAA	0.202071	0.200715
12	35	CRYAA	0.308853	0.3074
12	36	CRYAA	0.423173	0.421621
12	37	CRYAA	0.523633	0.521983
12	38	CRYAA	0.597792	0.596045
12	39	CRYAA	0.645998	0.644153
12	40	CRYAA	0.674067	0.672123
13	1	GJA3	0.0288326	-0.00496563
13	2	GJA3	0.0304694	-0.00397278
13	3	GJA3	0.0339995	-0.00108662
13	4	GJA3	0.035894	0.000163947
13	5	GJA3	0.0363822	8.27039e-06
13	6	GJA3	0.036981	-3.68021e-05
13	7	GJA3	0.0378225	0.000160698
13	8	GJA3	0.0392145	0.000908825
13	9	GJA3	0.0397827	0.000833053
13	10	GJA3	0.0399937	0.000400215
13	11	GJA3	0.0404215	0.000184077
13	12	GJA3	0.0408309	-5.0423e-05
13	13	GJA3	0.0414499	-7.53231e-05
13	14	GJA3	0.0420442	-0.00012503
13	15	GJA3	0.0428291	1.59797e-05
13	16	GJA3	0.0434078	-4.92355e-05
13	17	GJA3	0.043699	-0.000401954
13	18	GJA3	0.0440212	-0.000723621
13	19	GJA3	0.0443676	-0.00102119
13	20	GJA3	0.0452806	-0.000752042
13	21	GJA3	0.0461648	-0.00051181
13	22	GJA3	0.0471811	-0.000139456
13	23	GJA3	0.0502629	0.00229845
13	24	GJA3	0.0556722	0.00706389
13	25	GJA3	0.0649501	0.0156978
13	26	GJA3	0.0819862	0.03209
13	27	GJA3	0.112849	0.0623085
13	28	GJA3	0.171291	0.120107
13	29	GJA3	0.268977	0.21715
13	30	GJA3	0.412518	0.360047
13	31	GJA3	0.590203	0.537087
13	32	GJA3	0.771299	0.717539
13	33	GJA3	0.925402	0.870998
13	34	GJA3	1.04286	0.987812
13	35	GJA3	1.12616	1.07047
13	36	GJA3	1.1853	1.12896
13	37	GJA3	1.23013	1.17315
13	38	GJA3	1.26464	1.20702
13	39	GJA3	1.29048	1.23221
13	40	GJA3	1.30882	1.24991
14	1	GJA3	-0.00612079	0.00112957
14	2	GJA3	-0.00620934	0.000908874
14	3	GJA3	-0.00625658	0.000729479
14	4	GJA3	-0.00625899	0.000594923
14	5	GJA3	-0.00619086	0.000530905
14	6	GJA3	-0.00594973	0.000639877
14	7	GJA3	-0.00611731	0.000340151
14	8	GJA3	-0.00615914	0.000166167
14	9	GJA3	-0.00596918	0.000223982
14	10	GJA3	-0.00577595	0.00028506
14	11	GJA3	-0.00601715	-8.82909e-05
14	12	GJA3	-0.00608322	-0.000286511
14	13	GJA3	-0.00598118	-0.000316617
14	14	GJA3	-0.00602329	-0.00049088
14	15	GJA3	-0.00613331	-0.000733055
14	16	GJA3	-0.00609631	-0.000828207
14	17	GJA3	-0.00582065	-0.000684698
14	18	GJA3	-0.00592451	-0.000920703
14	19	GJA3	-0.00595994	-0.00108828
14	20	GJA3	-0.005749	-0.0010095
14	21	GJA3	-0.00537144	-0.000764085
14	22	GJA3	-0.00496517	-0.000489963
14	23	GJA3	-0.00492763	-0.00058458
14	24	GJA3	-0.00482453	-0.000613627
14	25	GJA3	-0.00419351	-0.00011476
14	26	GJA3	-0.00231213	0.00163447
14	27	GJA3	5.42851e-05	0.00386874
14	28	GJA3	0.00442949	0.0081118
14	29	GJA3	0.0134042	0.0169544
14	30	GJA3	0.0310861	0.0345041
14	31	GJA3	0.0644672	0.0677531
14	32	GJA3	0.125411	0.128565
14	33	GJA3	0.227099	0.23012
14	34	GJA3	0.37981	0.382699
14	35	GJA3	0.572234	0.574991
14	36	GJA3	0.768322	0.770947
14	37	GJA3	0.934055	0.936548
14	38	GJA3	1.05719	1.05955
14	39	GJA3	1.14523	1.14746
14	40	GJA3	1.20108	1.20317
15	1	GJA3	-0.00273971	0.00166456
15	2	GJA3	-0.0027143	0.00150394
15	3	GJA3	-0.00310499	0.000927214
15	4	GJA3	-0.00323212	0.000614059
15	5	GJA3	-0.0032132	0.000446942
15	6	GJA3	-0.00313706	0.00033705
15	7	GJA3	-0.00314803	0.000140056
15	8	GJA3	-0.00341104	-0.000308988
15	9	GJA3	-0.00330744	-0.000391417
15	10	GJA3	-0.00262557	0.000104417
15	11	GJA3	-0.00251423	2.97274e-05
15	12	GJA3	-0.00250663	-0.000148705
15	13	GJA3	-0.00229194	-0.000120047
15	14	GJA3	-0.00249323	-0.00050737
15	15	GJA3	-0.00255627	-0.000756434
15	16	GJA3	-0.00224745	-0.000633644
15	17	GJA3	-0.00173203	-0.000304263
15	18	GJA3	-0.00149082	-0.000249084
15	19	GJA3	-0.00147903	-0.000423325
15	20	GJA3	-0.00144958	-0.000579909
15	21	GJA3	-0.00105688	-0.000373233
15	22	GJA3	-0.000970654	-0.000473041
15	23	GJA3	-0.00071181	-0.000400229
15	24	GJA3	-0.000446936	-0.000321385
15	25	GJA3	0.000155538	9.50568e-05
15	26	GJA3	0.00108793	0.000841419
15	27	GJA3	0.00288768	0.00245513
15	28	GJA3	0.0071009	0.00648232
15	29	GJA3	0.0152224	0.0144177
15	30	GJA3	0.0296441	0.0286534
15	31	GJA3	0.0582154	0.0570387
15	32	GJA3	0.110985	0.109622
15	33	GJA3	0.202006	0.200457
15	34	GJA3	0.341039	0.339304
15	35	GJA3	0.523299	0.521378
15	36	GJA3	0.720036	0.717929
15	37	GJA3	0.894759	0.892466
15	38	GJA3	1.02908	1.0266
15	39	GJA3	1.12477	1.12211
15	40	GJA3	1.18653	1.18368
16	1	GJA3	0.0131003	-6.37815e-05
16	2	GJA3	0.0131815	-0.000415195
16	3	GJA3	0.014174	0.000144692
16	4	GJA3	0.014558	9.60384e-05
16	5	GJA3	0.0149977	0.000103048
16	6	GJA3	0.0154993	0.000172014
16	7	GJA3	0.0159969	0.000236988
16	8	GJA3	0.0164293	0.00023675
16	9	GJA3	0.0170382	0.000412992
16	10	GJA3	0.017166	0.000108124
16	11	GJA3	0.0172293	-0.000261136
16	12	GJA3	0.0177543	-0.00016883
16	13	GJA3	0.0179965	-0.000359248
16	14	GJA3	0.018432	-0.000356372
16	15	GJA3	0.0191269	-9.41241e-05
16	16	GJA3	0.0193554	-0.000298324
16	17	GJA3	0.0200044	-8.19957e-05
16	18	GJA3	0.0200628	-0.000456162
16	19	GJA3	0.0200147	-0.000936916
16	20	GJA3	0.0205912	-0.000793123
16	21	GJA3	0.021392	-0.000424909
16	22	GJA3	0.0226028	0.000353278
16	23	GJA3	0.0250494	0.00236722
16	24	GJA3	0.0299611	0.00684626
16	25	GJA3	0.0395632	0.0160157
16	26	GJA3	0.0567481	0.0327679
16	27	GJA3	0.0895321	0.0651193
16	28	GJA3	0.150525	0.12568
16	29	GJA3	0.252819	0.227541
16	30	GJA3	0.405371	0.37966
16	31	GJA3	0.59713	0.570986
16	32	GJA3	0.793263	0.766687
16	33	GJA3	0.959462	0.932453
16	34	GJA3	1.08524	1.0578
16	35	GJA3	1.17495	1.14708
16	36	GJA3	1.23877	1.21047
16	37	GJA3	1.28421	1.25547
16	38	GJA3	1.31823	1.28906
16	39	GJA3	1.34531	1.31571
16	40	GJA3	1.36447	1.33443
17	1	GJA3	-0.00550588	0.00133699
17	2	GJA3	-0.00558428	0.00103548
17	3	GJA3	-0.00551318	0.000883478
17	4	GJA3	-0.00514186	0.00103169
17	5	GJA3	-0.00603535	-8.49075e-05
17	6	GJA3	-0.00609291	-0.000365575
17	7	GJA3	-0.00527515	0.00022908
17	8	GJA3	-0.00510849	0.000172635
17	9	GJA3	-0.00505085	7.17454e-06
17	10	GJA3	-0.00500274	-0.000167826
17	11	GJA3	-0.00464145	-2.96398e-05
17	12	GJA3	-0.0044432	-5.44893e-05
17	13	GJA3	-0.0041967	-3.1095e-05
17	14	GJA3	-0.00407318	-0.000130689
17	15	GJA3	-0.00407282	-0.000353429
17	16	GJA3	-0.00406224	-0.000565952
17	17	GJA3	-0.00408424	-0.000811062
17	18	GJA3	-0.00410657	-0.0010565
17	19	GJA3	-0.00375699	-0.000930018
17	20	GJA3	-0.00323782	-0.000633957
17	21	GJA3	-0.0030877	-0.00070694
17	22	GJA3	-0.00249665	-0.000338993
17	23	GJA3	-0.00189028	4.42718e-05
17	24	GJA3	-0.000872939	0.000838503
17	25	GJA3	0.00156591	0.00305424
17	26	GJA3	0.00540714	0.00667237
17	27	GJA3	0.013113	0.0141552
17	28	GJA3	0.0291055	0.0299245
17	29	GJA3	0.0592743	0.0598702
17	30	GJA3	0.113908	0.114281
17	31	GJA3	0.20915	0.2093
17	32	GJA3	0.355477	0.355404
17	33	GJA3	0.547626	0.54733
17	34	GJA3	0.753558	0.753038
17	35	GJA3	0.934745	0.934003
17	36	GJA3	1.07205	1.07109
17	37	GJA3	1.16962	1.16843
17	38	GJA3	1.23798	1.23657
17	39	GJA3	1.28624	1.28461
17	40	GJA3	1.31907	1.31721
18	1	GJA3	0.0283128	-0.00169411
18	2	GJA3	0.0290431	-0.00150193
18	3	GJA3	0.03007	-0.00101315
18	4	GJA3	0.0311672	-0.000453979
18	5	GJA3	0.0321957	3.63571e-05
18	6	GJA3	0.0333029	0.000605496
18	7	GJA3	0.0335948	0.000359213
18	8	GJA3	0.034351	0.000577311
18	9	GJA3	0.0350736	0.000761817
18	10	GJA3	0.0353604	0.00051052
18	11	GJA3	0.0354839	9.59326e-05
18	12	GJA3	0.0364303	0.00050418
18	13	GJA3	0.036562	9.78364e-05
18	14	GJA3	0.0367307	-0.000271556
18	15	GJA3	0.0374195	-0.000120879
18	16	GJA3	0.0376912	-0.000387267
18	17	GJA3	0.0377579	-0.000858754
18	18	GJA3	0.0381769	-0.0009778
18	19	GJA3	0.0390169	-0.000675898
18	20	GJA3	0.0395809	-0.00065006
18	21	GJA3	0.0403856	-0.000383463
18	22	GJA3	0.0414472	0.000140037
18	23	GJA3	0.0439494	0.0021041
18	24	GJA3	0.0485798	0.00619647
18	25	GJA3	0.0569345	0.0140131
18	26	GJA3	0.0731015	0.0296419
18	27	GJA3	0.103395	0.0593971
18	28	GJA3	0.158828	0.114293
18	29	GJA3	0.252414	0.207341
18	30	GJA3	0.394315	0.348703
18	31	GJA3	0.575304	0.529154
18	32	GJA3	0.763059	0.71637
18	33	GJA3	0.925203	0.877977
18	34	GJA3	1.04775	0.999983
18	35	GJA3	1.13529	1.08698
18	36	GJA3	1.19639	1.14755
18	37	GJA3	1.23962	1.19024
18	38	GJA3	1.27147	1.22155
18	39	GJA3	1.29616	1.2457
18	40	GJA3	1.31301	1.26202
19	1	GJA3	0.267968	-0.0779856
19	2	GJA3	0.300839	-0.0411984
19	3	GJA3	0.322345	-0.0157772
19	4	GJA3	0.331489	-0.00271734
19	5	GJA3	0.332472	0.00218215
19	6	GJA3	0.333266	0.00689171
19	7	GJA3	0.339047	0.0165891
19	8	GJA3	0.335411	0.0168686
19	9	GJA3	0.316993	0.0023666
19	10	GJA3	0.309159	-0.00155141
19	11	GJA3	0.304936	-0.00185901
19	12	GJA3	0.298958	-0.00392096
19	13	GJA3	0.291832	-0.00713057
19	14	GJA3	0.287314	-0.00773304
19	15	GJA3	0.283447	-0.00768382
19	16	GJA3	0.282381	-0.00483384
19	17	GJA3	0.281802	-0.00149697
19	18	GJA3	0.278826	-0.000557561
19	19	GJA3	0.275366	-0.000101689
19	20	GJA3	0.270468	-0.00108301
19	21	GJA3	0.267906	0.000270602
19	22	GJA3	0.265785	0.002066
19	23	GJA3	0.2628	0.00299644
19	24	GJA3	0.262103	0.00621523
19	25	GJA3	0.264441	0.0124695
19	26	GJA3	0.273264	0.0252082
19	27	GJA3	0.294412	0.0502722
19	28	GJA3	0.336923	0.0966989
19	29	GJA3	0.420538	0.18423
19	30	GJA3	0.562566	0.330174
19	31	GJA3	0.746262	0.517786
19	32	GJA3	0.953246	0.728686
19	33	GJA3	1.15542	0.934778
19	34	GJA3	1.30211	1.08539
19	35	GJA3	1.41188	1.19907
19	36	GJA3	1.48577	1.27687
19	37	GJA3	1.54421	1.33923
19	38	GJA3	1.57606	1.375
19	39	GJA3	1.59255	1.3954
19	40	GJA3	1.60394	1.41071
20	1	GJA3	0.0576915	0.00856386
20	2	GJA3	0.0545684	0.00727621
20	3	GJA3	0.0508251	0.00536832
20	4	GJA3	0.0464238	0.0028025
20	5	GJA3	0.0438235	0.00203757
20	6	GJA3	0.0425868	0.0026363
20	7	GJA3	0.0399554	0.00184036
20	8	GJA3	0.0371636	0.000884039
20	9	GJA3	0.035637	0.00119285
20	10	GJA3	0.0339487	0.00134004
20	11	GJA3	0.0310028	0.000229564
20	12	GJA3	0.0279191	-0.00101867
20	13	GJA3	0.0257196	-0.00138274
20	14	GJA3	0.0227137	-0.00255319
20	15	GJA3	0.0196003	-0.00383121
20	16	GJA3	0.0175908	-0.00400527
20	17	GJA3	0.016546	-0.00321455
20	18	GJA3	0.0149514	-0.00297371
20	19	GJA3	0.0135319	-0.0025578
20	20	GJA3	0.0091402	-0.00511406
20	21	GJA3	0.00513222	-0.0072866
20	22	GJA3	0.00428193	-0.00630145
20	23	GJA3	0.0044199	-0.00432804
20	24	GJA3	0.00517903	-0.00173347
20	25	GJA3	0.00593975	0.000862701
20	26	GJA3	0.00660023	0.00335862
20	27	GJA3	0.00670821	0.00530204
20	28	GJA3	0.00713495	0.00756423
20	29	GJA3	0.00861691	0.0108816
20	30	GJA3	0.0120341	0.0161342
20	31	GJA3	0.0195099	0.0254455
20	32	GJA3	0.0346861	0.0424571
20	33	GJA3	0.0626921	0.0722986
20	34	GJA3	0.115139	0.126581
20	35	GJA3	0.207211	0.220488
20	36	GJA3	0.35113	0.366243
20	37	GJA3	0.545188	0.562136
20	38	GJA3	0.757701	0.776485
20	39	GJA3	0.947764	0.968384
20	40	GJA3	1.0793	1.10175
21	1	GJA3	0.0377528	-0.00269858
21	2	GJA3	0.0389338	-0.00225446
21	3	GJA3	0.0408526	-0.0010725
21	4	GJA3	0.0419143	-0.000747689
21	5	GJA3	0.0432352	-0.000163647
21	6	GJA3	0.0443597	0.000224006
21	7	GJA3	0.0454109	0.000538292
21	8	GJA3	0.0462865	0.000677032
21	9	GJA3	0.0472534	0.00090709
21	10	GJA3	0.0480978	0.00101463
21	11	GJA3	0.04854	0.00071987
21	12	GJA3	0.0485768	1.9853e-05
21	13	GJA3	0.0493187	2.48661e-05
21	14	GJA3	0.0503067	0.000275998
21	15	GJA3	0.0507844	1.68508e-05
21	16	GJA3	0.0512699	-0.000234529
21	17	GJA3	0.0512895	-0.000951861
21	18	GJA3	0.0518128	-0.00116535
21	19	GJA3	0.0528461	-0.000868935
21	20	GJA3	0.0533845	-0.00106743
21	21	GJA3	0.0541448	-0.00104404
21	22	GJA3	0.0562833	0.000357599
21	23	GJA3	0.0592024	0.0025399
21	24	GJA3	0.0641638	0.00676438
21	25	GJA3	0.073552	0.0154157
21	26	GJA3	0.092063	0.0331898
21	27	GJA3	0.126416	0.0668056
21	28	GJA3	0.188621	0.128274
21	29	GJA3	0.291786	0.230702
21	30	GJA3	0.443135	0.381314
21	31	GJA3	0.627292	0.564734
21	32	GJA3	0.81043	0.747136
21	33	GJA3	0.963105	0.899074
21	34	GJA3	1.077	1.01223
21	35	GJA3	1.15922	1.09371
21	36	GJA3	1.217	1.15076
21	37	GJA3	1.25976	1.19278
21	38	GJA3	1.2909	1.22318
21	39	GJA3	1.31471	1.24626
21	40	GJA3	1.33251	1.26332
22	1	GJA3	-0.0061889	0.000201183
22	2	GJA3	-0.00624796	-0.000160062
22	3	GJA3	-0.00612966	-0.000343949
22	4	GJA3	-0.0053937	8.98266e-05
22	5	GJA3	-0.00465666	0.000524685
22	6	GJA3	-0.00404521	0.00083395
22	7	GJA3	-0.00385552	0.000721449
22	8	GJA3	-0.00382639	0.000448403
22	9	GJA3	-0.0034296	0.00054301
22	10	GJA3	-0.00319837	0.000472052
22	11	GJA3	-0.0032642	0.000104034
22	12	GJA3	-0.00332661	-0.000260557
22	13	GJA3	-0.00331681	-0.000552938
22	14	GJA3	-0.00277592	-0.00031424
22	15	GJA3	-0.0022452	-8.56993e-05
22	16	GJA3	-0.00219173	-0.000334415
22	17	GJA3	-0.00196436	-0.000409231
22	18	GJA3	-0.00184393	-0.000590984
22	19	GJA3	-0.00189884	-0.000948075
22	20	GJA3	-0.00193377	-0.00128519
22	21	GJA3	-0.00160792	-0.00126153
22	22	GJA3	-0.00146363	-0.00141942
22	23	GJA3	-0.000687721	-0.000945694
22	24	GJA3	4.87522e-06	-0.000555282
22	25	GJA3	0.000804216	-5.81257e-05
22	26	GJA3	0.00254975	0.00138523
22	27	GJA3	0.00570939	0.00424268
22	28	GJA3	0.0121958	0.0104269
22	29	GJA3	0.025267	0.0231959
22	30	GJA3	0.0493731	0.0469998
22	31	GJA3	0.0951835	0.0925081
22	32	GJA3	0.174961	0.171984
22	33	GJA3	0.30266	0.299381
22	34	GJA3	0.478059	0.474477
22	35	GJA3	0.676237	0.672353
22	36	GJA3	0.859674	0.855487
22	37	GJA3	1.00413	0.999643
22	38	GJA3	1.10723	1.10244
22	39	GJA3	1.18015	1.17506
22	40	GJA3	1.22639	1.221
23	1	GJA3	-0.0116059	0.00081064
23	2	GJA3	-0.0117479	0.000515224
23	3	GJA3	-0.0118232	0.000286583
23	4	GJA3	-0.01174	0.000216402
23	5	GJA3	-0.0116306	0.000172413
23	6	GJA3	-0.0115221	0.000127529
23	7	GJA3	-0.0115152	-1.89847e-05
23	8	GJA3	-0.0114169	-7.40348e-05
23	9	GJA3	-0.0108016	0.000387858
23	10	GJA3	-0.0102899	0.000746223
23	11	GJA3	-0.0102361	0.00064663
23	12	GJA3	-0.0104435	0.000285832
23	13	GJA3	-0.0109821	-0.000406151
23	14	GJA3	-0.0110746	-0.000651986
23	15	GJA3	-0.0106213	-0.000352132
23	16	GJA3	-0.0100513	6.45549e-05
23	17	GJA3	-0.010078	-0.000115534
23	18	GJA3	-0.0102351	-0.000426054
23	19	GJA3	-0.0104626	-0.000806926
23	20	GJA3	-0.0105091	-0.00100678
23	21	GJA3	-0.0102319	-0.000882999
23	22	GJA3	-0.0101708	-0.000975211
23	23	GJA3	-0.0101425	-0.00110036
23	24	GJA3	-0.00955007	-0.00066128
23	25	GJA3	-0.00843773	0.000297681
23	26	GJA3	-0.00728882	0.00129321
23	27	GJA3	-0.00547514	0.00295352
23	28	GJA3	-0.00167646	0.00659881
23	29	GJA3	0.00589676	0.0140187
23	30	GJA3	0.0203263	0.0282948
23	31	GJA3	0.0479147	0.0557299
23	32	GJA3	0.099028	0.10669
23	33	GJA3	0.187499	0.195008
23	34	GJA3	0.326086	0.333441
23	35	GJA3	0.510183	0.517385
23	36	GJA3	0.712703	0.719752
23	37	GJA3	0.892785	0.89968
23	38	GJA3	1.03043	1.03717
23	39	GJA3	1.12527	1.13186
23	40	GJA3	1.18307	1.1895
24	1	GJA3	-0.0130632	-0.000859228
24	2	GJA3	-0.012467	-0.000536875
24	3	GJA3	-0.0120249	-0.000368656
24	4	GJA3	-0.0117392	-0.000356878
24	5	GJA3	-0.0103027	0.000805781
24	6	GJA3	-0.00952014	0.0013145
24	7	GJA3	-0.00967964	0.00088113
24	8	GJA3	-0.0103871	-0.00010021
24	9	GJA3	-0.010431	-0.000417961
24	10	GJA3	-0.00955903	0.000180147
24	11	GJA3	-0.00944593	1.93761e-05
24	12	GJA3	-0.00955298	-0.00036154
24	13	GJA3	-0.00935766	-0.000440084
24	14	GJA3	-0.00902375	-0.00038004
24	15	GJA3	-0.00879689	-0.000427047
24	16	GJA3	-0.00886413	-0.000768156
24	17	GJA3	-0.00872355	-0.000901442
24	18	GJA3	-0.00811706	-0.000568815
24	19	GJA3	-0.00765338	-0.000379
24	20	GJA3	-0.00744699	-0.000446478
24	21	GJA3	-0.00721707	-0.000490424
24	22	GJA3	-0.00578679	0.000665989
24	23	GJA3	-0.0036391	0.00253981
24	24	GJA3	0.0013843	0.00728934
24	25	GJA3	0.00988065	0.0155118
24	26	GJA3	0.0276529	0.0330102
24	27	GJA3	0.0616071	0.0666906
24	28	GJA3	0.121525	0.126335
24	29	GJA3	0.224448	0.228983
24	30	GJA3	0.378961	0.383223
24	31	GJA3	0.571679	0.575667
24	32	GJA3	0.768075	0.771789
24	33	GJA3	0.934473	0.937914
24	34	GJA3	1.05827	1.06144
24	35	GJA3	1.14449	1.14738
24	36	GJA3	1.20515	1.20777
24	37	GJA3	1.24961	1.25196
24	38	GJA3	1.28248	1.28456
24	39	GJA3	1.30768	1.30947
24	40	GJA3	1.32526	1.32679
25	1	BETA-ACTIN	0.0177261	0.000752137
25	2	BETA-ACTIN	0.0184808	0.000163453
25	3	BETA-ACTIN	0.0198312	0.000170455
25	4	BETA-ACTIN	0.0215948	0.000590547
25	5	BETA-ACTIN	0.0223892	4.16104e-05
25	6	BETA-ACTIN	0.0234338	-0.000257234
25	7	BETA-ACTIN	0.0243132	-0.000721206
25	8	BETA-ACTIN	0.0256777	-0.000700205
25	9	BETA-ACTIN	0.0273697	-0.000351554
25	10	BETA-ACTIN	0.0302923	0.00122759
25	11	BETA-ACTIN	0.035505	0.0050969
25	12	BETA-ACTIN	0.0440266	0.0122751
25	13	BETA-ACTIN	0.0592011	0.0261061
25	14	BETA-ACTIN	0.087124	0.0526857
25	15	BETA-ACTIN	0.135677	0.0998952
25	16	BETA-ACTIN	0.214166	0.177041
25	17	BETA-ACTIN	0.327598	0.28913
25	18	BETA-ACTIN	0.46454	0.424728
25	19	BETA-ACTIN	0.599813	0.558658
25	20	BETA-ACTIN	0.710556	0.668057
25	21	BETA-ACTIN	0.78784	0.743997
25	22	BETA-ACTIN	0.835708	0.790523
25	23	BETA-ACTIN	0.86468	0.818151
25	24	BETA-ACTIN	0.885262	0.83739
25	25	BETA-ACTIN	0.898695	0.849479
25	26	BETA-ACTIN	0.90975	0.859191
25	27	BETA-ACTIN	0.920653	0.86875
25	28	BETA-ACTIN	0.930365	0.877119
25	29	BETA-ACTIN	0.937454	0.882864
25	30	BETA-ACTIN	0.942057	0.886124
25	31	BETA-ACTIN	0.946114	0.888838
25	32	BETA-ACTIN	0.951676	0.893057
25	33	BETA-ACTIN	0.953486	0.893523
25	34	BETA-ACTIN	0.954022	0.892715
25	35	BETA-ACTIN	0.954056	0.891406
25	36	BETA-ACTIN	0.953066	0.889072
25	37	BETA-ACTIN	0.951926	0.886589
25	38	BETA-ACTIN	0.948517	0.881836
25	39	BETA-ACTIN	0.94581	0.877787
25	40	BETA-ACTIN	0.945528	0.876161
26	1	BETA-ACTIN	0.00166978	0.00138016
26	2	BETA-ACTIN	0.00188743	0.000990745
26	3	BETA-ACTIN	0.00203267	0.000528922
26	4	BETA-ACTIN	0.00212728	1.64818e-05
26	5	BETA-ACTIN	0.00270819	-9.67568e-06
26	6	BETA-ACTIN	0.00328528	-3.96407e-05
26	7	BETA-ACTIN	0.00373048	-0.000201501
26	8	BETA-ACTIN	0.00437867	-0.000160366
26	9	BETA-ACTIN	0.0045798	-0.000566296
26	10	BETA-ACTIN	0.00522134	-0.000531822
26	11	BETA-ACTIN	0.00618514	-0.000175073
26	12	BETA-ACTIN	0.00810625	0.00113897
26	13	BETA-ACTIN	0.0121974	0.00462307
26	14	BETA-ACTIN	0.019606	0.0114246
26	15	BETA-ACTIN	0.0328511	0.0240627
26	16	BETA-ACTIN	0.0570496	0.047654
26	17	BETA-ACTIN	0.100706	0.0907037
26	18	BETA-ACTIN	0.173116	0.162507
26	19	BETA-ACTIN	0.281181	0.269965
26	20	BETA-ACTIN	0.419687	0.407864
26	21	BETA-ACTIN	0.564928	0.552497
26	22	BETA-ACTIN	0.689444	0.676407
26	23	BETA-ACTIN	0.779606	0.765961
26	24	BETA-ACTIN	0.836678	0.822426
26	25	BETA-ACTIN	0.871166	0.856307
26	26	BETA-ACTIN	0.892273	0.876807
26	27	BETA-ACTIN	0.907674	0.891601
26	28	BETA-ACTIN	0.920881	0.904201
26	29	BETA-ACTIN	0.932654	0.915367
26	30	BETA-ACTIN	0.943296	0.925402
26	31	BETA-ACTIN	0.950942	0.932441
26	32	BETA-ACTIN	0.956875	0.937767
26	33	BETA-ACTIN	0.962323	0.942608
26	34	BETA-ACTIN	0.96672	0.946397
26	35	BETA-ACTIN	0.968513	0.947584
26	36	BETA-ACTIN	0.970179	0.948642
26	37	BETA-ACTIN	0.970055	0.947912
26	38	BETA-ACTIN	0.968544	0.945793
26	39	BETA-ACTIN	0.967166	0.943808
26	40	BETA-ACTIN	0.965422	0.941457
27	1	BETA-ACTIN	0.000201384	0.00161741
27	2	BETA-ACTIN	0.000249461	0.00107111
27	3	BETA-ACTIN	0.000808218	0.00103549
27	4	BETA-ACTIN	0.00106116	0.000694057
27	5	BETA-ACTIN	0.000874513	-8.69638e-05
27	6	BETA-ACTIN	0.000930053	-0.000625801
27	7	BETA-ACTIN	0.00160566	-0.00054457
27	8	BETA-ACTIN	0.00205621	-0.000688399
27	9	BETA-ACTIN	0.00226944	-0.00106954
27	10	BETA-ACTIN	0.00304197	-0.000891386
27	11	BETA-ACTIN	0.00448722	-4.05114e-05
27	12	BETA-ACTIN	0.00733973	0.00221762
27	13	BETA-ACTIN	0.012543	0.00682646
27	14	BETA-ACTIN	0.0223735	0.0160627
27	15	BETA-ACTIN	0.0406401	0.0337348
27	16	BETA-ACTIN	0.0734351	0.0659355
27	17	BETA-ACTIN	0.129729	0.121635
27	18	BETA-ACTIN	0.219831	0.211143
27	19	BETA-ACTIN	0.345234	0.335951
27	20	BETA-ACTIN	0.489531	0.479653
27	21	BETA-ACTIN	0.626092	0.61562
27	22	BETA-ACTIN	0.732356	0.72129
27	23	BETA-ACTIN	0.803492	0.791832
27	24	BETA-ACTIN	0.847423	0.835168
27	25	BETA-ACTIN	0.872681	0.859832
27	26	BETA-ACTIN	0.890081	0.876638
27	27	BETA-ACTIN	0.904794	0.890756
27	28	BETA-ACTIN	0.915938	0.901306
27	29	BETA-ACTIN	0.925134	0.909907
27	30	BETA-ACTIN	0.933833	0.918012
27	31	BETA-ACTIN	0.94096	0.924545
27	32	BETA-ACTIN	0.94686	0.92985
27	33	BETA-ACTIN	0.949374	0.931771
27	34	BETA-ACTIN	0.951311	0.933113
27	35	BETA-ACTIN	0.952935	0.934142
27	36	BETA-ACTIN	0.952933	0.933546
27	37	BETA-ACTIN	0.951725	0.931744
27	38	BETA-ACTIN	0.950019	0.929443
27	39	BETA-ACTIN	0.949339	0.928169
27	40	BETA-ACTIN	0.947938	0.926173
28	1	BETA-ACTIN	0.00908141	0.00313346
28	2	BETA-ACTIN	0.00917592	0.00208225
28	3	BETA-ACTIN	0.00951644	0.00127706
28	4	BETA-ACTIN	0.0098554	0.000470318
28	5	BETA-ACTIN	0.0106726	0.000141826
28	6	BETA-ACTIN	0.0112116	-0.000464865
28	7	BETA-ACTIN	0.0114429	-0.00137934
28	8	BETA-ACTIN	0.0123645	-0.0016034
28	9	BETA-ACTIN	0.0143165	-0.000797107
28	10	BETA-ACTIN	0.0161457	-0.000113621
28	11	BETA-ACTIN	0.0198742	0.00246912
28	12	BETA-ACTIN	0.0267451	0.00819437
28	13	BETA-ACTIN	0.0391985	0.0195021
28	14	BETA-ACTIN	0.0619808	0.0411386
28	15	BETA-ACTIN	0.102235	0.0802472
28	16	BETA-ACTIN	0.170452	0.147318
28	17	BETA-ACTIN	0.273919	0.24964
28	18	BETA-ACTIN	0.410113	0.384688
28	19	BETA-ACTIN	0.556479	0.529909
28	20	BETA-ACTIN	0.686039	0.658322
28	21	BETA-ACTIN	0.782408	0.753546
28	22	BETA-ACTIN	0.846417	0.816409
28	23	BETA-ACTIN	0.884468	0.853314
28	24	BETA-ACTIN	0.907819	0.875519
28	25	BETA-ACTIN	0.924541	0.891096
28	26	BETA-ACTIN	0.938788	0.904198
28	27	BETA-ACTIN	0.95001	0.914274
28	28	BETA-ACTIN	0.959294	0.922412
28	29	BETA-ACTIN	0.968082	0.930054
28	30	BETA-ACTIN	0.974566	0.935392
28	31	BETA-ACTIN	0.979673	0.939354
28	32	BETA-ACTIN	0.983163	0.941698
28	33	BETA-ACTIN	0.985302	0.942692
28	34	BETA-ACTIN	0.987018	0.943261
28	35	BETA-ACTIN	0.986872	0.94197
28	36	BETA-ACTIN	0.985404	0.939356
28	37	BETA-ACTIN	0.984423	0.937229
28	38	BETA-ACTIN	0.983121	0.934781
28	39	BETA-ACTIN	0.981729	0.932244
28	40	BETA-ACTIN	0.980291	0.929661
29	1	BETA-ACTIN	0.000770511	0.0027516
29	2	BETA-ACTIN	0.00069296	0.00197508
29	3	BETA-ACTIN	0.000592371	0.00117552
29	4	BETA-ACTIN	0.000618472	0.000502644
29	5	BETA-ACTIN	0.000852824	3.80227e-05
29	6	BETA-ACTIN	0.00119545	-0.00031832
29	7	BETA-ACTIN	0.00151814	-0.000694608
29	8	BETA-ACTIN	0.00174081	-0.00117091
29	9	BETA-ACTIN	0.00242114	-0.00118956
29	10	BETA-ACTIN	0.00357711	-0.000732554
29	11	BETA-ACTIN	0.00524206	0.000233416
29	12	BETA-ACTIN	0.00786396	0.00215635
29	13	BETA-ACTIN	0.0127819	0.00637527
29	14	BETA-ACTIN	0.0223073	0.0152017
29	15	BETA-ACTIN	0.0393779	0.0315734
29	16	BETA-ACTIN	0.0702609	0.0617574
29	17	BETA-ACTIN	0.124428	0.115226
29	18	BETA-ACTIN	0.210496	0.200595
29	19	BETA-ACTIN	0.334006	0.323405
29	20	BETA-ACTIN	0.481893	0.470593
29	21	BETA-ACTIN	0.625043	0.613045
29	22	BETA-ACTIN	0.74022	0.727523
29	23	BETA-ACTIN	0.820006	0.806609
29	24	BETA-ACTIN	0.869893	0.855798
29	25	BETA-ACTIN	0.897799	0.883005
29	26	BETA-ACTIN	0.916265	0.900772
29	27	BETA-ACTIN	0.930102	0.91391
29	28	BETA-ACTIN	0.941649	0.924758
29	29	BETA-ACTIN	0.95165	0.934059
29	30	BETA-ACTIN	0.959097	0.940808
29	31	BETA-ACTIN	0.965287	0.946299
29	32	BETA-ACTIN	0.971665	0.951978
29	33	BETA-ACTIN	0.975111	0.954725
29	34	BETA-ACTIN	0.977831	0.956746
29	35	BETA-ACTIN	0.977984	0.9562
29	36	BETA-ACTIN	0.977373	0.95489
29	37	BETA-ACTIN	0.977434	0.954252
29	38	BETA-ACTIN	0.976106	0.952225
29	39	BETA-ACTIN	0.974077	0.949497
29	40	BETA-ACTIN	0.972979	0.9477
30	1	BETA-ACTIN	0.0420645	0.00161923
30	2	BETA-ACTIN	0.0425622	0.000886383
30	3	BETA-ACTIN	0.0437127	0.000806272
30	4	BETA-ACTIN	0.044578	0.000441083
30	5	BETA-ACTIN	0.0452824	-8.51362e-05
30	6	BETA-ACTIN	0.0463882	-0.00020991
30	7	BETA-ACTIN	0.0469341	-0.000894491
30	8	BETA-ACTIN	0.0481027	-0.00095649
30	9	BETA-ACTIN	0.0496033	-0.000686406
30	10	BETA-ACTIN	0.0513631	-0.000157138
30	11	BETA-ACTIN	0.054493	0.00174222
30	12	BETA-ACTIN	0.0599838	0.00600242
30	13	BETA-ACTIN	0.0691461	0.0139342
30	14	BETA-ACTIN	0.0867112	0.0302687
30	15	BETA-ACTIN	0.119029	0.061356
30	16	BETA-ACTIN	0.173643	0.114739
30	17	BETA-ACTIN	0.260704	0.20057
30	18	BETA-ACTIN	0.38059	0.319225
30	19	BETA-ACTIN	0.520254	0.457659
30	20	BETA-ACTIN	0.652938	0.589112
30	21	BETA-ACTIN	0.758592	0.693536
30	22	BETA-ACTIN	0.830889	0.764602
30	23	BETA-ACTIN	0.874237	0.80672
30	24	BETA-ACTIN	0.900934	0.832186
30	25	BETA-ACTIN	0.91874	0.848761
30	26	BETA-ACTIN	0.932473	0.861264
30	27	BETA-ACTIN	0.945222	0.872783
30	28	BETA-ACTIN	0.955484	0.881814
30	29	BETA-ACTIN	0.964097	0.889196
30	30	BETA-ACTIN	0.969559	0.893428
30	31	BETA-ACTIN	0.976002	0.89864
30	32	BETA-ACTIN	0.979667	0.901075
30	33	BETA-ACTIN	0.980957	0.901134
30	34	BETA-ACTIN	0.981409	0.900355
30	35	BETA-ACTIN	0.980097	0.897813
30	36	BETA-ACTIN	0.979773	0.896259
30	37	BETA-ACTIN	0.979124	0.894379
30	38	BETA-ACTIN	0.979104	0.893128
30	39	BETA-ACTIN	0.978295	0.891089
30	40	BETA-ACTIN	0.977137	0.8887
31	1	BETA-ACTIN	0.00901115	0.00252654
31	2	BETA-ACTIN	0.0091198	0.00170103
31	3	BETA-ACTIN	0.00928107	0.000928154
31	4	BETA-ACTIN	0.00943389	0.000146819
31	5	BETA-ACTIN	0.0102078	-1.34303e-05
31	6	BETA-ACTIN	0.0111044	-5.09229e-05
31	7	BETA-ACTIN	0.0116694	-0.000420092
31	8	BETA-ACTIN	0.0125274	-0.000496275
31	9	BETA-ACTIN	0.0128809	-0.00107691
31	10	BETA-ACTIN	0.014041	-0.000850972
31	11	BETA-ACTIN	0.015716	-0.000110151
31	12	BETA-ACTIN	0.0187041	0.00194378
31	13	BETA-ACTIN	0.0240565	0.00636203
31	14	BETA-ACTIN	0.0348366	0.016208
31	15	BETA-ACTIN	0.0536997	0.0341369
31	16	BETA-ACTIN	0.0875677	0.0670708
31	17	BETA-ACTIN	0.145819	0.124388
31	18	BETA-ACTIN	0.238848	0.216483
31	19	BETA-ACTIN	0.370469	0.347169
31	20	BETA-ACTIN	0.524108	0.499874
31	21	BETA-ACTIN	0.668512	0.643344
31	22	BETA-ACTIN	0.781547	0.755445
31	23	BETA-ACTIN	0.857854	0.830818
31	24	BETA-ACTIN	0.904465	0.876495
31	25	BETA-ACTIN	0.930367	0.901462
31	26	BETA-ACTIN	0.947339	0.917501
31	27	BETA-ACTIN	0.961193	0.93042
31	28	BETA-ACTIN	0.972924	0.941217
31	29	BETA-ACTIN	0.982401	0.94976
31	30	BETA-ACTIN	0.990936	0.957361
31	31	BETA-ACTIN	0.998252	0.963742
31	32	BETA-ACTIN	1.00439	0.96895
31	33	BETA-ACTIN	1.00786	0.971481
31	34	BETA-ACTIN	1.00923	0.971923
31	35	BETA-ACTIN	1.00988	0.97163
31	36	BETA-ACTIN	1.00871	0.969532
31	37	BETA-ACTIN	1.00814	0.968023
31	38	BETA-ACTIN	1.00778	0.966737
31	39	BETA-ACTIN	1.00646	0.964475
31	40	BETA-ACTIN	1.00484	0.961919
32	1	BETA-ACTIN	0.00219755	0.00110604
32	2	BETA-ACTIN	0.00247036	0.00079595
32	3	BETA-ACTIN	0.00282374	0.000566419
32	4	BETA-ACTIN	0.00348962	0.000649382
32	5	BETA-ACTIN	0.00410014	0.000676992
32	6	BETA-ACTIN	0.00423883	0.000232772
32	7	BETA-ACTIN	0.00463337	4.44081e-05
32	8	BETA-ACTIN	0.00488757	-0.000284304
32	9	BETA-ACTIN	0.00491613	-0.000838658
32	10	BETA-ACTIN	0.00518158	-0.00115612
32	11	BETA-ACTIN	0.00546252	-0.00145809
32	12	BETA-ACTIN	0.00641025	-0.00109327
32	13	BETA-ACTIN	0.00728883	-0.000797603
32	14	BETA-ACTIN	0.00901899	0.000349655
32	15	BETA-ACTIN	0.0123607	0.00310841
32	16	BETA-ACTIN	0.0179931	0.00815798
32	17	BETA-ACTIN	0.0285676	0.0181495
32	18	BETA-ACTIN	0.0485887	0.0375878
32	19	BETA-ACTIN	0.0854443	0.0738604
32	20	BETA-ACTIN	0.148791	0.136624
32	21	BETA-ACTIN	0.248606	0.235856
32	22	BETA-ACTIN	0.385625	0.372292
32	23	BETA-ACTIN	0.539819	0.525904
32	24	BETA-ACTIN	0.679922	0.665423
32	25	BETA-ACTIN	0.78504	0.769958
32	26	BETA-ACTIN	0.854245	0.838581
32	27	BETA-ACTIN	0.894988	0.878741
32	28	BETA-ACTIN	0.917593	0.900763
32	29	BETA-ACTIN	0.934094	0.916681
32	30	BETA-ACTIN	0.947101	0.929105
32	31	BETA-ACTIN	0.959164	0.940585
32	32	BETA-ACTIN	0.969827	0.950665
32	33	BETA-ACTIN	0.978707	0.958962
32	34	BETA-ACTIN	0.984484	0.964156
32	35	BETA-ACTIN	0.987394	0.966484
32	36	BETA-ACTIN	0.989301	0.967808
32	37	BETA-ACTIN	0.990551	0.968475
32	38	BETA-ACTIN	0.990243	0.967584
32	39	BETA-ACTIN	0.989704	0.966462
32	40	BETA-ACTIN	0.989375	0.96555
33	1	BETA-ACTIN	0.0397421	0.00094986
33	2	BETA-ACTIN	0.0405915	7.66468e-05
33	3	BETA-ACTIN	0.0428042	0.000566596
33	4	BETA-ACTIN	0.0445445	0.000584279
33	5	BETA-ACTIN	0.0455319	-0.000150994
33	6	BETA-ACTIN	0.0470147	-0.000390811
33	7	BETA-ACTIN	0.048057	-0.00107121
33	8	BETA-ACTIN	0.0500003	-0.000850573
33	9	BETA-ACTIN	0.0523347	-0.000238852
33	10	BETA-ACTIN	0.0558478	0.00155157
33	11	BETA-ACTIN	0.0615507	0.0055318
33	12	BETA-ACTIN	0.0708403	0.0130987
33	13	BETA-ACTIN	0.0877813	0.0283171
33	14	BETA-ACTIN	0.11852	0.057333
33	15	BETA-ACTIN	0.171807	0.108897
33	16	BETA-ACTIN	0.255628	0.190996
33	17	BETA-ACTIN	0.372437	0.306082
33	18	BETA-ACTIN	0.507194	0.439116
33	19	BETA-ACTIN	0.634967	0.565167
33	20	BETA-ACTIN	0.736794	0.665271
33	21	BETA-ACTIN	0.806967	0.733721
33	22	BETA-ACTIN	0.850352	0.775384
33	23	BETA-ACTIN	0.875577	0.798887
33	24	BETA-ACTIN	0.893637	0.815224
33	25	BETA-ACTIN	0.908148	0.828012
33	26	BETA-ACTIN	0.920704	0.838845
33	27	BETA-ACTIN	0.931368	0.847787
33	28	BETA-ACTIN	0.940255	0.854951
33	29	BETA-ACTIN	0.948707	0.86168
33	30	BETA-ACTIN	0.954154	0.865404
33	31	BETA-ACTIN	0.959168	0.868696
33	32	BETA-ACTIN	0.961996	0.869801
33	33	BETA-ACTIN	0.96422	0.870302
33	34	BETA-ACTIN	0.965258	0.869618
33	35	BETA-ACTIN	0.964376	0.867013
33	36	BETA-ACTIN	0.963095	0.86401
33	37	BETA-ACTIN	0.961322	0.860514
33	38	BETA-ACTIN	0.962662	0.860132
33	39	BETA-ACTIN	0.962169	0.857916
33	40	BETA-ACTIN	0.959855	0.853879
34	1	BETA-ACTIN	-0.00529969	0.00273077
34	2	BETA-ACTIN	-0.00540287	0.00219837
34	3	BETA-ACTIN	-0.00553484	0.00163718
34	4	BETA-ACTIN	-0.0056769	0.00106589
34	5	BETA-ACTIN	-0.00602069	0.000292888
34	6	BETA-ACTIN	-0.00607811	-0.000193752
34	7	BETA-ACTIN	-0.00592484	-0.000469709
34	8	BETA-ACTIN	-0.00566037	-0.000634461
34	9	BETA-ACTIN	-0.0056392	-0.00104251
34	10	BETA-ACTIN	-0.00558379	-0.00141632
34	11	BETA-ACTIN	-0.00520083	-0.00146258
34	12	BETA-ACTIN	-0.00482344	-0.00151441
34	13	BETA-ACTIN	-0.00351075	-0.000630941
34	14	BETA-ACTIN	-0.00181567	0.000634919
34	15	BETA-ACTIN	0.00171244	0.00373381
34	16	BETA-ACTIN	0.00737596	0.00896811
34	17	BETA-ACTIN	0.0188968	0.0200598
34	18	BETA-ACTIN	0.0400204	0.0407541
34	19	BETA-ACTIN	0.0779744	0.0782789
34	20	BETA-ACTIN	0.142425	0.1423
34	21	BETA-ACTIN	0.241905	0.241351
34	22	BETA-ACTIN	0.373235	0.372252
34	23	BETA-ACTIN	0.516373	0.51496
34	24	BETA-ACTIN	0.642753	0.640911
34	25	BETA-ACTIN	0.736242	0.733971
34	26	BETA-ACTIN	0.797949	0.795249
34	27	BETA-ACTIN	0.835828	0.832698
34	28	BETA-ACTIN	0.859564	0.856005
34	29	BETA-ACTIN	0.876268	0.87228
34	30	BETA-ACTIN	0.888124	0.883708
34	31	BETA-ACTIN	0.90013	0.895284
34	32	BETA-ACTIN	0.909629	0.904354
34	33	BETA-ACTIN	0.917221	0.911516
34	34	BETA-ACTIN	0.923737	0.917603
34	35	BETA-ACTIN	0.929348	0.922785
34	36	BETA-ACTIN	0.932832	0.92584
34	37	BETA-ACTIN	0.934427	0.927006
34	38	BETA-ACTIN	0.934265	0.926414
34	39	BETA-ACTIN	0.933107	0.924827
34	40	BETA-ACTIN	0.932791	0.924082
35	1	BETA-ACTIN	-0.00483339	0.00224427
35	2	BETA-ACTIN	-0.00496341	0.00157224
35	3	BETA-ACTIN	-0.00496111	0.00103253
35	4	BETA-ACTIN	-0.00468151	0.00077013
35	5	BETA-ACTIN	-0.00460192	0.000307709
35	6	BETA-ACTIN	-0.00451417	-0.000146549
35	7	BETA-ACTIN	-0.00423894	-0.000413324
35	8	BETA-ACTIN	-0.00414304	-0.000859435
35	9	BETA-ACTIN	-0.00406168	-0.00132008
35	10	BETA-ACTIN	-0.0038528	-0.0016532
35	11	BETA-ACTIN	-0.00264639	-0.000988805
35	12	BETA-ACTIN	-0.000813239	0.000302343
35	13	BETA-ACTIN	0.00239511	0.00296868
35	14	BETA-ACTIN	0.00798075	0.00801231
35	15	BETA-ACTIN	0.0194048	0.0188944
35	16	BETA-ACTIN	0.0398507	0.0387982
35	17	BETA-ACTIN	0.0757814	0.074187
35	18	BETA-ACTIN	0.137506	0.13537
35	19	BETA-ACTIN	0.232944	0.230266
35	20	BETA-ACTIN	0.358279	0.355059
35	21	BETA-ACTIN	0.494754	0.490992
35	22	BETA-ACTIN	0.614663	0.610359
35	23	BETA-ACTIN	0.70385	0.699003
35	24	BETA-ACTIN	0.760979	0.755591
35	25	BETA-ACTIN	0.792406	0.786475
35	26	BETA-ACTIN	0.812455	0.805982
35	27	BETA-ACTIN	0.828369	0.821355
35	28	BETA-ACTIN	0.841054	0.833498
35	29	BETA-ACTIN	0.852812	0.844713
35	30	BETA-ACTIN	0.862926	0.854286
35	31	BETA-ACTIN	0.871603	0.86242
35	32	BETA-ACTIN	0.878775	0.86905
35	33	BETA-ACTIN	0.883987	0.873721
35	34	BETA-ACTIN	0.888796	0.877987
35	35	BETA-ACTIN	0.89072	0.879369
35	36	BETA-ACTIN	0.891772	0.879879
35	37	BETA-ACTIN	0.892518	0.880083
35	38	BETA-ACTIN	0.892662	0.879686
35	39	BETA-ACTIN	0.891913	0.878394
35	40	BETA-ACTIN	0.892657	0.878596
36	1	BETA-ACTIN	0.00573981	0.0041183
36	2	BETA-ACTIN	0.00530177	0.00307385
36	3	BETA-ACTIN	0.00456459	0.00173026
36	4	BETA-ACTIN	0.00413199	0.000691251
36	5	BETA-ACTIN	0.00377417	-0.000272979
36	6	BETA-ACTIN	0.00365364	-0.00099992
36	7	BETA-ACTIN	0.00378963	-0.00147034
36	8	BETA-ACTIN	0.0045109	-0.00135547
36	9	BETA-ACTIN	0.00540547	-0.00106732
36	10	BETA-ACTIN	0.00711825	3.90493e-05
36	11	BETA-ACTIN	0.0103911	0.00270547
36	12	BETA-ACTIN	0.0161382	0.0078462
36	13	BETA-ACTIN	0.0271288	0.0182304
36	14	BETA-ACTIN	0.0472497	0.0377448
36	15	BETA-ACTIN	0.0832888	0.0731775
36	16	BETA-ACTIN	0.144559	0.133841
36	17	BETA-ACTIN	0.237297	0.225973
36	18	BETA-ACTIN	0.360515	0.348584
36	19	BETA-ACTIN	0.495391	0.482854
36	20	BETA-ACTIN	0.614872	0.601729
36	21	BETA-ACTIN	0.703096	0.689346
36	22	BETA-ACTIN	0.758907	0.744551
36	23	BETA-ACTIN	0.792215	0.777252
36	24	BETA-ACTIN	0.811273	0.795704
36	25	BETA-ACTIN	0.824383	0.808208
36	26	BETA-ACTIN	0.834768	0.817986
36	27	BETA-ACTIN	0.844709	0.827321
36	28	BETA-ACTIN	0.852619	0.834624
36	29	BETA-ACTIN	0.859269	0.840668
36	30	BETA-ACTIN	0.865526	0.846319
36	31	BETA-ACTIN	0.871656	0.851842
36	32	BETA-ACTIN	0.874607	0.854187
36	33	BETA-ACTIN	0.876677	0.855651
36	34	BETA-ACTIN	0.878017	0.856384
36	35	BETA-ACTIN	0.878573	0.856334
36	36	BETA-ACTIN	0.878223	0.855377
36	37	BETA-ACTIN	0.878153	0.854701
36	38	BETA-ACTIN	0.877857	0.853799
36	39	BETA-ACTIN	0.876777	0.852112
36	40	BETA-ACTIN	0.876077	0.850806
37	1	GATA4	0.0242931	-0.00467489
37	2	GATA4	0.0255231	-0.00398009
37	3	GATA4	0.0273403	-0.00269818
37	4	GATA4	0.0290825	-0.00149113
37	5	GATA4	0.0307694	-0.000339477
37	6	GATA4	0.031712	6.78972e-05
37	7	GATA4	0.0326957	0.000516369
37	8	GATA4	0.0333656	0.000651053
37	9	GATA4	0.0339918	0.00074199
37	10	GATA4	0.0348051	0.00102009
37	11	GATA4	0.035258	0.000937778
37	12	GATA4	0.0357916	0.000936123
37	13	GATA4	0.0361133	0.000722622
37	14	GATA4	0.0365472	0.000621282
37	15	GATA4	0.037235	0.000773948
37	16	GATA4	0.0377511	0.000754732
37	17	GATA4	0.0381116	0.000580045
37	18	GATA4	0.0383943	0.000327584
37	19	GATA4	0.0387926	0.000190567
37	20	GATA4	0.0392068	6.96325e-05
37	21	GATA4	0.0395368	-0.000135583
37	22	GATA4	0.0395829	-0.000624734
37	23	GATA4	0.0402651	-0.000477768
37	24	GATA4	0.0404397	-0.000838418
37	25	GATA4	0.0408222	-0.000991107
37	26	GATA4	0.0410878	-0.0012607
37	27	GATA4	0.0417016	-0.00118218
37	28	GATA4	0.0424016	-0.00101737
37	29	GATA4	0.043195	-0.000759167
37	30	GATA4	0.0440532	-0.000436203
37	31	GATA4	0.0455987	0.000574091
37	32	GATA4	0.0483261	0.0027662
37	33	GATA4	0.0533314	0.00723633
37	34	GATA4	0.0632256	0.0165953
37	35	GATA4	0.0819474	0.0347819
37	36	GATA4	0.117077	0.0693761
37	37	GATA4	0.176977	0.128741
37	38	GATA4	0.271035	0.222264
37	39	GATA4	0.398168	0.348862
37	40	GATA4	0.519467	0.469626
38	1	GATA4	0.00337363	0.000414558
38	2	GATA4	0.00364191	0.00052249
38	3	GATA4	0.00380472	0.000524968
38	4	GATA4	0.00397329	0.000533194
38	5	GATA4	0.00360037	-6.84755e-08
38	6	GATA4	0.00359392	-0.000166861
38	7	GATA4	0.00421641	0.000295295
38	8	GATA4	0.00465425	0.000572792
38	9	GATA4	0.00468174	0.000439945
38	10	GATA4	0.00472493	0.000322794
38	11	GATA4	0.00468377	0.000121292
38	12	GATA4	0.00467113	-5.16931e-05
38	13	GATA4	0.00492197	3.88107e-05
38	14	GATA4	0.00520098	0.00015748
38	15	GATA4	0.00560486	0.000401021
38	16	GATA4	0.00557586	0.00021168
38	17	GATA4	0.0053709	-0.000153623
38	18	GATA4	0.0053762	-0.000308664
38	19	GATA4	0.0058314	-1.38024e-05
38	20	GATA4	0.00580646	-0.000199088
38	21	GATA4	0.00574788	-0.000418011
38	22	GATA4	0.00601902	-0.000307211
38	23	GATA4	0.00623236	-0.000254206
38	24	GATA4	0.00622457	-0.000422339
38	25	GATA4	0.00640058	-0.000406664
38	26	GATA4	0.00654683	-0.00042076
38	27	GATA4	0.00641744	-0.000710486
38	28	GATA4	0.00638979	-0.000898476
38	29	GATA4	0.00676401	-0.000684604
38	30	GATA4	0.00686304	-0.000745912
38	31	GATA4	0.00719413	-0.000575158
38	32	GATA4	0.00711774	-0.000811893
38	33	GATA4	0.00704486	-0.00104511
38	34	GATA4	0.00731118	-0.000939134
38	35	GATA4	0.0075476	-0.000863054
38	36	GATA4	0.00819874	-0.000372254
38	37	GATA4	0.00918689	0.000455552
38	38	GATA4	0.0107444	0.00185276
38	39	GATA4	0.0138935	0.00484148
38	40	GATA4	0.0177087	0.00849634
39	1	GATA4	0.000522146	6.17499e-05
39	2	GATA4	0.000665205	6.09004e-05
39	3	GATA4	0.000952414	0.000204201
39	4	GATA4	0.00112852	0.000236395
39	5	GATA4	0.00123057	0.000194544
39	6	GATA4	0.00125536	7.54224e-05
39	7	GATA4	0.00150499	0.000181143
39	8	GATA4	0.00174797	0.000280213
39	9	GATA4	0.00183177	0.000220101
39	10	GATA4	0.00205987	0.000304302
39	11	GATA4	0.00244165	0.00054217
39	12	GATA4	0.00239239	0.000349004
39	13	GATA4	0.00208042	-0.000106877
39	14	GATA4	0.0019872	-0.000344009
39	15	GATA4	0.00212916	-0.00034596
39	16	GATA4	0.00219315	-0.000425875
39	17	GATA4	0.00255451	-0.000208422
39	18	GATA4	0.00263772	-0.000269124
39	19	GATA4	0.00268692	-0.000363832
39	20	GATA4	0.00317916	-1.5499e-05
39	21	GATA4	0.00319422	-0.000144344
39	22	GATA4	0.00276387	-0.000718605
39	23	GATA4	0.00258404	-0.00104234
39	24	GATA4	0.00267039	-0.00109991
39	25	GATA4	0.00313864	-0.000775564
39	26	GATA4	0.00352922	-0.000528891
39	27	GATA4	0.00378168	-0.000420342
39	28	GATA4	0.00429536	-5.05672e-05
39	29	GATA4	0.00540207	0.000912232
39	30	GATA4	0.00799417	0.00336043
39	31	GATA4	0.0123946	0.00761695
39	32	GATA4	0.020555	0.0156335
39	33	GATA4	0.0369546	0.0318892
39	34	GATA4	0.0670392	0.0618298
39	35	GATA4	0.122761	0.117407
39	36	GATA4	0.21864	0.213143
39	37	GATA4	0.361843	0.356202
39	38	GATA4	0.539119	0.533334
39	39	GATA4	0.706576	0.700647
39	40	GATA4	0.818017	0.811944
40	1	GATA4	0.0134393	0.000567664
40	2	GATA4	0.0133563	0.000352259
40	3	GATA4	0.0132909	0.000154548
40	4	GATA4	0.0132397	-2.90973e-05
40	5	GATA4	0.0134483	4.70642e-05
40	6	GATA4	0.0143132	0.000779604
40	7	GATA4	0.0144204	0.000754386
40	8	GATA4	0.0141783	0.000379892
40	9	GATA4	0.0141105	0.000179674
40	10	GATA4	0.0142153	0.000152122
40	11	GATA4	0.0142115	1.59057e-05
40	12	GATA4	0.0142444	-8.35672e-05
40	13	GATA4	0.0142466	-0.00021378
40	14	GATA4	0.0143422	-0.000250638
40	15	GATA4	0.0144017	-0.000323503
40	16	GATA4	0.0147081	-0.000149503
40	17	GATA4	0.0147614	-0.000228582
40	18	GATA4	0.014863	-0.000259402
40	19	GATA4	0.014912	-0.000342774
40	20	GATA4	0.0151816	-0.000205621
40	21	GATA4	0.0150189	-0.000500734
40	22	GATA4	0.0146458	-0.00100622
40	23	GATA4	0.0146713	-0.00111313
40	24	GATA4	0.0152957	-0.000621136
40	25	GATA4	0.0154734	-0.000575783
40	26	GATA4	0.0158451	-0.000336528
40	27	GATA4	0.0160137	-0.000300315
40	28	GATA4	0.0164176	-2.87935e-05
40	29	GATA4	0.0177132	0.00113434
40	30	GATA4	0.0196828	0.00297157
40	31	GATA4	0.0231113	0.00626768
40	32	GATA4	0.0302008	0.0132248
40	33	GATA4	0.0447627	0.0276543
40	34	GATA4	0.0714605	0.0542196
40	35	GATA4	0.119142	0.101769
40	36	GATA4	0.201445	0.183939
40	37	GATA4	0.326778	0.30914
40	38	GATA4	0.489476	0.471705
40	39	GATA4	0.661589	0.643686
40	40	GATA4	0.795012	0.776977
41	1	GATA4	0.0227024	0.00211747
41	2	GATA4	0.0222474	0.00157472
41	3	GATA4	0.0217188	0.000958377
41	4	GATA4	0.0206992	-0.000148998
41	5	GATA4	0.0205837	-0.000352246
41	6	GATA4	0.0211873	0.000163624
41	7	GATA4	0.0213209	0.000209535
41	8	GATA4	0.0214075	0.00020838
41	9	GATA4	0.0213813	9.44075e-05
41	10	GATA4	0.0214246	4.99747e-05
41	11	GATA4	0.0217378	0.000275393
41	12	GATA4	0.0221297	0.000579576
41	13	GATA4	0.022045	0.000407209
41	14	GATA4	0.0219214	0.000195828
41	15	GATA4	0.0218706	5.73163e-05
41	16	GATA4	0.0218103	-9.07355e-05
41	17	GATA4	0.0216818	-0.000306999
41	18	GATA4	0.0214678	-0.000608727
41	19	GATA4	0.0214922	-0.000672118
41	20	GATA4	0.0219605	-0.00029153
41	21	GATA4	0.0220512	-0.000288574
41	22	GATA4	0.0221131	-0.000314438
41	23	GATA4	0.021916	-0.000599262
41	24	GATA4	0.02194	-0.000663019
41	25	GATA4	0.0224694	-0.000221308
41	26	GATA4	0.0225575	-0.00022096
41	27	GATA4	0.0226118	-0.000254352
41	28	GATA4	0.0229756	2.16669e-05
41	29	GATA4	0.0230336	-8.09946e-06
41	30	GATA4	0.0230425	-8.69e-05
41	31	GATA4	0.0234168	0.00019965
41	32	GATA4	0.0235446	0.000239722
41	33	GATA4	0.0234377	4.50701e-05
41	34	GATA4	0.0232829	-0.000197418
41	35	GATA4	0.0230684	-0.000499738
41	36	GATA4	0.0230747	-0.000581163
41	37	GATA4	0.0237988	5.51977e-05
41	38	GATA4	0.0248569	0.00102553
41	39	GATA4	0.0255392	0.00162012
41	40	GATA4	0.0266626	0.00265582
42	1	GATA4	0.0426414	-0.00188722
42	2	GATA4	0.0432037	-0.00174519
42	3	GATA4	0.0445994	-0.000769718
42	4	GATA4	0.0454464	-0.000343041
42	5	GATA4	0.0464502	0.000240511
42	6	GATA4	0.0470446	0.000414672
42	7	GATA4	0.0473097	0.000259518
42	8	GATA4	0.0471622	-0.000308205
42	9	GATA4	0.0472031	-0.00068764
42	10	GATA4	0.0481439	-0.000167112
42	11	GATA4	0.049044	0.000312754
42	12	GATA4	0.0497385	0.000587018
42	13	GATA4	0.0500853	0.000513582
42	14	GATA4	0.0502459	0.0002539
42	15	GATA4	0.0509631	0.000550832
42	16	GATA4	0.0512969	0.000464346
42	17	GATA4	0.0517724	0.000519559
42	18	GATA4	0.0518482	0.000175119
42	19	GATA4	0.0523688	0.000275516
42	20	GATA4	0.0524232	-9.03891e-05
42	21	GATA4	0.0522521	-0.00068179
42	22	GATA4	0.0524262	-0.000927889
42	23	GATA4	0.0526702	-0.00110414
42	24	GATA4	0.0537814	-0.000413217
42	25	GATA4	0.0550636	0.000448718
42	26	GATA4	0.0552694	0.000234261
42	27	GATA4	0.0556955	0.000240133
42	28	GATA4	0.0559296	5.38986e-05
42	29	GATA4	0.0563049	8.94218e-06
42	30	GATA4	0.0565482	-0.00016802
42	31	GATA4	0.0567622	-0.000374244
42	32	GATA4	0.0573857	-0.000171055
42	33	GATA4	0.0577664	-0.000210617
42	34	GATA4	0.0584008	3.56129e-06
42	35	GATA4	0.0596777	0.000860233
42	36	GATA4	0.0631483	0.00391052
42	37	GATA4	0.0687193	0.00906129
42	38	GATA4	0.0784262	0.0183479
42	39	GATA4	0.0970573	0.0365588
42	40	GATA4	0.123615	0.0626964
43	1	GATA4	0.00111182	-0.00140258
43	2	GATA4	0.00195511	-0.000919828
43	3	GATA4	0.00243066	-0.000804816
43	4	GATA4	0.00315607	-0.000439939
43	5	GATA4	0.00401806	6.15197e-05
43	6	GATA4	0.00443713	0.00012005
43	7	GATA4	0.00458841	-8.91996e-05
43	8	GATA4	0.00530905	0.000270908
43	9	GATA4	0.00551796	0.000119279
43	10	GATA4	0.00611006	0.00035085
43	11	GATA4	0.00662871	0.000508966
43	12	GATA4	0.00730615	0.000825864
43	13	GATA4	0.00749134	0.000650518
43	14	GATA4	0.00795487	0.000753515
43	15	GATA4	0.00804174	0.000479858
43	16	GATA4	0.00816116	0.000238742
43	17	GATA4	0.0083887	0.00010575
43	18	GATA4	0.00865761	1.41199e-05
43	19	GATA4	0.00842459	-0.000579438
43	20	GATA4	0.0083683	-0.00099626
43	21	GATA4	0.00905677	-0.000668326
43	22	GATA4	0.00944806	-0.000637571
43	23	GATA4	0.00964797	-0.000798189
43	24	GATA4	0.0101578	-0.00064888
43	25	GATA4	0.0105026	-0.000664607
43	26	GATA4	0.0108439	-0.000683825
43	27	GATA4	0.0112829	-0.000605362
43	28	GATA4	0.0120572	-0.00019166
43	29	GATA4	0.0133832	0.000773861
43	30	GATA4	0.0155042	0.00253427
43	31	GATA4	0.020286	0.00695556
43	32	GATA4	0.0298231	0.0161321
43	33	GATA4	0.0468169	0.0327654
43	34	GATA4	0.0792581	0.064846
43	35	GATA4	0.137467	0.122694
43	36	GATA4	0.236062	0.220929
43	37	GATA4	0.382102	0.366609
43	38	GATA4	0.564759	0.548905
43	39	GATA4	0.748134	0.731919
43	40	GATA4	0.882454	0.865879
44	1	GATA4	-0.000705042	0.000768878
44	2	GATA4	-0.000596991	0.000798918
44	3	GATA4	-0.00046042	0.000857479
44	4	GATA4	-0.000530247	0.000709641
44	5	GATA4	-0.000607621	0.000554257
44	6	GATA4	-0.000631733	0.000452134
44	7	GATA4	-0.000676252	0.000329604
44	8	GATA4	-0.00102926	-0.000101413
44	9	GATA4	-0.0014289	-0.000579069
44	10	GATA4	-0.00132629	-0.000554464
44	11	GATA4	-0.000593155	0.000100659
44	12	GATA4	-0.000479071	0.000136732
44	13	GATA4	-0.000566791	-2.89989e-05
44	14	GATA4	-0.000538942	-7.91609e-05
44	15	GATA4	-0.000187558	0.000194212
44	16	GATA4	-0.000247709	5.6051e-05
44	17	GATA4	-0.000642358	-0.000416609
44	18	GATA4	-0.000712263	-0.000564524
44	19	GATA4	-0.000465044	-0.000395316
44	20	GATA4	-0.000418071	-0.000426354
44	21	GATA4	-0.00030313	-0.000389423
44	22	GATA4	-0.00026947	-0.000433774
44	23	GATA4	-6.88865e-05	-0.000311201
44	24	GATA4	-7.0821e-05	-0.000391146
44	25	GATA4	-1.75405e-05	-0.000415877
44	26	GATA4	0.000157131	-0.000319215
44	27	GATA4	0.000257611	-0.000296746
44	28	GATA4	0.000583875	-4.84926e-05
44	29	GATA4	0.000164527	-0.000545852
44	30	GATA4	7.02642e-05	-0.000718125
44	31	GATA4	0.000536534	-0.000329866
44	32	GATA4	0.000977125	3.27148e-05
44	33	GATA4	0.00134373	0.000321309
44	34	GATA4	0.00227361	0.00117318
44	35	GATA4	0.0036061	0.00242765
44	36	GATA4	0.00683169	0.00557524
44	37	GATA4	0.0129033	0.0115689
44	38	GATA4	0.0246247	0.0232122
44	39	GATA4	0.0471925	0.045702
44	40	GATA4	0.0775395	0.075971
45	1	GATA4	0.0326889	-0.00460304
45	2	GATA4	0.0337978	-0.00409652
45	3	GATA4	0.0359859	-0.00251076
45	4	GATA4	0.0376916	-0.00140741
45	5	GATA4	0.0388058	-0.000895514
45	6	GATA4	0.0400031	-0.000300535
45	7	GATA4	0.0407148	-0.000191244
45	8	GATA4	0.0415547	4.63601e-05
45	9	GATA4	0.0426008	0.000490148
45	10	GATA4	0.0433036	0.000590561
45	11	GATA4	0.0441743	0.000858941
45	12	GATA4	0.0452757	0.00135796
45	13	GATA4	0.0456818	0.00116171
45	14	GATA4	0.0461081	0.000985639
45	15	GATA4	0.0466032	0.000878409
45	16	GATA4	0.047492	0.00116488
45	17	GATA4	0.0476899	0.000760425
45	18	GATA4	0.0481135	0.000581736
45	19	GATA4	0.0488846	0.000750486
45	20	GATA4	0.0492461	0.000509577
45	21	GATA4	0.0496454	0.000306621
45	22	GATA4	0.049968	2.67863e-05
45	23	GATA4	0.0505259	-1.75726e-05
45	24	GATA4	0.0509625	-0.000183305
45	25	GATA4	0.0510061	-0.00074209
45	26	GATA4	0.05171	-0.000640507
45	27	GATA4	0.0520257	-0.000927192
45	28	GATA4	0.0519875	-0.00156774
45	29	GATA4	0.0525853	-0.0015723
45	30	GATA4	0.0532023	-0.00155757
45	31	GATA4	0.0540072	-0.00135506
45	32	GATA4	0.05609	0.000125353
45	33	GATA4	0.0598402	0.00327321
45	34	GATA4	0.065875	0.00870573
45	35	GATA4	0.0760625	0.0182908
45	36	GATA4	0.096453	0.038079
45	37	GATA4	0.133956	0.0749801
45	38	GATA4	0.199874	0.140295
45	39	GATA4	0.299951	0.23977
45	40	GATA4	0.406797	0.346014
46	1	GATA4	-0.00728358	-0.000728851
46	2	GATA4	-0.00713014	-0.000690699
46	3	GATA4	-0.00699027	-0.000666116
46	4	GATA4	-0.00658091	-0.000372049
46	5	GATA4	-0.00651232	-0.000418741
46	6	GATA4	-0.00639636	-0.000418079
46	7	GATA4	-0.00623519	-0.000372193
46	8	GATA4	-0.00608575	-0.000338038
46	9	GATA4	-0.00542805	0.000204366
46	10	GATA4	-0.00492869	0.000588437
46	11	GATA4	-0.0049266	0.000475246
46	12	GATA4	-0.00500486	0.000281695
46	13	GATA4	-0.00517733	-6.06552e-06
46	14	GATA4	-0.0051594	-0.00010342
46	15	GATA4	-0.00464447	0.000296218
46	16	GATA4	-0.0045694	0.000256004
46	17	GATA4	-0.00459863	0.000111486
46	18	GATA4	-0.00430597	0.000288853
46	19	GATA4	-0.00403835	0.000441184
46	20	GATA4	-0.00376916	0.000595085
46	21	GATA4	-0.00379486	0.000454096
46	22	GATA4	-0.00379408	0.000339584
46	23	GATA4	-0.00379621	0.000222166
46	24	GATA4	-0.00352988	0.000373207
46	25	GATA4	-0.00370118	8.66229e-05
46	26	GATA4	-0.00381898	-0.000146462
46	27	GATA4	-0.00372116	-0.000163934
46	28	GATA4	-0.00389135	-0.000449418
46	29	GATA4	-0.00393373	-0.000607084
46	30	GATA4	-0.00345947	-0.000248112
46	31	GATA4	-0.00303434	6.17301e-05
46	32	GATA4	-0.00297912	1.66256e-06
46	33	GATA4	-0.00270595	0.000159546
46	34	GATA4	-0.00277589	-2.56876e-05
46	35	GATA4	-0.0029747	-0.00033978
46	36	GATA4	-0.00310762	-0.000587989
46	37	GATA4	-0.00292841	-0.000524075
46	38	GATA4	-0.0022319	5.71476e-05
46	39	GATA4	-0.00168085	0.000492907
46	40	GATA4	-0.00136506	0.00069341
47	1	GATA4	0.0177213	0.000236756
47	2	GATA4	0.0177302	0.000130543
47	3	GATA4	0.0177787	6.40377e-05
47	4	GATA4	0.0181299	0.000300106
47	5	GATA4	0.0186827	0.000737881
47	6	GATA4	0.0185579	0.000497971
47	7	GATA4	0.0177486	-0.000426346
47	8	GATA4	0.0176845	-0.00060553
47	9	GATA4	0.0182082	-0.000196829
47	10	GATA4	0.0182891	-0.000231018
47	11	GATA4	0.0182156	-0.000419656
47	12	GATA4	0.0183504	-0.000399856
47	13	GATA4	0.019006	0.000140701
47	14	GATA4	0.0187612	-0.000219171
47	15	GATA4	0.0187487	-0.000346748
47	16	GATA4	0.0193042	9.36545e-05
47	17	GATA4	0.0192471	-7.8511e-05
47	18	GATA4	0.0192154	-0.000225272
47	19	GATA4	0.0196025	4.68109e-05
47	20	GATA4	0.0200017	0.000330945
47	21	GATA4	0.020124	0.000338195
47	22	GATA4	0.0201006	0.00019973
47	23	GATA4	0.0202449	0.00022895
47	24	GATA4	0.0202634	0.000132358
47	25	GATA4	0.020543	0.000296905
47	26	GATA4	0.0208081	0.000446939
47	27	GATA4	0.0206563	0.000180068
47	28	GATA4	0.0205321	-5.91921e-05
47	29	GATA4	0.0206134	-9.29444e-05
47	30	GATA4	0.0207867	-3.46877e-05
47	31	GATA4	0.0210155	7.89585e-05
47	32	GATA4	0.0211716	0.00012007
47	33	GATA4	0.0212456	7.90268e-05
47	34	GATA4	0.0209569	-0.000324751
47	35	GATA4	0.0208297	-0.000567042
47	36	GATA4	0.0209306	-0.000581197
47	37	GATA4	0.0210036	-0.000623238
47	38	GATA4	0.0217692	2.72485e-05
47	39	GATA4	0.0229484	0.00109143
47	40	GATA4	0.0234805	0.00150842
48	1	GATA4	-0.00735205	0.000223686
48	2	GATA4	-0.00731533	5.0291e-05
48	3	GATA4	-0.00678911	0.00036639
48	4	GATA4	-0.00665229	0.0002931
48	5	GATA4	-0.00642536	0.000309917
48	6	GATA4	-0.00618287	0.000342285
48	7	GATA4	-0.00587691	0.000438132
48	8	GATA4	-0.00571547	0.000389453
48	9	GATA4	-0.00573744	0.000157371
48	10	GATA4	-0.0056417	4.29962e-05
48	11	GATA4	-0.0054239	5.0679e-05
48	12	GATA4	-0.00496298	0.000301485
48	13	GATA4	-0.00480085	0.000253496
48	14	GATA4	-0.00482564	1.85904e-05
48	15	GATA4	-0.00491012	-0.00027601
48	16	GATA4	-0.00495452	-0.000530521
48	17	GATA4	-0.00476219	-0.000548307
48	18	GATA4	-0.0046398	-0.00063603
48	19	GATA4	-0.00413302	-0.000339372
48	20	GATA4	-0.00394731	-0.000363779
48	21	GATA4	-0.00394707	-0.000573649
48	22	GATA4	-0.00380946	-0.000646158
48	23	GATA4	-0.00344433	-0.000491147
48	24	GATA4	-0.00351068	-0.000767613
48	25	GATA4	-0.00350964	-0.000976681
48	26	GATA4	-0.00298725	-0.000664407
48	27	GATA4	-0.00289062	-0.000777892
48	28	GATA4	-0.00253997	-0.000637362
48	29	GATA4	-0.0017879	-9.54041e-05
48	30	GATA4	-8.46833e-05	0.00139769
48	31	GATA4	0.00269049	0.00396275
48	32	GATA4	0.00833417	0.00939631
48	33	GATA4	0.0195907	0.0204428
48	34	GATA4	0.0406265	0.0412684
48	35	GATA4	0.0798659	0.0802977
48	36	GATA4	0.149205	0.149427
48	37	GATA4	0.25908	0.259092
48	38	GATA4	0.410028	0.409829
48	39	GATA4	0.580994	0.580585
48	40	GATA4	0.721016	0.720397
49	1	CRYAA	0.0270363	-0.0021411
49	2	CRYAA	0.0276132	-0.00196504
49	3	CRYAA	0.0287223	-0.0012567
49	4	CRYAA	0.0298268	-0.000552911
49	5	CRYAA	0.0306066	-0.000173939
49	6	CRYAA	0.0311685	-1.27683e-05
49	7	CRYAA	0.0319233	0.000341276
49	8	CRYAA	0.0324169	0.000434089
49	9	CRYAA	0.0329135	0.000529953
49	10	CRYAA	0.0334782	0.000693849
49	11	CRYAA	0.0338635	0.000678394
49	12	CRYAA	0.0342896	0.000703739
49	13	CRYAA	0.03434	0.000353329
49	14	CRYAA	0.0347832	0.000395761
49	15	CRYAA	0.0352345	0.0004463
49	16	CRYAA	0.0354129	0.000223954
49	17	CRYAA	0.0358707	0.000280968
49	18	CRYAA	0.0361321	0.000141569
49	19	CRYAA	0.0364343	4.29842e-05
49	20	CRYAA	0.0367472	-4.47896e-05
49	21	CRYAA	0.0370544	-0.000138386
49	22	CRYAA	0.0372694	-0.000324194
49	23	CRYAA	0.0376285	-0.000365823
49	24	CRYAA	0.0379044	-0.00049076
49	25	CRYAA	0.0383736	-0.000422269
49	26	CRYAA	0.0384861	-0.000710549
49	27	CRYAA	0.0383629	-0.00123447
49	28	CRYAA	0.0386119	-0.00138633
49	29	CRYAA	0.0391411	-0.00125786
49	30	CRYAA	0.0393565	-0.00144326
49	31	CRYAA	0.0402317	-0.000968805
49	32	CRYAA	0.0412898	-0.000311502
49	33	CRYAA	0.043213	0.00121098
49	34	CRYAA	0.047021	0.00461817
49	35	CRYAA	0.0538213	0.0110177
49	36	CRYAA	0.0661801	0.0229758
49	37	CRYAA	0.0892515	0.0456464
49	38	CRYAA	0.129694	0.0856876
49	39	CRYAA	0.194792	0.150386
49	40	CRYAA	0.269151	0.224344
50	1	CRYAA	0.00928307	0.000233285
50	2	CRYAA	0.00936629	0.000113286
50	3	CRYAA	0.00945848	2.26243e-06
50	4	CRYAA	0.00971813	5.8697e-05
[truncated: 1,876 more rows]

## Sheet: Results
Block Type	96-Well Block (0.2mL)
Calibration Background is expired	No
Calibration Background performed on	2016-02-19 13:04:02 PM CST
Calibration FAM is expired	No
Calibration FAM performed on	2016-02-19 13:49:08 PM CST
Calibration NED is expired	No
Calibration NED performed on	2016-02-19 13:11:46 PM CST
Calibration ROI is expired	No
Calibration ROI performed on	2016-02-19 12:42:23 PM CST
Calibration ROX is expired	No
Calibration ROX performed on	2016-02-19 13:41:49 PM CST
Calibration SYBR is expired	No
Calibration SYBR performed on	2016-02-19 13:26:29 PM CST
Calibration TAMRA is expired	No
Calibration TAMRA performed on	2016-02-19 13:33:48 PM CST
Calibration Uniformity is expired	No
Calibration Uniformity performed on	2016-02-19 12:57:16 PM CST
Calibration VIC is expired	No
Calibration VIC performed on	2016-02-19 13:19:06 PM CST
Chemistry	SYBR_GREEN
Experiment Barcode
Experiment Comments
Experiment File Name	E:\科研\论文\CRYAA(EMSA)——J Ophthal\BMC\补实验\qRT-PCR实验\新建文件夹\2016-01-14 131046 zytemp.eds
Experiment Name	2016-04-21 143230liuxin
Experiment Run Start Time	2016-04-21 15:03:26 PM CST
Experiment Run Stop Time	2016-04-21 16:50:02 PM CST
Experiment Type	Comparative Cт (ΔΔCт)
Experiment User Name	liuxin
Instrument Name	278881388
Instrument Serial Number	278881388
Instrument Type	ViiA(TM) 7 System
Passive Reference	ROX
Quantification Cycle Method	Ct
Signal Smoothing On	true
Stage/ Cycle where Analysis is performed	Stage 2, Step 2
Well	Well Position	Omit	Sample Name	Target Name	Task	Reporter	Quencher	Quantity	Quantity Mean	Quantity SD	RQ	RQ Min	RQ Max	CT	Ct Mean	Ct SD	Delta Ct	Delta Ct Mean	Delta Ct SE	Delta Delta Ct	Automatic Ct Threshold	Ct Threshold	Automatic Baseline	Baseline Start	Baseline End	Comments	Custom1	Custom2	Custom3	Custom4	Custom5	Custom6	Tm1	Tm2	Tm3	MTP	EXPFAIL	HIGHSD	NOAMP	THOLDFAIL	OUTLIERRG
1	A1	FALSE	7	CRYAA	UNKNOWN	SYBR	None							35.1693	34.7112	2.35985					TRUE	0.04	TRUE	1	40								77.3791			N	N	Y	N	Y	N
2	A2	FALSE	12	CRYAA	UNKNOWN	SYBR	None							32.7561	32.8838	0.408766					TRUE	0.04	TRUE	1	40								78.068			N	N	N	N	Y	N
3	A3	FALSE	10	CRYAA	UNKNOWN	SYBR	None							Undetermined	34.4575	0.837715					TRUE	0.04	TRUE	1	40								76.1983	83.1849	87.4163	Y	Y	N	Y	Y	N
4	A4	FALSE	9	CRYAA	UNKNOWN	SYBR	None							33.1278	32.566	1.1196					TRUE	0.04	TRUE	1	40								88.7939	77.4775		Y	N	Y	N	Y	N
5	A5	FALSE	5	CRYAA	UNKNOWN	SYBR	None							32.5087	33.8092	1.49922					TRUE	0.04	TRUE	1	40								88.8923	77.9696		Y	N	Y	N	Y	N
6	A6	FALSE	8	CRYAA	UNKNOWN	SYBR	None							34.3819	34.9856	0.995649					TRUE	0.04	TRUE	1	40								89.0891			N	N	Y	N	Y	N
7	A7	FALSE	1	CRYAA	UNKNOWN	SYBR	None							32.7221	33.9587	2.16462					TRUE	0.04	TRUE	1	40								88.9907	77.3791		Y	N	Y	N	Y	N
8	A8	FALSE	2	CRYAA	UNKNOWN	SYBR	None							33.7646	34.964	1.69617					TRUE	0.04	TRUE	1	40								88.6955	77.2807		Y	N	Y	N	Y	N
9	A9	FALSE	7	CRYAA	UNKNOWN	SYBR	None							32.1558	34.7112	2.35985					TRUE	0.04	TRUE	1	40								88.8923	77.3791		Y	N	Y	N	Y	N
10	A10	FALSE	12	CRYAA	UNKNOWN	SYBR	None							32.5541	32.8838	0.408766					TRUE	0.04	TRUE	1	40								88.7939			N	N	N	N	Y	N
11	A11	FALSE	10	CRYAA	UNKNOWN	SYBR	None							33.8651	34.4575	0.837715					TRUE	0.04	TRUE	1	40								88.7939	76.9855		Y	N	Y	N	Y	N
12	A12	FALSE	9	CRYAA	UNKNOWN	SYBR	None							31.2768	32.566	1.1196					TRUE	0.04	TRUE	1	40								88.6955	77.6744		Y	N	Y	N	Y	N
13	B1	FALSE	7	GJA3	UNKNOWN	SYBR	None				1	0.0700433	14.2769	27.5305	27.7078	0.395693		-7.0034	1.38148	0	TRUE	0.0894194	TRUE	1	40								88.4987			N	N	N	N	N	N
14	B2	FALSE	12	GJA3	UNKNOWN	SYBR	None				0.0284513	0.0152839	0.0529626	31.4262	31.0157	0.38168		-1.86804	0.322888	5.13536	TRUE	0.0894194	TRUE	1	40								88.4987			N	N	N	N	N	N
15	B3	FALSE	10	GJA3	UNKNOWN	SYBR	None				0.0557514	0.0148892	0.208757	31.6806	31.6189	0.148376		-2.83855	0.598516	4.16485	TRUE	0.0894194	TRUE	1	40								88.4987			N	N	N	N	N	N
16	B4	FALSE	9	GJA3	UNKNOWN	SYBR	None				0.275246	0.0791548	0.957116	27.4688	27.4238	0.0677001		-5.14219	0.647581	1.86121	TRUE	0.0894194	TRUE	1	40								88.5971			N	N	N	N	N	N
17	B5	FALSE	5	GJA3	UNKNOWN	SYBR	None				0.167113	0.0254669	1.09659	29.6171	29.3869	0.786889		-4.42229	0.977556	2.5811	TRUE	0.0894194	TRUE	1	40								88.5971			N	N	Y	N	N	N
18	B6	FALSE	8	GJA3	UNKNOWN	SYBR	None				1.28424	0.424511	3.88512	27.6163	27.6213	0.0358887		-7.36431	0.575212	-0.360917	TRUE	0.0894194	TRUE	1	40								88.6955			N	N	N	N	N	N
19	B7	FALSE	1	GJA3	UNKNOWN	SYBR	None				0.453182	0.0405353	5.06655	27.8829	28.0971	0.187462		-5.86156	1.25442	1.14184	TRUE	0.0894194	TRUE	1	40								88.7939			N	N	N	N	N	N
20	B8	FALSE	2	GJA3	UNKNOWN	SYBR	None				0.044299	0.00251863	0.779155	33.3961	32.4572	0.867748		-2.50682	1.29981	4.49658	TRUE	0.0894194	TRUE	1	40								88.6955			N	N	Y	N	N	N
21	B9	FALSE	7	GJA3	UNKNOWN	SYBR	None				1	0.0700433	14.2769	27.4316	27.7078	0.395693		-7.0034	1.38148	0	TRUE	0.0894194	TRUE	1	40								88.6955			N	N	N	N	N	N
22	B10	FALSE	12	GJA3	UNKNOWN	SYBR	None				0.0284513	0.0152839	0.0529626	30.9496	31.0157	0.38168		-1.86804	0.322888	5.13536	TRUE	0.0894194	TRUE	1	40								88.5971			N	N	N	N	N	N
23	B11	FALSE	10	GJA3	UNKNOWN	SYBR	None				0.0557514	0.0148892	0.208757	31.7266	31.6189	0.148376		-2.83855	0.598516	4.16485	TRUE	0.0894194	TRUE	1	40								88.5971			N	N	N	N	N	N
24	B12	FALSE	9	GJA3	UNKNOWN	SYBR	None				0.275246	0.0791548	0.957116	27.4567	27.4238	0.0677001		-5.14219	0.647581	1.86121	TRUE	0.0894194	TRUE	1	40								88.4987			N	N	N	N	N	N
25	C1	FALSE	7	BETA-ACTIN	UNKNOWN	SYBR	None				1	0.0724909	13.7948	15.0152	14.9126	0.0979435		-19.7985	1.36363	0	TRUE	0.1033	TRUE	1	40								88.1051			N	N	N	N	N	N
26	C2	FALSE	12	BETA-ACTIN	UNKNOWN	SYBR	None				0.0382998	0.00733006	0.200118	17.1835	17.7918	1.43089		-15.092	0.859171	4.70652	TRUE	0.1033	TRUE	1	40								88.2035			N	N	Y	N	N	N
27	C3	FALSE	10	BETA-ACTIN	UNKNOWN	SYBR	None				0.161131	0.0374402	0.693461	16.7094	17.2927	0.510473		-17.1648	0.661622	2.63369	TRUE	0.1033	TRUE	1	40								88.2035			N	N	Y	N	N	N
28	C4	FALSE	9	BETA-ACTIN	UNKNOWN	SYBR	None				0.170044	0.0476287	0.607091	15.3754	15.3235	0.241602		-17.2425	0.661279	2.55602	TRUE	0.1033	TRUE	1	40								88.1051			N	N	N	N	N	N
29	C5	FALSE	5	BETA-ACTIN	UNKNOWN	SYBR	None				0.15364	0.0283455	0.832766	16.8105	16.713	0.257327		-17.0962	0.878231	2.70238	TRUE	0.1033	TRUE	1	40								88.1051			N	N	N	N	N	N
30	C6	FALSE	8	BETA-ACTIN	UNKNOWN	SYBR	None				0.622886	0.205721	1.88599	15.8092	15.8701	0.0531457		-19.1156	0.575657	0.68296	TRUE	0.1033	TRUE	1	40								88.2035			N	N	N	N	N	N
31	C7	FALSE	1	BETA-ACTIN	UNKNOWN	SYBR	None				0.16757	0.0150982	1.85981	16.6784	16.7373	0.0816587		-17.2214	1.25064	2.57716	TRUE	0.1033	TRUE	1	40								88.3019			N	N	N	N	N	N
32	C8	FALSE	2	BETA-ACTIN	UNKNOWN	SYBR	None				0.0480984	0.00340277	0.679875	19.5161	19.5433	0.0981859		-15.4207	1.20071	4.37787	TRUE	0.1033	TRUE	1	40								88.5971			N	N	N	N	N	N
33	C9	FALSE	7	BETA-ACTIN	UNKNOWN	SYBR	None				1	0.0724909	13.7948	14.9027	14.9126	0.0979435		-19.7985	1.36363	0	TRUE	0.1033	TRUE	1	40								88.3019			N	N	N	N	N	N
34	C10	FALSE	12	BETA-ACTIN	UNKNOWN	SYBR	None				0.0382998	0.00733006	0.200118	19.4263	17.7918	1.43089		-15.092	0.859171	4.70652	TRUE	0.1033	TRUE	1	40								88.3019			N	N	Y	N	N	N
35	C11	FALSE	10	BETA-ACTIN	UNKNOWN	SYBR	None				0.161131	0.0374402	0.693461	17.5103	17.2927	0.510473		-17.1648	0.661622	2.63369	TRUE	0.1033	TRUE	1	40								88.1051			N	N	Y	N	N	N
36	C12	FALSE	9	BETA-ACTIN	UNKNOWN	SYBR	None				0.170044	0.0476287	0.607091	15.5349	15.3235	0.241602		-17.2425	0.661279	2.55602	TRUE	0.1033	TRUE	1	40								88.0067			N	N	N	N	N	N
37	D1	FALSE	7	GATA4	UNKNOWN	SYBR	None				1	0.0570947	17.5148	36.6088	36.4628	1.03479		1.75164	1.48769	0	TRUE	0.103085	TRUE	1	40								74.7223			N	N	Y	N	N	N
38	D2	FALSE	12	GATA4	UNKNOWN	SYBR	None							Undetermined	35.8877						TRUE	0.103085	TRUE	1	40								74.427	87.3179	94.2061	Y	Y	N	Y	N	N
39	D3	FALSE	10	GATA4	UNKNOWN	SYBR	None				2.68702			34.7831	34.7831			0.325634		-1.42601	TRUE	0.103085	TRUE	1	40								89.0891	74.427		Y	N	N	N	N	N
40	D4	FALSE	9	GATA4	UNKNOWN	SYBR	None				0.78769	0.157902	3.92937	34.9874	34.662	0.915784		2.09594	0.835097	0.344301	TRUE	0.103085	TRUE	1	40								89.1875			N	N	Y	N	N	N
41	D5	FALSE	5	GATA4	UNKNOWN	SYBR	None							Undetermined	37.592						TRUE	0.103085	TRUE	1	40								60.9458			N	Y	N	Y	N	N
42	D6	FALSE	8	GATA4	UNKNOWN	SYBR	None							Undetermined							TRUE	0.103085	TRUE	1	40								74.5255			N	N	N	N	N	N
43	D7	FALSE	1	GATA4	UNKNOWN	SYBR	None				1.99618			34.7131	34.7131			0.754398		-0.997242	TRUE	0.103085	TRUE	1	40								89.1875			N	N	N	N	N	N
44	D8	FALSE	2	GATA4	UNKNOWN	SYBR	None							Undetermined							TRUE	0.103085	TRUE	1	40								74.6239			N	N	N	N	N	N
45	D9	FALSE	7	GATA4	UNKNOWN	SYBR	None				1	0.0570947	17.5148	37.4168	36.4628	1.03479		1.75164	1.48769	0	TRUE	0.103085	TRUE	1	40								74.7223			N	N	Y	N	N	N
46	D10	FALSE	12	GATA4	UNKNOWN	SYBR	None							Undetermined	35.8877						TRUE	0.103085	TRUE	1	40								62.1267			N	Y	N	Y	N	N
47	D11	FALSE	10	GATA4	UNKNOWN	SYBR	None							Undetermined	34.7831						TRUE	0.103085	TRUE	1	40								75.0175	61.0442	91.5492	Y	Y	N	Y	N	N
48	D12	FALSE	9	GATA4	UNKNOWN	SYBR	None				0.78769	0.157902	3.92937	35.3706	34.662	0.915784		2.09594	0.835097	0.344301	TRUE	0.103085	TRUE	1	40								88.9907			N	N	Y	N	N	N
49	E1	FALSE	7	CRYAA	UNKNOWN	SYBR	None							36.8083	34.7112	2.35985					TRUE	0.04	TRUE	1	40								78.1664			N	N	Y	N	Y	N
50	E2	FALSE	12	CRYAA	UNKNOWN	SYBR	None							33.3411	32.8838	0.408766					TRUE	0.04	TRUE	1	40								88.8923			N	N	N	N	Y	N
51	E3	FALSE	10	CRYAA	UNKNOWN	SYBR	None							35.0499	34.4575	0.837715					TRUE	0.04	TRUE	1	40								77.8712			N	N	Y	N	Y	N
52	E4	FALSE	9	CRYAA	UNKNOWN	SYBR	None							33.2935	32.566	1.1196					TRUE	0.04	TRUE	1	40								88.9907	77.3791		Y	N	Y	N	Y	N
53	E5	FALSE	5	CRYAA	UNKNOWN	SYBR	None							33.47	33.8092	1.49922					TRUE	0.04	TRUE	1	40								88.9907	77.576		Y	N	Y	N	Y	N
54	E6	FALSE	8	CRYAA	UNKNOWN	SYBR	None							34.4402	34.9856	0.995649					TRUE	0.04	TRUE	1	40								88.9907	77.4775		Y	N	Y	N	Y	N
55	E7	FALSE	1	CRYAA	UNKNOWN	SYBR	None							32.6958	33.9587	2.16462					TRUE	0.04	TRUE	1	40								77.9696			N	N	Y	N	Y	N
56	E8	FALSE	2	CRYAA	UNKNOWN	SYBR	None							Undetermined	34.964	1.69617					TRUE	0.04	TRUE	1	40								60.9458			N	Y	N	Y	Y	N
57	E9	FALSE	5	CRYAA	UNKNOWN	SYBR	None							35.449	33.8092	1.49922					TRUE	0.04	TRUE	1	40								82.2009			N	N	Y	N	Y	N
58	E10	FALSE	8	CRYAA	UNKNOWN	SYBR	None							36.1348	34.9856	0.995649					TRUE	0.04	TRUE	1	40								88.8923			N	N	Y	N	Y	N
59	E11	FALSE	1	CRYAA	UNKNOWN	SYBR	None							36.4581	33.9587	2.16462					TRUE	0.04	TRUE	1	40								77.576			N	N	Y	N	Y	Y
60	E12	FALSE	2	CRYAA	UNKNOWN	SYBR	None							36.1634	34.964	1.69617					TRUE	0.04	TRUE	1	40								78.2648			N	N	Y	N	Y	N
61	F1	FALSE	7	GJA3	UNKNOWN	SYBR	None				1	0.0700433	14.2769	28.1611	27.7078	0.395693		-7.0034	1.38148	0	TRUE	0.0894194	TRUE	1	40								88.4987			N	N	N	N	N	N
62	F2	FALSE	12	GJA3	UNKNOWN	SYBR	None				0.0284513	0.0152839	0.0529626	30.6714	31.0157	0.38168		-1.86804	0.322888	5.13536	TRUE	0.0894194	TRUE	1	40								88.5971			N	N	N	N	N	N
63	F3	FALSE	10	GJA3	UNKNOWN	SYBR	None				0.0557514	0.0148892	0.208757	31.4497	31.6189	0.148376		-2.83855	0.598516	4.16485	TRUE	0.0894194	TRUE	1	40								88.5971			N	N	N	N	N	N
64	F4	FALSE	9	GJA3	UNKNOWN	SYBR	None				0.275246	0.0791548	0.957116	27.346	27.4238	0.0677001		-5.14219	0.647581	1.86121	TRUE	0.0894194	TRUE	1	40								88.5971			N	N	N	N	N	N
65	F5	FALSE	5	GJA3	UNKNOWN	SYBR	None				0.167113	0.0254669	1.09659	28.5106	29.3869	0.786889		-4.42229	0.977556	2.5811	TRUE	0.0894194	TRUE	1	40								88.5971			N	N	Y	N	N	N
66	F6	FALSE	8	GJA3	UNKNOWN	SYBR	None				1.28424	0.424511	3.88512	27.5882	27.6213	0.0358887		-7.36431	0.575212	-0.360917	TRUE	0.0894194	TRUE	1	40								88.6955			N	N	N	N	N	N
67	F7	FALSE	1	GJA3	UNKNOWN	SYBR	None				0.453182	0.0405353	5.06655	28.2312	28.0971	0.187462		-5.86156	1.25442	1.14184	TRUE	0.0894194	TRUE	1	40								88.6955			N	N	N	N	N	N
68	F8	FALSE	2	GJA3	UNKNOWN	SYBR	None				0.044299	0.00251863	0.779155	31.6846	32.4572	0.867748		-2.50682	1.29981	4.49658	TRUE	0.0894194	TRUE	1	40								88.6955			N	N	Y	N	N	N
69	F9	FALSE	5	GJA3	UNKNOWN	SYBR	None				0.167113	0.0254669	1.09659	30.033	29.3869	0.786889		-4.42229	0.977556	2.5811	TRUE	0.0894194	TRUE	1	40								88.5971			N	N	Y	N	N	N
70	F10	FALSE	8	GJA3	UNKNOWN	SYBR	None				1.28424	0.424511	3.88512	27.6595	27.6213	0.0358887		-7.36431	0.575212	-0.360917	TRUE	0.0894194	TRUE	1	40								88.5971			N	N	N	N	N	N
71	F11	FALSE	1	GJA3	UNKNOWN	SYBR	None				0.453182	0.0405353	5.06655	28.1772	28.0971	0.187462		-5.86156	1.25442	1.14184	TRUE	0.0894194	TRUE	1	40								88.4987			N	N	N	N	N	N
72	F12	FALSE	2	GJA3	UNKNOWN	SYBR	None				0.044299	0.00251863	0.779155	32.2909	32.4572	0.867748		-2.50682	1.29981	4.49658	TRUE	0.0894194	TRUE	1	40								88.4987			N	N	Y	N	N	N
73	G1	FALSE	7	BETA-ACTIN	UNKNOWN	SYBR	None				1	0.0724909	13.7948	14.82	14.9126	0.0979435		-19.7985	1.36363	0	TRUE	0.1033	TRUE	1	40								88.1051			N	N	N	N	N	N
74	G2	FALSE	12	BETA-ACTIN	UNKNOWN	SYBR	None				0.0382998	0.00733006	0.200118	16.7654	17.7918	1.43089		-15.092	0.859171	4.70652	TRUE	0.1033	TRUE	1	40								88.2035			N	N	Y	N	N	N
75	G3	FALSE	10	BETA-ACTIN	UNKNOWN	SYBR	None				0.161131	0.0374402	0.693461	17.6582	17.2927	0.510473		-17.1648	0.661622	2.63369	TRUE	0.1033	TRUE	1	40								88.2035			N	N	Y	N	N	N
76	G4	FALSE	9	BETA-ACTIN	UNKNOWN	SYBR	None				0.170044	0.0476287	0.607091	15.0602	15.3235	0.241602		-17.2425	0.661279	2.55602	TRUE	0.1033	TRUE	1	40								88.0067			N	N	N	N	N	N
77	G5	FALSE	5	BETA-ACTIN	UNKNOWN	SYBR	None				0.15364	0.0283455	0.832766	16.4212	16.713	0.257327		-17.0962	0.878231	2.70238	TRUE	0.1033	TRUE	1	40								88.0067			N	N	N	N	N	N
78	G6	FALSE	8	BETA-ACTIN	UNKNOWN	SYBR	None				0.622886	0.205721	1.88599	15.907	15.8701	0.0531457		-19.1156	0.575657	0.68296	TRUE	0.1033	TRUE	1	40								88.1051			N	N	N	N	N	N
79	G7	FALSE	1	BETA-ACTIN	UNKNOWN	SYBR	None				0.16757	0.0150982	1.85981	16.703	16.7373	0.0816587		-17.2214	1.25064	2.57716	TRUE	0.1033	TRUE	1	40								88.2035			N	N	N	N	N	N
80	G8	FALSE	2	BETA-ACTIN	UNKNOWN	SYBR	None				0.0480984	0.00340277	0.679875	19.4616	19.5433	0.0981859		-15.4207	1.20071	4.37787	TRUE	0.1033	TRUE	1	40								88.4987			N	N	N	N	N	N
81	G9	FALSE	5	BETA-ACTIN	UNKNOWN	SYBR	None				0.15364	0.0283455	0.832766	16.9074	16.713	0.257327		-17.0962	0.878231	2.70238	TRUE	0.1033	TRUE	1	40								88.0067			N	N	N	N	N	N
82	G10	FALSE	8	BETA-ACTIN	UNKNOWN	SYBR	None				0.622886	0.205721	1.88599	15.894	15.8701	0.0531457		-19.1156	0.575657	0.68296	TRUE	0.1033	TRUE	1	40								88.1051			N	N	N	N	N	N
83	G11	FALSE	1	BETA-ACTIN	UNKNOWN	SYBR	None				0.16757	0.0150982	1.85981	16.8305	16.7373	0.0816587		-17.2214	1.25064	2.57716	TRUE	0.1033	TRUE	1	40								88.0067			N	N	N	N	N	N
84	G12	FALSE	2	BETA-ACTIN	UNKNOWN	SYBR	None				0.0480984	0.00340277	0.679875	19.6523	19.5433	0.0981859		-15.4207	1.20071	4.37787	TRUE	0.1033	TRUE	1	40								88.3019			N	N	N	N	N	N
85	H1	FALSE	7	GATA4	UNKNOWN	SYBR	None				1	0.0570947	17.5148	35.3627	36.4628	1.03479		1.75164	1.48769	0	TRUE	0.103085	TRUE	1	40								88.8923	74.427		Y	N	Y	N	N	N
86	H2	FALSE	12	GATA4	UNKNOWN	SYBR	None				0.419777			35.8877	35.8877			3.00394		1.2523	TRUE	0.103085	TRUE	1	40								88.8923			N	N	N	N	N	N
87	H3	FALSE	10	GATA4	UNKNOWN	SYBR	None							Undetermined	34.7831						TRUE	0.103085	TRUE	1	40								61.0442			N	Y	N	Y	N	N
88	H4	FALSE	9	GATA4	UNKNOWN	SYBR	None				0.78769	0.157902	3.92937	33.6279	34.662	0.915784		2.09594	0.835097	0.344301	TRUE	0.103085	TRUE	1	40								88.9907	74.427		Y	N	Y	N	N	N
89	H5	FALSE	5	GATA4	UNKNOWN	SYBR	None				0.244664			37.592	37.592			3.78276		2.03112	TRUE	0.103085	TRUE	1	40								74.5255			N	N	N	N	N	N
90	H6	FALSE	8	GATA4	UNKNOWN	SYBR	None							Undetermined							TRUE	0.103085	TRUE	1	40								74.5255	61.241	87.121	Y	Y	N	Y	N	N
91	H7	FALSE	16	BETA-ACTIN	UNKNOWN	SYBR	None							18.1357	18.1357						TRUE	0.1033	TRUE	1	40								88.4987			N	N	N	N	N	N
92	H8	FALSE	18	BETA-ACTIN	UNKNOWN	SYBR	None							22.0408	22.0408						TRUE	0.1033	TRUE	1	40								87.9083			N	N	N	N	N	N
93	H9	FALSE	17	BETA-ACTIN	UNKNOWN	SYBR	None							22.2089	22.2089						TRUE	0.1033	TRUE	1	40								87.8099			N	N	N	N	N	N
94	H10	FALSE	16	GJA3	UNKNOWN	SYBR	None							27.9669	27.9669						TRUE	0.0894194	TRUE	1	40								88.4987			N	N	N	N	N	N
95	H11	FALSE	18	GJA3	UNKNOWN	SYBR	None							32.6788	32.6788						TRUE	0.0894194	TRUE	1	40								88.4987			N	N	N	N	N	N
96	H12	FALSE	17	GJA3	UNKNOWN	SYBR	None							32.9665	32.9665						TRUE	0.0894194	TRUE	1	40								88.4003			N	N	N	N	N	N
Analysis Type	Singleplex
Endogenous Control	CRYAA
RQ Min/Max Confidence Level	95.0
Reference Sample	5

## Sheet: Melt Curve Raw Data
Block Type	96-Well Block (0.2mL)
Calibration Background is expired	No
Calibration Background performed on	2016-02-19 13:04:02 PM CST
Calibration FAM is expired	No
Calibration FAM performed on	2016-02-19 13:49:08 PM CST
Calibration NED is expired	No
Calibration NED performed on	2016-02-19 13:11:46 PM CST
Calibration ROI is expired	No
Calibration ROI performed on	2016-02-19 12:42:23 PM CST
Calibration ROX is expired	No
Calibration ROX performed on	2016-02-19 13:41:49 PM CST
Calibration SYBR is expired	No
Calibration SYBR performed on	2016-02-19 13:26:29 PM CST
Calibration TAMRA is expired	No
Calibration TAMRA performed on	2016-02-19 13:33:48 PM CST
Calibration Uniformity is expired	No
Calibration Uniformity performed on	2016-02-19 12:57:16 PM CST
Calibration VIC is expired	No
Calibration VIC performed on	2016-02-19 13:19:06 PM CST
Chemistry	SYBR_GREEN
Experiment Barcode
Experiment Comments
Experiment File Name	E:\科研\论文\CRYAA(EMSA)——J Ophthal\BMC\补实验\qRT-PCR实验\新建文件夹\2016-01-14 131046 zytemp.eds
Experiment Name	2016-04-21 143230liuxin
Experiment Run Start Time	2016-04-21 15:03:26 PM CST
Experiment Run Stop Time	2016-04-21 16:50:02 PM CST
Experiment Type	Comparative Cт (ΔΔCт)
Experiment User Name	liuxin
Instrument Name	278881388
Instrument Serial Number	278881388
Instrument Type	ViiA(TM) 7 System
Passive Reference	ROX
Quantification Cycle Method	Ct
Signal Smoothing On	true
Stage/ Cycle where Analysis is performed	Stage 2, Step 2
Well	Well Position	Reading	Temperature	Fluorescence	Derivative
1	A1	1	60.1586	0.506	0.0568215
1	A1	2	60.3554	0.505239	0.0559679
1	A1	3	60.5522	0.502627	0.0552138
1	A1	4	60.749	0.499297	0.0547735
1	A1	5	60.9458	0.495955	0.0547731
1	A1	6	61.1426	0.493602	0.0552086
1	A1	7	61.3394	0.489053	0.0559721
1	A1	8	61.5362	0.485374	0.0569141
1	A1	9	61.733	0.482017	0.0579069
1	A1	10	61.9299	0.478032	0.0588688
1	A1	11	62.1267	0.475028	0.0597553
1	A1	12	62.3235	0.47002	0.0605368
1	A1	13	62.5203	0.467165	0.0611885
1	A1	14	62.7171	0.462469	0.0616917
1	A1	15	62.9139	0.458517	0.0620375
1	A1	16	63.1107	0.454536	0.0622275
1	A1	17	63.3075	0.451896	0.0622722
1	A1	18	63.5043	0.445927	0.0621907
1	A1	19	63.7011	0.442669	0.0620159
1	A1	20	63.8979	0.439629	0.0617924
1	A1	21	64.0947	0.434547	0.0615697
1	A1	22	64.2915	0.431059	0.0613862
1	A1	23	64.4883	0.427213	0.0612569
1	A1	24	64.6851	0.423761	0.0611683
1	A1	25	64.882	0.419168	0.0610839
1	A1	26	65.0788	0.415559	0.0609618
1	A1	27	65.2756	0.41151	0.0607711
1	A1	28	65.4724	0.407817	0.0605071
1	A1	29	65.6692	0.403715	0.0601924
1	A1	30	65.866	0.399913	0.0598682
1	A1	31	66.0628	0.396598	0.0595729
1	A1	32	66.2596	0.391976	0.0593217
1	A1	33	66.4564	0.389625	0.0590963
1	A1	34	66.6532	0.385334	0.0588593
1	A1	35	66.85	0.380882	0.0585827
1	A1	36	67.0468	0.376972	0.0582768
1	A1	37	67.2436	0.374531	0.0579904
1	A1	38	67.4404	0.370345	0.057784
1	A1	39	67.6372	0.365928	0.057692
1	A1	40	67.834	0.364045	0.0577024
1	A1	41	68.0308	0.359474	0.0577637
1	A1	42	68.2277	0.355317	0.0578146
1	A1	43	68.4245	0.351619	0.057808
1	A1	44	68.6213	0.348983	0.0577248
1	A1	45	68.8181	0.344327	0.0575695
1	A1	46	69.0149	0.340667	0.057359
1	A1	47	69.2117	0.33788	0.0571181
1	A1	48	69.4085	0.333475	0.0568794
1	A1	49	69.6053	0.330062	0.0566826
1	A1	50	69.8021	0.32642	0.0565722
1	A1	51	69.9989	0.32357	0.0565919
1	A1	52	70.1957	0.319254	0.0567786
1	A1	53	70.3925	0.31606	0.0571575
1	A1	54	70.5893	0.312285	0.0577374
1	A1	55	70.7861	0.308945	0.0584997
1	A1	56	70.9829	0.304658	0.0593889
1	A1	57	71.1797	0.301898	0.0603195
1	A1	58	71.3766	0.296804	0.0611983
1	A1	59	71.5734	0.293299	0.0619548
1	A1	60	71.7702	0.28867	0.0625523
1	A1	61	71.967	0.285102	0.0629715
1	A1	62	72.1638	0.282106	0.0631729
1	A1	63	72.3606	0.276807	0.0630758
1	A1	64	72.5574	0.272854	0.0625775
1	A1	65	72.7542	0.269228	0.0616104
1	A1	66	72.951	0.264603	0.0602067
1	A1	67	73.1478	0.260304	0.0585303
1	A1	68	73.3446	0.257726	0.0568536
1	A1	69	73.5414	0.254028	0.0554922
1	A1	70	73.7382	0.250327	0.0547275
1	A1	71	73.935	0.248254	0.0547616
1	A1	72	74.1318	0.244923	0.0557279
1	A1	73	74.3286	0.240436	0.0577414
1	A1	74	74.5255	0.236991	0.0609553
1	A1	75	74.7223	0.234163	0.0655796
1	A1	76	74.9191	0.230273	0.0718476
1	A1	77	75.1159	0.225461	0.0799496
1	A1	78	75.3127	0.221125	0.0899692
1	A1	79	75.5095	0.214783	0.101845
1	A1	80	75.7063	0.209273	0.115362
1	A1	81	75.9031	0.200738	0.130155
1	A1	82	76.0999	0.191959	0.145717
1	A1	83	76.2967	0.182769	0.161405
1	A1	84	76.4935	0.171315	0.176457
1	A1	85	76.6903	0.157298	0.190013
1	A1	86	76.8871	0.145415	0.201174
1	A1	87	77.0839	0.130547	0.209083
1	A1	88	77.2807	0.11449	0.213027
1	A1	89	77.4775	0.0996416	0.212558
1	A1	90	77.6744	0.0856676	0.207568
1	A1	91	77.8712	0.0706636	0.198325
1	A1	92	78.068	0.0577545	0.185432
1	A1	93	78.2648	0.0466397	0.169731
1	A1	94	78.4616	0.0367585	0.152174
1	A1	95	78.6584	0.0281276	0.133711
1	A1	96	78.8552	0.0206624	0.115211
1	A1	97	79.052	0.0146451	0.0974183
1	A1	98	79.2488	0.00994164	0.0809341
1	A1	99	79.4456	0.00672742	0.0661956
1	A1	100	79.6424	0.00417896	0.053462
1	A1	101	79.8392	0.00113209	0.0428118
1	A1	102	80.036	-3.96019e-05	0.0341609
1	A1	103	80.2328	-0.000858164	0.0273032
1	A1	104	80.4296	-0.0022642	0.0219631
1	A1	105	80.6264	-0.00373405	0.0178486
1	A1	106	80.8232	-0.00430958	0.014694
1	A1	107	81.0201	-0.00419342	0.0122805
1	A1	108	81.2169	-0.00557294	0.0104359
1	A1	109	81.4137	-0.00563159	0.00902422
1	A1	110	81.6105	-0.006356	0.00793628
1	A1	111	81.8073	-0.00660751	0.00708577
1	A1	112	82.0041	-0.00710709	0.00640681
1	A1	113	82.2009	-0.00734373	0.00584908
1	A1	114	82.3977	-0.00769461	0.00537207
1	A1	115	82.5945	-0.00801414	0.00494323
1	A1	116	82.7913	-0.0083316	0.0045434
1	A1	117	82.9881	-0.00858003	0.00417672
1	A1	118	83.1849	-0.0089241	0.00387659
1	A1	119	83.3817	-0.00906109	0.00369846
1	A1	120	83.5785	-0.00934725	0.00369636
1	A1	121	83.7753	-0.00896078	0.00389135
1	A1	122	83.9722	-0.0093941	0.00424906
1	A1	123	84.169	-0.0097752	0.00468271
1	A1	124	84.3658	-0.0104161	0.00508402
1	A1	125	84.5626	-0.0101469	0.00536717
1	A1	126	84.7594	-0.0116833	0.00550119
1	A1	127	84.9562	-0.0116466	0.00551231
1	A1	128	85.153	-0.011404	0.00545803
1	A1	129	85.3498	-0.0118034	0.00539325
1	A1	130	85.5466	-0.0124324	0.00535113
1	A1	131	85.7434	-0.0132709	0.00534465
1	A1	132	85.9402	-0.0129192	0.00537651
1	A1	133	86.137	-0.0131879	0.00544258
1	A1	134	86.3338	-0.0134786	0.00552724
1	A1	135	86.5306	-0.0143836	0.00560009
1	A1	136	86.7274	-0.0145342	0.00562039
1	A1	137	86.9242	-0.0149417	0.00554698
1	A1	138	87.121	-0.014884	0.00534955
1	A1	139	87.3179	-0.0154703	0.00502157
1	A1	140	87.5147	-0.0167882	0.00459389
1	A1	141	87.7115	-0.0158735	0.00414099
1	A1	142	87.9083	-0.0163367	0.00376786
1	A1	143	88.1051	-0.0168723	0.00357399
1	A1	144	88.3019	-0.0164312	0.00360687
1	A1	145	88.4987	-0.01644	0.00382853
1	A1	146	88.6955	-0.0172931	0.00411834
1	A1	147	88.8923	-0.0171676	0.0043204
1	A1	148	89.0891	-0.0190683	0.00431794
1	A1	149	89.2859	-0.0185268	0.00409349
1	A1	150	89.4827	-0.0186395	0.00373443
1	A1	151	89.6795	-0.0179614	0.00337796
1	A1	152	89.8763	-0.0189293	0.00313269
1	A1	153	90.0731	-0.019012	0.00303045
1	A1	154	90.27	-0.0191712	0.00303359
1	A1	155	90.4668	-0.0192613	0.0030794
1	A1	156	90.6636	-0.0199515	0.00312186
1	A1	157	90.8604	-0.0194465	0.00314564
1	A1	158	91.0572	-0.0197996	0.00315572
1	A1	159	91.254	-0.020657	0.00316169
1	A1	160	91.4508	-0.0201699	0.00317026
1	A1	161	91.6476	-0.0204141	0.00318554
1	A1	162	91.8444	-0.0211071	0.00320873
1	A1	163	92.0412	-0.0209834	0.00323276
1	A1	164	92.238	-0.0207562	0.00323636
1	A1	165	92.4348	-0.0216716	0.00318697
1	A1	166	92.6316	-0.0218885	0.00305678
1	A1	167	92.8284	-0.0219374	0.00284373
1	A1	168	93.0252	-0.0219532	0.00258121
1	A1	169	93.222	-0.0221953	0.00232603
1	A1	170	93.4189	-0.0218788	0.00213041
1	A1	171	93.6157	-0.0225078	0.00201631
1	A1	172	93.8125	-0.0221832	0.00196735
1	A1	173	94.0093	-0.0227079	0.00193948
1	A1	174	94.2061	-0.0228993	0.00188006
1	A1	175	94.4029	-0.0224776	0.00174535
1	A1	176	94.5997	-0.0228074	0.00151367
1	A1	177	94.7965	-0.0238839	0.00119416
2	A2	1	60.1586	0.652878	0.0676943
2	A2	2	60.3554	0.651118	0.0674679
2	A2	3	60.5522	0.647621	0.0675081
2	A2	4	60.749	0.643757	0.0678675
2	A2	5	60.9458	0.639787	0.0684784
2	A2	6	61.1426	0.635733	0.0691699
2	A2	7	61.3394	0.629864	0.0697455
2	A2	8	61.5362	0.625351	0.0700782
2	A2	9	61.733	0.62106	0.0701612
2	A2	10	61.9299	0.616223	0.0700903
2	A2	11	62.1267	0.612573	0.070003
2	A2	12	62.3235	0.607845	0.0700114
2	A2	13	62.5203	0.603099	0.0701687
2	A2	14	62.7171	0.598478	0.0704616
2	A2	15	62.9139	0.594858	0.0708283
2	A2	16	63.1107	0.590042	0.0711852
2	A2	17	63.3075	0.585124	0.0714609
2	A2	18	63.5043	0.580119	0.0716188
2	A2	19	63.7011	0.575955	0.0716645
2	A2	20	63.8979	0.571594	0.07163
2	A2	21	64.0947	0.56699	0.0715462
2	A2	22	64.2915	0.561689	0.0714293
2	A2	23	64.4883	0.557791	0.0712807
2	A2	24	64.6851	0.552982	0.0710918
2	A2	25	64.882	0.547956	0.0708531
2	A2	26	65.0788	0.544247	0.0705595
2	A2	27	65.2756	0.539385	0.0702208
2	A2	28	65.4724	0.534315	0.069868
2	A2	29	65.6692	0.529956	0.069544
2	A2	30	65.866	0.526005	0.069277
2	A2	31	66.0628	0.521732	0.069053
2	A2	32	66.2596	0.51802	0.0688219
2	A2	33	66.4564	0.512121	0.0685372
2	A2	34	66.6532	0.507828	0.0682066
2	A2	35	66.85	0.503517	0.0679044
2	A2	36	67.0468	0.499987	0.0677263
2	A2	37	67.2436	0.495278	0.0677178
2	A2	38	67.4404	0.49184	0.0678322
2	A2	39	67.6372	0.486578	0.067952
2	A2	40	67.834	0.482422	0.0679579
2	A2	41	68.0308	0.477399	0.0677972
2	A2	42	68.2277	0.473333	0.0675069
2	A2	43	68.4245	0.469092	0.0671798
2	A2	44	68.6213	0.465127	0.0669079
2	A2	45	68.8181	0.461328	0.0667447
2	A2	46	69.0149	0.455682	0.0667053
2	A2	47	69.2117	0.452571	0.0667907
2	A2	48	69.4085	0.448155	0.0670099
2	A2	49	69.6053	0.443064	0.067375
2	A2	50	69.8021	0.440179	0.067885
2	A2	51	69.9989	0.435445	0.0685077
2	A2	52	70.1957	0.430276	0.0691841
2	A2	53	70.3925	0.426426	0.0698421
2	A2	54	70.5893	0.421804	0.0704206
2	A2	55	70.7861	0.41727	0.0708829
2	A2	56	70.9829	0.412215	0.0712227
2	A2	57	71.1797	0.407528	0.0714582
2	A2	58	71.3766	0.403468	0.0716145
2	A2	59	71.5734	0.398559	0.0717065
2	A2	60	71.7702	0.39402	0.0717242
2	A2	61	71.967	0.38968	0.0716402
2	A2	62	72.1638	0.38467	0.0714231
2	A2	63	72.3606	0.379945	0.071054
2	A2	64	72.5574	0.375379	0.0705258
2	A2	65	72.7542	0.371976	0.0698409
2	A2	66	72.951	0.367005	0.0690177
2	A2	67	73.1478	0.361434	0.0681072
2	A2	68	73.3446	0.357624	0.0672061
2	A2	69	73.5414	0.354127	0.0664502
2	A2	70	73.7382	0.349848	0.0659978
2	A2	71	73.935	0.345379	0.0660202
2	A2	72	74.1318	0.34111	0.066708
2	A2	73	74.3286	0.337134	0.0682775
2	A2	74	74.5255	0.333147	0.0709544
2	A2	75	74.7223	0.329628	0.0749377
2	A2	76	74.9191	0.324284	0.0803668
2	A2	77	75.1159	0.319667	0.0873191
2	A2	78	75.3127	0.313215	0.0958253
2	A2	79	75.5095	0.307818	0.105884
2	A2	80	75.7063	0.301289	0.117457
2	A2	81	75.9031	0.293481	0.130453
2	A2	82	76.0999	0.284632	0.144715
2	A2	83	76.2967	0.274877	0.160022
2	A2	84	76.4935	0.264468	0.176092
2	A2	85	76.6903	0.251613	0.192575
2	A2	86	76.8871	0.238979	0.209033
2	A2	87	77.0839	0.224965	0.224918
2	A2	88	77.2807	0.207871	0.239566
2	A2	89	77.4775	0.1923	0.252221
2	A2	90	77.6744	0.174413	0.262075
2	A2	91	77.8712	0.155644	0.268333
2	A2	92	78.068	0.136953	0.270296
2	A2	93	78.2648	0.117898	0.267464
2	A2	94	78.4616	0.0994514	0.259628
2	A2	95	78.6584	0.0817634	0.246957
2	A2	96	78.8552	0.0655813	0.230024
2	A2	97	79.052	0.0507042	0.209761
2	A2	98	79.2488	0.0382854	0.187344
2	A2	99	79.4456	0.0282912	0.164006
2	A2	100	79.6424	0.0194726	0.140864
2	A2	101	79.8392	0.0126153	0.118798
2	A2	102	80.036	0.00634823	0.098421
2	A2	103	80.2328	0.00159711	0.0801237
2	A2	104	80.4296	-0.00166844	0.0641355
2	A2	105	80.6264	-0.00402121	0.050562
2	A2	106	80.8232	-0.0059192	0.0393875
2	A2	107	81.0201	-0.00648483	0.0304706
2	A2	108	81.2169	-0.00837734	0.0235592
2	A2	109	81.4137	-0.00936823	0.0183322
2	A2	110	81.6105	-0.00959925	0.0144507
2	A2	111	81.8073	-0.00985942	0.011598
2	A2	112	82.0041	-0.0109876	0.00950093
2	A2	113	82.2009	-0.0113666	0.00793814
2	A2	114	82.3977	-0.0114302	0.00674073
2	A2	115	82.5945	-0.0119015	0.00578819
2	A2	116	82.7913	-0.0123757	0.00500161
2	A2	117	82.9881	-0.0121843	0.00433626
2	A2	118	83.1849	-0.0130231	0.003775
2	A2	119	83.3817	-0.0129557	0.00331964
2	A2	120	83.5785	-0.0129143	0.00297834
2	A2	121	83.7753	-0.0130853	0.00275154
2	A2	122	83.9722	-0.0133942	0.00262363
2	A2	123	84.169	-0.0132661	0.00256484
2	A2	124	84.3658	-0.0140567	0.00254054
2	A2	125	84.5626	-0.0134336	0.00252055
2	A2	126	84.7594	-0.0141476	0.00248308
2	A2	127	84.9562	-0.0142316	0.00241438
2	A2	128	85.153	-0.0140899	0.00230846
2	A2	129	85.3498	-0.0145599	0.0021687
2	A2	130	85.5466	-0.0147666	0.00200805
2	A2	131	85.7434	-0.0148075	0.00184441
2	A2	132	85.9402	-0.0145691	0.00169311
2	A2	133	86.137	-0.0146203	0.00156431
2	A2	134	86.3338	-0.0153985	0.0014698
2	A2	135	86.5306	-0.015114	0.00143234
2	A2	136	86.7274	-0.0151291	0.00148433
2	A2	137	86.9242	-0.0152561	0.00164933
2	A2	138	87.121	-0.0148049	0.00191822
2	A2	139	87.3179	-0.0153721	0.00224018
2	A2	140	87.5147	-0.015527	0.00253934
2	A2	141	87.7115	-0.0162312	0.00274635
2	A2	142	87.9083	-0.0160567	0.00282243
2	A2	143	88.1051	-0.0160367	0.00276231
2	A2	144	88.3019	-0.0164962	0.00258165
2	A2	145	88.4987	-0.0167235	0.00230551
2	A2	146	88.6955	-0.016751	0.0019677
2	A2	147	88.8923	-0.0170741	0.00161597
2	A2	148	89.0891	-0.0168112	0.00131104
2	A2	149	89.2859	-0.0170683	0.00111291
2	A2	150	89.4827	-0.0167343	0.00105989
2	A2	151	89.6795	-0.0171411	0.00115246
2	A2	152	89.8763	-0.0167171	0.00135227
2	A2	153	90.0731	-0.017502	0.00159722
2	A2	154	90.27	-0.0172501	0.00182453
2	A2	155	90.4668	-0.0177375	0.00198929
2	A2	156	90.6636	-0.0177493	0.00207062
2	A2	157	90.8604	-0.01753	0.00206697
2	A2	158	91.0572	-0.0180207	0.0019892
2	A2	159	91.254	-0.0184958	0.00185711
2	A2	160	91.4508	-0.0182378	0.00169718
2	A2	161	91.6476	-0.0178705	0.0015369
2	A2	162	91.8444	-0.018407	0.00139773
2	A2	163	92.0412	-0.0185395	0.00129364
2	A2	164	92.238	-0.0188752	0.00123605
2	A2	165	92.4348	-0.0183479	0.00123548
2	A2	166	92.6316	-0.0181934	0.00129219
2	A2	167	92.8284	-0.0188886	0.00138369
2	A2	168	93.0252	-0.018785	0.00146625
2	A2	169	93.222	-0.0193649	0.0014964
2	A2	170	93.4189	-0.0189277	0.00145703
2	A2	171	93.6157	-0.0191985	0.00136526
2	A2	172	93.8125	-0.0191127	0.00125517
2	A2	173	94.0093	-0.0193047	0.00115011
2	A2	174	94.2061	-0.0191785	0.00104725
2	A2	175	94.4029	-0.0195874	0.000924722
2	A2	176	94.5997	-0.019535	0.000763484
2	A2	177	94.7965	-0.0196825	0.000566006
3	A3	1	60.1586	0.0410383	0.0262359
3	A3	2	60.3554	0.0404162	0.0264834
3	A3	3	60.5522	0.0397227	0.0267492
3	A3	4	60.749	0.0389234	0.0269727
3	A3	5	60.9458	0.0379427	0.0271182
3	A3	6	61.1426	0.0373154	0.0271881
3	A3	7	61.3394	0.0365144	0.027213
3	A3	8	61.5362	0.0354189	0.0272272
3	A3	9	61.733	0.0348003	0.0272416
3	A3	10	61.9299	0.0344387	0.0272325
3	A3	11	62.1267	0.0330844	0.0271531
3	A3	12	62.3235	0.0324422	0.02696
3	A3	13	62.5203	0.0310694	0.0266343
3	A3	14	62.7171	0.0312841	0.0261857
3	A3	15	62.9139	0.0298149	0.0256466
3	A3	16	63.1107	0.0293827	0.0250683
3	A3	17	63.3075	0.028263	0.0245221
3	A3	18	63.5043	0.0276934	0.0240898
3	A3	19	63.7011	0.0273071	0.0238368
3	A3	20	63.8979	0.0265072	0.0237771
3	A3	21	64.0947	0.0261321	0.0238562
3	A3	22	64.2915	0.024631	0.0239667
3	A3	23	64.4883	0.0245978	0.0239902
3	A3	24	64.6851	0.0237767	0.023846
3	A3	25	64.882	0.0225369	0.0235217
3	A3	26	65.0788	0.0221642	0.0230703
3	A3	27	65.2756	0.0212276	0.0225715
3	A3	28	65.4724	0.0209559	0.0220786
3	A3	29	65.6692	0.0204794	0.021589
3	A3	30	65.866	0.0197971	0.0210648
3	A3	31	66.0628	0.0183786	0.0204891
3	A3	32	66.2596	0.0182196	0.0199063
3	A3	33	66.4564	0.0177081	0.0194067
3	A3	34	66.6532	0.0174345	0.0190641
3	A3	35	66.85	0.0167908	0.0188785
3	A3	36	67.0468	0.0164375	0.0187745
3	A3	37	67.2436	0.0152729	0.0186539
3	A3	38	67.4404	0.0147093	0.0184596
3	A3	39	67.6372	0.0147893	0.0182043
3	A3	40	67.834	0.0137479	0.017951
3	A3	41	68.0308	0.0134194	0.0177702
3	A3	42	68.2277	0.0130577	0.0177049
3	A3	43	68.4245	0.0123297	0.0177572
3	A3	44	68.6213	0.0118669	0.0178913
3	A3	45	68.8181	0.0114835	0.0180454
3	A3	46	69.0149	0.0106879	0.0181473
3	A3	47	69.2117	0.0105102	0.0181349
3	A3	48	69.4085	0.00954057	0.0179772
3	A3	49	69.6053	0.00885787	0.0176853
3	A3	50	69.8021	0.00894717	0.0173027
3	A3	51	69.9989	0.00780427	0.016879
3	A3	52	70.1957	0.00788113	0.0164457
3	A3	53	70.3925	0.00720005	0.0160105
3	A3	54	70.5893	0.00654823	0.0155739
3	A3	55	70.7861	0.00619922	0.015149
3	A3	56	70.9829	0.00572558	0.0147672
3	A3	57	71.1797	0.00542826	0.0144623
3	A3	58	71.3766	0.00513774	0.0142474
3	A3	59	71.5734	0.0042763	0.0141023
3	A3	60	71.7702	0.0044716	0.0139826
3	A3	61	71.967	0.00358769	0.0138497
3	A3	62	72.1638	0.00325396	0.0136994
3	A3	63	72.3606	0.00288027	0.0135725
3	A3	64	72.5574	0.00247633	0.0135351
3	A3	65	72.7542	0.00199766	0.0136385
3	A3	66	72.951	0.00232099	0.0138901
3	A3	67	73.1478	0.00126207	0.014255
3	A3	68	73.3446	0.000901036	0.0146912
3	A3	69	73.5414	0.000168415	0.0151816
3	A3	70	73.7382	0.000215915	0.0157355
3	A3	71	73.935	-0.000369778	0.0163544
3	A3	72	74.1318	-0.000871762	0.0170012
3	A3	73	74.3286	-0.00118577	0.0176066
3	A3	74	74.5255	-0.00221542	0.0181213
3	A3	75	74.7223	-0.00272039	0.0185716
3	A3	76	74.9191	-0.00342274	0.0190702
3	A3	77	75.1159	-0.00357271	0.0197603
3	A3	78	75.3127	-0.00391387	0.0207243
3	A3	79	75.5095	-0.00468167	0.0219171
3	A3	80	75.7063	-0.00544053	0.0231627
3	A3	81	75.9031	-0.00625684	0.0242135
3	A3	82	76.0999	-0.00710746	0.0248321
3	A3	83	76.2967	-0.00777567	0.0248583
3	A3	84	76.4935	-0.00880773	0.0242395
3	A3	85	76.6903	-0.00969218	0.0230303
3	A3	86	76.8871	-0.0102404	0.0213691
3	A3	87	77.0839	-0.0104749	0.0194411
3	A3	88	77.2807	-0.0119071	0.0174354
3	A3	89	77.4775	-0.0114746	0.0155067
3	A3	90	77.6744	-0.0118465	0.0137543
3	A3	91	77.8712	-0.0126591	0.0122266
3	A3	92	78.068	-0.0128174	0.0109438
3	A3	93	78.2648	-0.0129797	0.00992152
3	A3	94	78.4616	-0.0132343	0.00917482
3	A3	95	78.6584	-0.0135034	0.00870047
3	A3	96	78.8552	-0.0136403	0.00845184
3	A3	97	79.052	-0.0137219	0.00833164
3	A3	98	79.2488	-0.0141786	0.00821714
3	A3	99	79.4456	-0.014577	0.00801289
3	A3	100	79.6424	-0.0146135	0.00770366
3	A3	101	79.8392	-0.0152647	0.00737195
3	A3	102	80.036	-0.0151554	0.00715901
3	A3	103	80.2328	-0.0152341	0.00718243
3	A3	104	80.4296	-0.0151549	0.00745805
3	A3	105	80.6264	-0.0152046	0.00787865
3	A3	106	80.8232	-0.0163312	0.008267
3	A3	107	81.0201	-0.0163746	0.0084703
3	A3	108	81.2169	-0.016598	0.0084371
3	A3	109	81.4137	-0.0165325	0.00823697
3	A3	110	81.6105	-0.0174177	0.00802554
3	A3	111	81.8073	-0.0170325	0.00798454
3	A3	112	82.0041	-0.0174017	0.00826482
3	A3	113	82.2009	-0.0175068	0.00894313
3	A3	114	82.3977	-0.0178126	0.0099933
3	A3	115	82.5945	-0.0179852	0.0112756
3	A3	116	82.7913	-0.01837	0.0125537
3	A3	117	82.9881	-0.0187181	0.0135447
3	A3	118	83.1849	-0.0197172	0.0139956
3	A3	119	83.3817	-0.0201887	0.0137584
3	A3	120	83.5785	-0.0205465	0.0128346
3	A3	121	83.7753	-0.0209609	0.0113691
3	A3	122	83.9722	-0.0214291	0.00960064
3	A3	123	84.169	-0.021348	0.00779083
3	A3	124	84.3658	-0.0216285	0.00616118
3	A3	125	84.5626	-0.0213471	0.00485613
3	A3	126	84.7594	-0.0219461	0.00393594
3	A3	127	84.9562	-0.0215852	0.0033911
3	A3	128	85.153	-0.0218833	0.00316587
3	A3	129	85.3498	-0.0215981	0.00318189
3	A3	130	85.5466	-0.0221081	0.00335873
3	A3	131	85.7434	-0.0221812	0.00362785
3	A3	132	85.9402	-0.0220949	0.00393646
3	A3	133	86.137	-0.0223773	0.00424244
3	A3	134	86.3338	-0.0220746	0.00450972
3	A3	135	86.5306	-0.0229751	0.00471333
3	A3	136	86.7274	-0.0227595	0.00485087
3	A3	137	86.9242	-0.0227413	0.00494422
3	A3	138	87.121	-0.0233205	0.00501932
3	A3	139	87.3179	-0.0231396	0.00507271
3	A3	140	87.5147	-0.022957	0.00505413
3	A3	141	87.7115	-0.0236171	0.00489014
3	A3	142	87.9083	-0.0239463	0.00454207
3	A3	143	88.1051	-0.0240933	0.00405629
3	A3	144	88.3019	-0.0240676	0.00356064
3	A3	145	88.4987	-0.0237387	0.00319723
3	A3	146	88.6955	-0.0239315	0.00303352
3	A3	147	88.8923	-0.0240561	0.00301568
3	A3	148	89.0891	-0.0243837	0.0030024
3	A3	149	89.2859	-0.024357	0.0028606
3	A3	150	89.4827	-0.0248949	0.00255979
3	A3	151	89.6795	-0.0246919	0.00220055
3	A3	152	89.8763	-0.0241086	0.00195671
3	A3	153	90.0731	-0.0243627	0.00196981
3	A3	154	90.27	-0.0248537	0.00226516
3	A3	155	90.4668	-0.0243559	0.00274018
3	A3	156	90.6636	-0.024921	0.00322495
3	A3	157	90.8604	-0.0249417	0.00357148
3	A3	158	91.0572	-0.0253896	0.00371698
3	A3	159	91.254	-0.0253132	0.00368882
3	A3	160	91.4508	-0.0249715	0.00355708
3	A3	161	91.6476	-0.0254449	0.00337586
3	A3	162	91.8444	-0.0253877	0.00316138
3	A3	163	92.0412	-0.0259774	0.00292224
3	A3	164	92.238	-0.025894	0.00270653
3	A3	165	92.4348	-0.0255164	0.00260969
3	A3	166	92.6316	-0.0253506	0.00272115
3	A3	167	92.8284	-0.0259808	0.00304713
3	A3	168	93.0252	-0.0258279	0.00347434
3	A3	169	93.222	-0.0261687	0.00380975
3	A3	170	93.4189	-0.0264381	0.0038735
3	A3	171	93.6157	-0.0264586	0.00358677
3	A3	172	93.8125	-0.0268359	0.00300366
3	A3	173	94.0093	-0.0265043	0.00227408
3	A3	174	94.2061	-0.0262975	0.00156493
3	A3	175	94.4029	-0.0265106	0.000988384
3	A3	176	94.5997	-0.0267411	0.000575317
3	A3	177	94.7965	-0.0265855	0.000298055
4	A4	1	60.1586	0.764642	0.0764025
4	A4	2	60.3554	0.761134	0.0766525
4	A4	3	60.5522	0.75654	0.0767885
4	A4	4	60.749	0.752064	0.0767481
4	A4	5	60.9458	0.747827	0.0765474
4	A4	6	61.1426	0.743418	0.0762748
4	A4	7	61.3394	0.738306	0.0760591
4	A4	8	61.5362	0.733321	0.0760224
4	A4	9	61.733	0.730474	0.0762318
4	A4	10	61.9299	0.725192	0.0766661
4	A4	11	62.1267	0.721197	0.0772266
4	A4	12	62.3235	0.715925	0.077778
4	A4	13	62.5203	0.710678	0.0782086
4	A4	14	62.7171	0.706821	0.0784606
4	A4	15	62.9139	0.701369	0.0785252
4	A4	16	63.1107	0.697698	0.0784182
4	A4	17	63.3075	0.69237	0.0781548
4	A4	18	63.5043	0.687336	0.0777551
4	A4	19	63.7011	0.683203	0.0772545
4	A4	20	63.8979	0.678876	0.07672
4	A4	21	64.0947	0.673628	0.0762446
4	A4	22	64.2915	0.669407	0.0759251
4	A4	23	64.4883	0.664358	0.0758177
4	A4	24	64.6851	0.661618	0.0758996
4	A4	25	64.882	0.656286	0.0760674
4	A4	26	65.0788	0.651228	0.076188
4	A4	27	65.2756	0.646618	0.0761749
4	A4	28	65.4724	0.641784	0.0760449
4	A4	29	65.6692	0.637149	0.0759042
4	A4	30	65.866	0.633153	0.0758711
4	A4	31	66.0628	0.630035	0.0759915
4	A4	32	66.2596	0.623663	0.07621
4	A4	33	66.4564	0.620042	0.0764102
4	A4	34	66.6532	0.615296	0.0764987
4	A4	35	66.85	0.609637	0.076469
4	A4	36	67.0468	0.605604	0.0764054
4	A4	37	67.2436	0.601549	0.0764282
4	A4	38	67.4404	0.5973	0.076623
4	A4	39	67.6372	0.592802	0.0769861
4	A4	40	67.834	0.58674	0.0774205
4	A4	41	68.0308	0.584344	0.0777625
4	A4	42	68.2277	0.578252	0.0778391
4	A4	43	68.4245	0.573826	0.0775318
4	A4	44	68.6213	0.567877	0.0768405
4	A4	45	68.8181	0.564344	0.0759007
4	A4	46	69.0149	0.559385	0.0749479
4	A4	47	69.2117	0.555307	0.0742238
4	A4	48	69.4085	0.551693	0.0738736
4	A4	49	69.6053	0.547566	0.0738884
4	A4	50	69.8021	0.542668	0.074127
4	A4	51	69.9989	0.538041	0.0743966
4	A4	52	70.1957	0.533469	0.0745394
4	A4	53	70.3925	0.528967	0.074488
4	A4	54	70.5893	0.524948	0.0742641
4	A4	55	70.7861	0.519879	0.0739474
4	A4	56	70.9829	0.515658	0.0736335
4	A4	57	71.1797	0.511545	0.0734052
4	A4	58	71.3766	0.506893	0.0733156
4	A4	59	71.5734	0.502933	0.0733793
4	A4	60	71.7702	0.498129	0.0735657
4	A4	61	71.967	0.494387	0.0738039
4	A4	62	72.1638	0.489806	0.0739959
4	A4	63	72.3606	0.484788	0.0740502
4	A4	64	72.5574	0.481326	0.0739195
4	A4	65	72.7542	0.475784	0.0736346
4	A4	66	72.951	0.471387	0.0732966
4	A4	67	73.1478	0.46785	0.0730321
4	A4	68	73.3446	0.463709	0.0729249
4	A4	69	73.5414	0.459183	0.0729684
4	A4	70	73.7382	0.45493	0.0730774
4	A4	71	73.935	0.449659	0.0731467
4	A4	72	74.1318	0.445891	0.0731231
4	A4	73	74.3286	0.441094	0.0730481
4	A4	74	74.5255	0.436871	0.0730471
4	A4	75	74.7223	0.43296	0.0732909
4	A4	76	74.9191	0.428472	0.0739448
4	A4	77	75.1159	0.424335	0.0751312
4	A4	78	75.3127	0.419801	0.0769155
4	A4	79	75.5095	0.415421	0.0793043
4	A4	80	75.7063	0.411323	0.0822573
4	A4	81	75.9031	0.405518	0.0857069
4	A4	82	76.0999	0.400804	0.0895676
4	A4	83	76.2967	0.395378	0.0937361
4	A4	84	76.4935	0.389699	0.0980661
4	A4	85	76.6903	0.383671	0.102337
4	A4	86	76.8871	0.376852	0.106232
4	A4	87	77.0839	0.370983	0.109357
4	A4	88	77.2807	0.363263	0.111298
4	A4	89	77.4775	0.355378	0.111719
4	A4	90	77.6744	0.348853	0.110453
4	A4	91	77.8712	0.341573	0.107555
4	A4	92	78.068	0.335035	0.103293
4	A4	93	78.2648	0.328717	0.098082
4	A4	94	78.4616	0.323775	0.0923918
4	A4	95	78.6584	0.318925	0.0866564
4	A4	96	78.8552	0.313783	0.0812194
4	A4	97	79.052	0.309233	0.0763122
4	A4	98	79.2488	0.305538	0.0720596
4	A4	99	79.4456	0.301593	0.0684948
4	A4	100	79.6424	0.297843	0.0655817
4	A4	101	79.8392	0.294198	0.0632466
4	A4	102	80.036	0.290072	0.0614098
4	A4	103	80.2328	0.286592	0.0600066
4	A4	104	80.4296	0.28392	0.0589834
4	A4	105	80.6264	0.280353	0.0582772
4	A4	106	80.8232	0.276702	0.0578038
4	A4	107	81.0201	0.273123	0.0574617
4	A4	108	81.2169	0.270019	0.0571506
4	A4	109	81.4137	0.266769	0.0567962
4	A4	110	81.6105	0.262745	0.0563609
4	A4	111	81.8073	0.259662	0.0558494
4	A4	112	82.0041	0.256417	0.0552991
4	A4	113	82.2009	0.253073	0.0547622
4	A4	114	82.3977	0.249955	0.0542845
4	A4	115	82.5945	0.247137	0.0538859
4	A4	116	82.7913	0.243642	0.0535552
4	A4	117	82.9881	0.240582	0.0532601
4	A4	118	83.1849	0.237241	0.0529647
4	A4	119	83.3817	0.234254	0.05265
4	A4	120	83.5785	0.231154	0.052327
4	A4	121	83.7753	0.227724	0.0520387
4	A4	122	83.9722	0.224883	0.0518475
4	A4	123	84.169	0.221619	0.0518083
4	A4	124	84.3658	0.219307	0.0519421
4	A4	125	84.5626	0.216077	0.0522297
4	A4	126	84.7594	0.212402	0.0526324
4	A4	127	84.9562	0.209154	0.0531338
4	A4	128	85.153	0.20623	0.0537681
4	A4	129	85.3498	0.203123	0.054616
4	A4	130	85.5466	0.199968	0.0557689
4	A4	131	85.7434	0.196534	0.0572853
4	A4	132	85.9402	0.193129	0.0591738
4	A4	133	86.137	0.189969	0.0614169
4	A4	134	86.3338	0.18601	0.0640456
4	A4	135	86.5306	0.181526	0.0672455
4	A4	136	86.7274	0.177838	0.0714693
4	A4	137	86.9242	0.173632	0.0775203
4	A4	138	87.121	0.170077	0.0865761
4	A4	139	87.3179	0.165055	0.100104
4	A4	140	87.5147	0.160125	0.119603
4	A4	141	87.7115	0.153478	0.146115
4	A4	142	87.9083	0.147508	0.179524
4	A4	143	88.1051	0.137666	0.217837
4	A4	144	88.3019	0.1247	0.256807
4	A4	145	88.4987	0.104524	0.290269
4	A4	146	88.6955	0.0731758	0.311389
4	A4	147	88.8923	0.0330151	0.314573
4	A4	148	89.0891	-0.000580436	0.29743
4	A4	149	89.2859	-0.0141959	0.26189
4	A4	150	89.4827	-0.0177982	0.213873
4	A4	151	89.6795	-0.0186617	0.161491
4	A4	152	89.8763	-0.0186321	0.112534
4	A4	153	90.0731	-0.0195058	0.0723754
4	A4	154	90.27	-0.0193855	0.0431157
4	A4	155	90.4668	-0.0196941	0.0240552
4	A4	156	90.6636	-0.0196131	0.0129174
4	A4	157	90.8604	-0.0196813	0.00707909
4	A4	158	91.0572	-0.019907	0.00434725
4	A4	159	91.254	-0.0201029	0.00322038
4	A4	160	91.4508	-0.0205436	0.00281733
4	A4	161	91.6476	-0.0202473	0.00268398
4	A4	162	91.8444	-0.0205259	0.00260976
4	A4	163	92.0412	-0.0209901	0.00250299
4	A4	164	92.238	-0.0207632	0.00232748
4	A4	165	92.4348	-0.0213226	0.0020831
4	A4	166	92.6316	-0.0211786	0.00180556
4	A4	167	92.8284	-0.0212029	0.00156197
4	A4	168	93.0252	-0.0213364	0.00142818
4	A4	169	93.222	-0.0210895	0.00145071
4	A4	170	93.4189	-0.0211236	0.0016119
4	A4	171	93.6157	-0.0212303	0.00182324
4	A4	172	93.8125	-0.0218216	0.0019599
4	A4	173	94.0093	-0.0223941	0.00192246
4	A4	174	94.2061	-0.0221304	0.00168866
4	A4	175	94.4029	-0.0218291	0.00132086
4	A4	176	94.5997	-0.0220878	0.000925541
4	A4	177	94.7965	-0.0218295	0.000594983
5	A5	1	60.1586	0.747138	0.112165
5	A5	2	60.3554	0.743957	0.110774
5	A5	3	60.5522	0.74043	0.109325
5	A5	4	60.749	0.736972	0.108244
5	A5	5	60.9458	0.734155	0.107879
5	A5	6	61.1426	0.729187	0.108361
5	A5	7	61.3394	0.725644	0.109569
5	A5	8	61.5362	0.72136	0.11122
5	A5	9	61.733	0.716619	0.112999
5	A5	10	61.9299	0.712301	0.114666
5	A5	11	62.1267	0.708151	0.116099
5	A5	12	62.3235	0.704111	0.117287
5	A5	13	62.5203	0.698073	0.118275
5	A5	14	62.7171	0.694065	0.119114
5	A5	15	62.9139	0.690794	0.119794
5	A5	16	63.1107	0.685555	0.120227
5	A5	17	63.3075	0.680512	0.120275
5	A5	18	63.5043	0.675839	0.119834
5	A5	19	63.7011	0.671233	0.118892
5	A5	20	63.8979	0.666786	0.117551
5	A5	21	64.0947	0.662533	0.116
5	A5	22	64.2915	0.657446	0.114438
5	A5	23	64.4883	0.653838	0.11303
5	A5	24	64.6851	0.649404	0.111874
5	A5	25	64.882	0.645524	0.111004
5	A5	26	65.0788	0.641065	0.110422
5	A5	27	65.2756	0.636411	0.110123
5	A5	28	65.4724	0.632567	0.110101
5	A5	29	65.6692	0.629146	0.110326
5	A5	30	65.866	0.624119	0.110725
5	A5	31	66.0628	0.62063	0.1112
5	A5	32	66.2596	0.615877	0.111688
5	A5	33	66.4564	0.611236	0.112199
5	A5	34	66.6532	0.607626	0.112806
5	A5	35	66.85	0.602509	0.113572
5	A5	36	67.0468	0.599737	0.114464
5	A5	37	67.2436	0.594766	0.115325
5	A5	38	67.4404	0.589955	0.115959
5	A5	39	67.6372	0.58527	0.116245
5	A5	40	67.834	0.580073	0.116227
5	A5	41	68.0308	0.576825	0.116089
5	A5	42	68.2277	0.572664	0.116041
5	A5	43	68.4245	0.567593	0.116209
5	A5	44	68.6213	0.56364	0.11658
5	A5	45	68.8181	0.559247	0.117051
5	A5	46	69.0149	0.55417	0.117503
5	A5	47	69.2117	0.54998	0.11786
5	A5	48	69.4085	0.545602	0.118088
5	A5	49	69.6053	0.540842	0.118161
5	A5	50	69.8021	0.536812	0.11805
5	A5	51	69.9989	0.532316	0.11774
5	A5	52	70.1957	0.526897	0.117289
5	A5	53	70.3925	0.52257	0.116847
5	A5	54	70.5893	0.518794	0.11661
5	A5	55	70.7861	0.514144	0.116713
5	A5	56	70.9829	0.510504	0.117153
5	A5	57	71.1797	0.506105	0.117789
5	A5	58	71.3766	0.499746	0.118446
5	A5	59	71.5734	0.495673	0.119005
5	A5	60	71.7702	0.492122	0.119453
5	A5	61	71.967	0.48735	0.11983
5	A5	62	72.1638	0.482913	0.120154
5	A5	63	72.3606	0.477379	0.12038
5	A5	64	72.5574	0.473966	0.120417
5	A5	65	72.7542	0.468874	0.120169
5	A5	66	72.951	0.463969	0.119597
5	A5	67	73.1478	0.459963	0.118758
5	A5	68	73.3446	0.454691	0.117816
5	A5	69	73.5414	0.450345	0.117017
5	A5	70	73.7382	0.446417	0.116632
5	A5	71	73.935	0.442017	0.116876
5	A5	72	74.1318	0.437897	0.117882
5	A5	73	74.3286	0.433683	0.119723
5	A5	74	74.5255	0.427898	0.122474
5	A5	75	74.7223	0.424517	0.126274
5	A5	76	74.9191	0.41901	0.131314
5	A5	77	75.1159	0.414768	0.137752
5	A5	78	75.3127	0.409426	0.145614
5	A5	79	75.5095	0.404904	0.154755
5	A5	80	75.7063	0.397468	0.164906
5	A5	81	75.9031	0.391267	0.175798
5	A5	82	76.0999	0.384253	0.187259
5	A5	83	76.2967	0.377263	0.199253
5	A5	84	76.4935	0.369392	0.211819
5	A5	85	76.6903	0.361054	0.224967
5	A5	86	76.8871	0.351908	0.238574
5	A5	87	77.0839	0.342743	0.252292
5	A5	88	77.2807	0.332677	0.265493
5	A5	89	77.4775	0.321983	0.277258
5	A5	90	77.6744	0.310652	0.286452
5	A5	91	77.8712	0.298594	0.291874
5	A5	92	78.068	0.285765	0.292501
5	A5	93	78.2648	0.273623	0.287711
5	A5	94	78.4616	0.261572	0.277456
5	A5	95	78.6584	0.251108	0.262296
5	A5	96	78.8552	0.240938	0.243302
5	A5	97	79.052	0.231952	0.221878
5	A5	98	79.2488	0.224458	0.199524
5	A5	99	79.4456	0.218897	0.177625
5	A5	100	79.6424	0.212462	0.157284
5	A5	101	79.8392	0.207829	0.139242
5	A5	102	80.036	0.203758	0.12387
5	A5	103	80.2328	0.199611	0.111209
5	A5	104	80.4296	0.197021	0.101049
5	A5	105	80.6264	0.193334	0.0930319
5	A5	106	80.8232	0.189537	0.086776
5	A5	107	81.0201	0.18705	0.0819686
5	A5	108	81.2169	0.184193	0.078394
5	A5	109	81.4137	0.181651	0.0758812
5	A5	110	81.6105	0.179025	0.0742214
5	A5	111	81.8073	0.176706	0.0731194
5	A5	112	82.0041	0.173061	0.0722269
5	A5	113	82.2009	0.170481	0.0712411
5	A5	114	82.3977	0.167775	0.0700022
5	A5	115	82.5945	0.164285	0.0685271
5	A5	116	82.7913	0.163325	0.0669608
5	A5	117	82.9881	0.16016	0.0654797
5	A5	118	83.1849	0.157888	0.0642147
5	A5	119	83.3817	0.155567	0.0632287
5	A5	120	83.5785	0.152863	0.0625395
5	A5	121	83.7753	0.15103	0.0621527
5	A5	122	83.9722	0.14831	0.0620701
5	A5	123	84.169	0.146249	0.0622722
5	A5	124	84.3658	0.144184	0.0627016
5	A5	125	84.5626	0.14139	0.0632679
5	A5	126	84.7594	0.138774	0.06388
5	A5	127	84.9562	0.136614	0.0644849
5	A5	128	85.153	0.133912	0.0650906
5	A5	129	85.3498	0.131415	0.0657581
5	A5	130	85.5466	0.129162	0.0665757
5	A5	131	85.7434	0.126533	0.0676307
5	A5	132	85.9402	0.123725	0.0689911
5	A5	133	86.137	0.121272	0.0707071
5	A5	134	86.3338	0.119076	0.0728343
5	A5	135	86.5306	0.115775	0.0754895
5	A5	136	86.7274	0.113145	0.078941
5	A5	137	86.9242	0.109432	0.0837152
5	A5	138	87.121	0.107397	0.0906755
5	A5	139	87.3179	0.10374	0.101018
5	A5	140	87.5147	0.100174	0.116118
5	A5	141	87.7115	0.0966194	0.137185
5	A5	142	87.9083	0.0923829	0.164722
5	A5	143	88.1051	0.0868773	0.197886
5	A5	144	88.3019	0.079636	0.233951
5	A5	145	88.4987	0.0692634	0.268166
5	A5	146	88.6955	0.0527303	0.294308
5	A5	147	88.8923	0.0307814	0.306076
5	A5	148	89.0891	0.00544225	0.299073
5	A5	149	89.2859	-0.00788302	0.272632
5	A5	150	89.4827	-0.0111348	0.230538
5	A5	151	89.6795	-0.0120231	0.180038
5	A5	152	89.8763	-0.0123424	0.129464
5	A5	153	90.0731	-0.0126424	0.0856125
5	A5	154	90.27	-0.0124333	0.0521163
5	A5	155	90.4668	-0.012652	0.029353
5	A5	156	90.6636	-0.0129597	0.0155164
5	A5	157	90.8604	-0.0131204	0.00800753
5	A5	158	91.0572	-0.0125036	0.0044531
5	A5	159	91.254	-0.0127347	0.00312803
5	A5	160	91.4508	-0.0125994	0.00293919
5	A5	161	91.6476	-0.013675	0.00324324
5	A5	162	91.8444	-0.0132183	0.00367925
5	A5	163	92.0412	-0.0134425	0.00406202
5	A5	164	92.238	-0.0136717	0.00431204
5	A5	165	92.4348	-0.013836	0.00440204
5	A5	166	92.6316	-0.014104	0.00432557
5	A5	167	92.8284	-0.0144356	0.00409491
5	A5	168	93.0252	-0.0142389	0.00375551
5	A5	169	93.222	-0.0147522	0.00338955
5	A5	170	93.4189	-0.0145974	0.00309083
5	A5	171	93.6157	-0.0140774	0.00291997
5	A5	172	93.8125	-0.0147881	0.00286925
5	A5	173	94.0093	-0.0151371	0.0028629
5	A5	174	94.2061	-0.0148982	0.0027942
5	A5	175	94.4029	-0.01495	0.00257751
5	A5	176	94.5997	-0.0154922	0.00218693
5	A5	177	94.7965	-0.0155277	0.00166546
6	A6	1	60.1586	0.700228	0.0788144
6	A6	2	60.3554	0.697735	0.0787585
6	A6	3	60.5522	0.693541	0.078664
6	A6	4	60.749	0.689669	0.0785265
6	A6	5	60.9458	0.685794	0.0783765
6	A6	6	61.1426	0.680532	0.0782855
6	A6	7	61.3394	0.675728	0.0783447
6	A6	8	61.5362	0.672923	0.0786267
6	A6	9	61.733	0.668514	0.0791404
6	A6	10	61.9299	0.663679	0.0798151
6	A6	11	62.1267	0.659226	0.080523
6	A6	12	62.3235	0.654758	0.081134
6	A6	13	62.5203	0.650357	0.0815686
6	A6	14	62.7171	0.645454	0.0818283
6	A6	15	62.9139	0.640598	0.0819785
6	A6	16	63.1107	0.63626	0.082096
6	A6	17	63.3075	0.63261	0.0822146
6	A6	18	63.5043	0.628076	0.0823008
6	A6	19	63.7011	0.623003	0.0822814
6	A6	20	63.8979	0.61778	0.082106
6	A6	21	64.0947	0.613498	0.0817937
6	A6	22	64.2915	0.609443	0.0814353
6	A6	23	64.4883	0.604915	0.081157
6	A6	24	64.6851	0.600258	0.0810649
6	A6	25	64.882	0.595409	0.0812024
6	A6	26	65.0788	0.591857	0.0815227
6	A6	27	65.2756	0.587192	0.0818958
6	A6	28	65.4724	0.582723	0.0821523
6	A6	29	65.6692	0.577526	0.0821627
6	A6	30	65.866	0.572127	0.0819062
6	A6	31	66.0628	0.568425	0.0814861
6	A6	32	66.2596	0.564298	0.0810707
6	A6	33	66.4564	0.559393	0.0807976
6	A6	34	66.6532	0.556249	0.0807055
6	A6	35	66.85	0.550588	0.0807301
6	A6	36	67.0468	0.546324	0.080763
6	A6	37	67.2436	0.541299	0.0807227
6	A6	38	67.4404	0.5381	0.0805893
6	A6	39	67.6372	0.531935	0.0803882
6	A6	40	67.834	0.529124	0.0801469
6	A6	41	68.0308	0.524078	0.0798581
6	A6	42	68.2277	0.519967	0.0794795
6	A6	43	68.4245	0.514933	0.0789797
6	A6	44	68.6213	0.510632	0.078382
6	A6	45	68.8181	0.506251	0.077784
6	A6	46	69.0149	0.502031	0.0773196
6	A6	47	69.2117	0.498394	0.0770857
6	A6	48	69.4085	0.494514	0.0770795
6	A6	49	69.6053	0.489956	0.0771897
6	A6	50	69.8021	0.485367	0.0772552
6	A6	51	69.9989	0.480651	0.0771438
6	A6	52	70.1957	0.477002	0.0768108
6	A6	53	70.3925	0.472272	0.0763079
6	A6	54	70.5893	0.46852	0.0757439
6	A6	55	70.7861	0.463653	0.0752245
6	A6	56	70.9829	0.460371	0.0748074
6	A6	57	71.1797	0.45623	0.0744873
6	A6	58	71.3766	0.451932	0.0742228
6	A6	59	71.5734	0.446993	0.0739776
6	A6	60	71.7702	0.443476	0.0737478
6	A6	61	71.967	0.44008	0.0735589
6	A6	62	72.1638	0.435393	0.0734348
6	A6	63	72.3606	0.431591	0.0733683
6	A6	64	72.5574	0.427662	0.0733118
6	A6	65	72.7542	0.423751	0.0731986
6	A6	66	72.951	0.419181	0.0729759
6	A6	67	73.1478	0.415542	0.0726332
6	A6	68	73.3446	0.410961	0.0722024
6	A6	69	73.5414	0.407285	0.0717376
6	A6	70	73.7382	0.403607	0.0712815
6	A6	71	73.935	0.399739	0.0708486
6	A6	72	74.1318	0.395304	0.0704323
6	A6	73	74.3286	0.391293	0.0700263
6	A6	74	74.5255	0.387868	0.0696362
6	A6	75	74.7223	0.384299	0.0692757
6	A6	76	74.9191	0.379856	0.0689527
6	A6	77	75.1159	0.376759	0.0686589
6	A6	78	75.3127	0.372243	0.0683772
6	A6	79	75.5095	0.368987	0.068089
6	A6	80	75.7063	0.365067	0.0677856
6	A6	81	75.9031	0.361647	0.0674661
6	A6	82	76.0999	0.358067	0.0671378
6	A6	83	76.2967	0.353424	0.0668133
6	A6	84	76.4935	0.35067	0.0665008
6	A6	85	76.6903	0.347316	0.0661966
6	A6	86	76.8871	0.342681	0.0658798
6	A6	87	77.0839	0.33953	0.0655186
6	A6	88	77.2807	0.335967	0.0650864
6	A6	89	77.4775	0.33208	0.0645773
6	A6	90	77.6744	0.328695	0.0640149
6	A6	91	77.8712	0.325271	0.0634474
6	A6	92	78.068	0.321626	0.0629338
6	A6	93	78.2648	0.318222	0.0625195
6	A6	94	78.4616	0.314949	0.0622168
6	A6	95	78.6584	0.312109	0.0619978
6	A6	96	78.8552	0.308241	0.0618116
6	A6	97	79.052	0.303975	0.0616129
6	A6	98	79.2488	0.301415	0.0613843
6	A6	99	79.4456	0.297986	0.0611281
6	A6	100	79.6424	0.294644	0.0608476
6	A6	101	79.8392	0.291355	0.0605344
6	A6	102	80.036	0.287449	0.0601766
6	A6	103	80.2328	0.28393	0.059778
6	A6	104	80.4296	0.281733	0.0593609
6	A6	105	80.6264	0.277505	0.0589536
6	A6	106	80.8232	0.27512	0.0585727
6	A6	107	81.0201	0.271529	0.0582204
6	A6	108	81.2169	0.268143	0.0578952
6	A6	109	81.4137	0.264796	0.0576005
6	A6	110	81.6105	0.262326	0.0573378
6	A6	111	81.8073	0.258866	0.0570924
6	A6	112	82.0041	0.255857	0.0568296
6	A6	113	82.2009	0.252377	0.0565114
6	A6	114	82.3977	0.248815	0.0561246
6	A6	115	82.5945	0.246886	0.0556951
6	A6	116	82.7913	0.24318	0.0552792
6	A6	117	82.9881	0.24058	0.0549355
6	A6	118	83.1849	0.236939	0.0546935
6	A6	119	83.3817	0.234596	0.0545399
6	A6	120	83.5785	0.231882	0.0544228
6	A6	121	83.7753	0.228186	0.0542811
6	A6	122	83.9722	0.224811	0.0540792
6	A6	123	84.169	0.222259	0.0538306
6	A6	124	84.3658	0.219377	0.0535972
6	A6	125	84.5626	0.216822	0.0534687
6	A6	126	84.7594	0.213403	0.0535363
6	A6	127	84.9562	0.21001	0.0538711
6	A6	128	85.153	0.208206	0.0545053
6	A6	129	85.3498	0.204881	0.0554182
6	A6	130	85.5466	0.201902	0.05654
6	A6	131	85.7434	0.198243	0.0577853
6	A6	132	85.9402	0.194802	0.0591023
6	A6	133	86.137	0.191623	0.0605163
6	A6	134	86.3338	0.188737	0.0621409
6	A6	135	86.5306	0.185132	0.0641683
6	A6	136	86.7274	0.181721	0.0668724
6	A6	137	86.9242	0.177932	0.0706474
6	A6	138	87.121	0.174455	0.0760829
6	A6	139	87.3179	0.169994	0.0840312
6	A6	140	87.5147	0.165761	0.095599
6	A6	141	87.7115	0.161157	0.111991
6	A6	142	87.9083	0.156413	0.134155
6	A6	143	88.1051	0.149653	0.162245
6	A6	144	88.3019	0.1418	0.194976
6	A6	145	88.4987	0.131078	0.229119
6	A6	146	88.6955	0.112747	0.25949
6	A6	147	88.8923	0.0850891	0.279779
6	A6	148	89.0891	0.0510207	0.284313
6	A6	149	89.2859	0.0256209	0.270199
6	A6	150	89.4827	0.0169791	0.238826
6	A6	151	89.6795	0.0140797	0.19575
6	A6	152	89.8763	0.0126991	0.148835
6	A6	153	90.0731	0.0120332	0.105568
6	A6	154	90.27	0.011268	0.0709251
6	A6	155	90.4668	0.010292	0.0466708
6	A6	156	90.6636	0.00964123	0.0320187
6	A6	157	90.8604	0.00911232	0.0248989
6	A6	158	91.0572	0.00846166	0.0230331
6	A6	159	91.254	0.00764631	0.0244483
6	A6	160	91.4508	0.00576696	0.0275178
6	A6	161	91.6476	0.00374957	0.0308331
6	A6	162	91.8444	0.000906782	0.0331676
6	A6	163	92.0412	-0.00361014	0.0336111
6	A6	164	92.238	-0.00552008	0.0317789
6	A6	165	92.4348	-0.0068497	0.0279194
6	A6	166	92.6316	-0.00685105	0.0228006
6	A6	167	92.8284	-0.00666262	0.0174016
6	A6	168	93.0252	-0.00701067	0.0125609
6	A6	169	93.222	-0.00753561	0.00875033
6	A6	170	93.4189	-0.00777492	0.00604864
6	A6	171	93.6157	-0.00731115	0.00426676
6	A6	172	93.8125	-0.00785816	0.00311643
6	A6	173	94.0093	-0.00790644	0.00233686
6	A6	174	94.2061	-0.00817	0.00175216
6	A6	175	94.4029	-0.00804695	0.00127435
6	A6	176	94.5997	-0.00777232	0.000877232
6	A6	177	94.7965	-0.00815706	0.000562537
7	A7	1	60.1586	0.762308	0.0998328
7	A7	2	60.3554	0.758817	0.09988
7	A7	3	60.5522	0.75439	0.0997999
7	A7	4	60.749	0.749806	0.0996088
7	A7	5	60.9458	0.746967	0.0993884
7	A7	6	61.1426	0.742586	0.0992505
7	A7	7	61.3394	0.737065	0.0993032
7	A7	8	61.5362	0.732541	0.0996357
7	A7	9	61.733	0.729714	0.100285
7	A7	10	61.9299	0.725166	0.101201
7	A7	11	62.1267	0.719856	0.10221
7	A7	12	62.3235	0.716635	0.103062
7	A7	13	62.5203	0.711278	0.103514
7	A7	14	62.7171	0.705592	0.103447
7	A7	15	62.9139	0.701739	0.102924
7	A7	16	63.1107	0.697161	0.102165
7	A7	17	63.3075	0.693112	0.101439
7	A7	18	63.5043	0.689002	0.100959
7	A7	19	63.7011	0.683886	0.100793
7	A7	20	63.8979	0.680924	0.10086
7	A7	21	64.0947	0.675373	0.100983
7	A7	22	64.2915	0.671597	0.100983
7	A7	23	64.4883	0.666139	0.100779
7	A7	24	64.6851	0.662287	0.100429
7	A7	25	64.882	0.656847	0.100091
7	A7	26	65.0788	0.653722	0.0999219
7	A7	27	65.2756	0.650316	0.099982
7	A7	28	65.4724	0.644787	0.100214
7	A7	29	65.6692	0.639852	0.100502
7	A7	30	65.866	0.63576	0.100759
7	A7	31	66.0628	0.632303	0.100982
7	A7	32	66.2596	0.626717	0.101235
7	A7	33	66.4564	0.622747	0.10158
7	A7	34	66.6532	0.61881	0.10203
7	A7	35	66.85	0.614379	0.102531
7	A7	36	67.0468	0.60934	0.103005
7	A7	37	67.2436	0.604404	0.103396
7	A7	38	67.4404	0.600153	0.103689
7	A7	39	67.6372	0.596067	0.103891
7	A7	40	67.834	0.592041	0.104013
7	A7	41	68.0308	0.58662	0.104069
7	A7	42	68.2277	0.581515	0.104099
7	A7	43	68.4245	0.57723	0.104174
7	A7	44	68.6213	0.573675	0.104356
7	A7	45	68.8181	0.56916	0.104641
7	A7	46	69.0149	0.563653	0.104944
7	A7	47	69.2117	0.559511	0.105149
7	A7	48	69.4085	0.555256	0.105198
7	A7	49	69.6053	0.549226	0.105143
7	A7	50	69.8021	0.545324	0.105137
7	A7	51	69.9989	0.54159	0.105343
7	A7	52	70.1957	0.536819	0.105844
7	A7	53	70.3925	0.532296	0.106598
7	A7	54	70.5893	0.527397	0.10746
7	A7	55	70.7861	0.522375	0.108259
7	A7	56	70.9829	0.517347	0.108862
7	A7	57	71.1797	0.513079	0.109204
7	A7	58	71.3766	0.508268	0.10928
7	A7	59	71.5734	0.502783	0.109123
7	A7	60	71.7702	0.497962	0.108779
7	A7	61	71.967	0.493876	0.108285
7	A7	62	72.1638	0.489639	0.107654
7	A7	63	72.3606	0.483923	0.106882
7	A7	64	72.5574	0.479674	0.105986
7	A7	65	72.7542	0.474897	0.105033
7	A7	66	72.951	0.469959	0.104133
7	A7	67	73.1478	0.466721	0.1034
7	A7	68	73.3446	0.462355	0.102914
7	A7	69	73.5414	0.456527	0.102725
7	A7	70	73.7382	0.452574	0.102886
7	A7	71	73.935	0.448079	0.103498
7	A7	72	74.1318	0.444089	0.104703
7	A7	73	74.3286	0.439362	0.106663
7	A7	74	74.5255	0.435303	0.109538
7	A7	75	74.7223	0.429438	0.113485
7	A7	76	74.9191	0.425439	0.118659
7	A7	77	75.1159	0.420188	0.125193
7	A7	78	75.3127	0.415001	0.133141
7	A7	79	75.5095	0.409227	0.142434
7	A7	80	75.7063	0.403005	0.152859
7	A7	81	75.9031	0.395774	0.164076
7	A7	82	76.0999	0.388276	0.175649
7	A7	83	76.2967	0.381055	0.187071
7	A7	84	76.4935	0.37158	0.19778
7	A7	85	76.6903	0.362034	0.207193
7	A7	86	76.8871	0.352862	0.214743
7	A7	87	77.0839	0.341702	0.219932
7	A7	88	77.2807	0.331891	0.222377
7	A7	89	77.4775	0.321474	0.221848
7	A7	90	77.6744	0.311587	0.218289
7	A7	91	77.8712	0.300843	0.211843
7	A7	92	78.068	0.291603	0.202847
7	A7	93	78.2648	0.283086	0.191794
7	A7	94	78.4616	0.27504	0.179263
7	A7	95	78.6584	0.268051	0.165859
7	A7	96	78.8552	0.260631	0.152177
7	A7	97	79.052	0.254798	0.138784
7	A7	98	79.2488	0.249273	0.126207
7	A7	99	79.4456	0.245302	0.114876
7	A7	100	79.6424	0.240759	0.105075
7	A7	101	79.8392	0.237055	0.0969086
7	A7	102	80.036	0.232927	0.0903173
7	A7	103	80.2328	0.229255	0.0851345
7	A7	104	80.4296	0.226598	0.081138
7	A7	105	80.6264	0.222951	0.0780828
7	A7	106	80.8232	0.219673	0.075716
7	A7	107	81.0201	0.216722	0.0737975
7	A7	108	81.2169	0.213664	0.0721288
7	A7	109	81.4137	0.209929	0.0705863
7	A7	110	81.6105	0.207081	0.0691318
7	A7	111	81.8073	0.204365	0.0677931
7	A7	112	82.0041	0.201872	0.0666253
7	A7	113	82.2009	0.198464	0.0656743
7	A7	114	82.3977	0.195832	0.0649586
7	A7	115	82.5945	0.193176	0.0644638
7	A7	116	82.7913	0.190368	0.0641412
7	A7	117	82.9881	0.188238	0.0639119
7	A7	118	83.1849	0.184719	0.0636823
7	A7	119	83.3817	0.181747	0.0633767
7	A7	120	83.5785	0.179151	0.0629671
7	A7	121	83.7753	0.176545	0.0624843
7	A7	122	83.9722	0.174172	0.0620037
7	A7	123	84.169	0.17068	0.0616188
7	A7	124	84.3658	0.168292	0.061412
7	A7	125	84.5626	0.166543	0.0614345
7	A7	126	84.7594	0.162851	0.0617017
7	A7	127	84.9562	0.160981	0.0622075
7	A7	128	85.153	0.157625	0.0629605
7	A7	129	85.3498	0.155001	0.0640218
7	A7	130	85.5466	0.152115	0.0655096
7	A7	131	85.7434	0.149457	0.0675579
7	A7	132	85.9402	0.146748	0.0702377
7	A7	133	86.137	0.144084	0.0734958
7	A7	134	86.3338	0.140561	0.0771638
7	A7	135	86.5306	0.136703	0.081066
7	A7	136	86.7274	0.132931	0.0851948
7	A7	137	86.9242	0.128634	0.0898842
7	A7	138	87.121	0.124964	0.0959044
7	A7	139	87.3179	0.121459	0.104438
7	A7	140	87.5147	0.117399	0.116921
7	A7	141	87.7115	0.112151	0.134759
7	A7	142	87.9083	0.108009	0.158901
7	A7	143	88.1051	0.101554	0.189285
7	A7	144	88.3019	0.0945796	0.224243
7	A7	145	88.4987	0.0833763	0.260052
7	A7	146	88.6955	0.0675403	0.291009
7	A7	147	88.8923	0.0433154	0.310369
7	A7	148	89.0891	0.0143955	0.312214
7	A7	149	89.2859	-0.00729248	0.293706
7	A7	150	89.4827	-0.0147928	0.256637
7	A7	151	89.6795	-0.0165296	0.207248
7	A7	152	89.8763	-0.0171991	0.154185
7	A7	153	90.0731	-0.0173379	0.10557
7	A7	154	90.27	-0.0175244	0.0666707
7	A7	155	90.4668	-0.0172079	0.0391368
7	A7	156	90.6636	-0.0181801	0.0217519
7	A7	157	90.8604	-0.0182172	0.0118993
7	A7	158	91.0572	-0.017695	0.00686682
7	A7	159	91.254	-0.0183954	0.00455739
7	A7	160	91.4508	-0.0182774	0.00363409
7	A7	161	91.6476	-0.0182955	0.00335862
7	A7	162	91.8444	-0.0188261	0.00336158
7	A7	163	92.0412	-0.0187394	0.00346506
7	A7	164	92.238	-0.0186186	0.00357908
7	A7	165	92.4348	-0.0194654	0.00365157
7	A7	166	92.6316	-0.0193459	0.00364861
7	A7	167	92.8284	-0.0191023	0.00354998
7	A7	168	93.0252	-0.0199761	0.00335163
7	A7	169	93.222	-0.0196098	0.00306941
7	A7	170	93.4189	-0.0200797	0.00273849
7	A7	171	93.6157	-0.0198778	0.00240371
7	A7	172	93.8125	-0.0199001	0.00210175
7	A7	173	94.0093	-0.0199359	0.00184407
7	A7	174	94.2061	-0.0204195	0.00161313
7	A7	175	94.4029	-0.0200084	0.00137647
7	A7	176	94.5997	-0.0203173	0.00111023
7	A7	177	94.7965	-0.0205221	0.000816552
8	A8	1	60.1586	0.771051	0.0810335
8	A8	2	60.3554	0.766657	0.0805019
8	A8	3	60.5522	0.764617	0.0798836
8	A8	4	60.749	0.760226	0.0793109
8	A8	5	60.9458	0.754737	0.0789441
8	A8	6	61.1426	0.751614	0.0789322
8	A8	7	61.3394	0.746416	0.0793715
8	A8	8	61.5362	0.742589	0.0802655
8	A8	9	61.733	0.738495	0.0815036
8	A8	10	61.9299	0.733856	0.0828717
8	A8	11	62.1267	0.728973	0.0841095
8	A8	12	62.3235	0.723615	0.0849966
8	A8	13	62.5203	0.71918	0.085428
8	A8	14	62.7171	0.712974	0.0854411
8	A8	15	62.9139	0.709629	0.0851771
8	A8	16	63.1107	0.704233	0.0848041
8	A8	17	63.3075	0.700233	0.0844467
8	A8	18	63.5043	0.69503	0.0841526
8	A8	19	63.7011	0.690966	0.0839136
8	A8	20	63.8979	0.685464	0.0837107
8	A8	21	64.0947	0.680757	0.0835497
8	A8	22	64.2915	0.676884	0.0834704
8	A8	23	64.4883	0.671729	0.0835202
8	A8	24	64.6851	0.666697	0.0837118
8	A8	25	64.882	0.662908	0.0839973
8	A8	26	65.0788	0.658167	0.0842726
8	A8	27	65.2756	0.653019	0.0844259
8	A8	28	65.4724	0.647725	0.0844045
8	A8	29	65.6692	0.642931	0.0842503
8	A8	30	65.866	0.638443	0.0840834
8	A8	31	66.0628	0.634179	0.0840284
8	A8	32	66.2596	0.630022	0.0841452
8	A8	33	66.4564	0.625124	0.0844047
8	A8	34	66.6532	0.619657	0.0847192
8	A8	35	66.85	0.615102	0.0849975
8	A8	36	67.0468	0.610291	0.0851743
8	A8	37	67.2436	0.606226	0.0852124
8	A8	38	67.4404	0.600284	0.0850922
8	A8	39	67.6372	0.59707	0.0848141
8	A8	40	67.834	0.590022	0.0844132
8	A8	41	68.0308	0.586856	0.083963
8	A8	42	68.2277	0.582181	0.0835518
8	A8	43	68.4245	0.577504	0.0832472
8	A8	44	68.6213	0.572271	0.0830658
8	A8	45	68.8181	0.568351	0.0829668
8	A8	46	69.0149	0.5635	0.0828749
8	A8	47	69.2117	0.55916	0.0827158
8	A8	48	69.4085	0.553832	0.0824499
8	A8	49	69.6053	0.549371	0.082095
8	A8	50	69.8021	0.544611	0.0817126
8	A8	51	69.9989	0.540749	0.0813749
8	A8	52	70.1957	0.536314	0.0811263
8	A8	53	70.3925	0.531345	0.0809635
8	A8	54	70.5893	0.526857	0.080849
8	A8	55	70.7861	0.522603	0.0807328
8	A8	56	70.9829	0.517145	0.0805715
8	A8	57	71.1797	0.514019	0.0803421
8	A8	58	71.3766	0.508575	0.0800425
8	A8	59	71.5734	0.503835	0.0796999
8	A8	60	71.7702	0.499727	0.0793646
8	A8	61	71.967	0.495472	0.0790871
8	A8	62	72.1638	0.491396	0.0788856
8	A8	63	72.3606	0.486694	0.0787256
8	A8	64	72.5574	0.482964	0.0785303
8	A8	65	72.7542	0.477282	0.0782232
8	A8	66	72.951	0.473749	0.0777762
8	A8	67	73.1478	0.46898	0.0772365
8	A8	68	73.3446	0.465129	0.0767147
8	A8	69	73.5414	0.460359	0.0763445
8	A8	70	73.7382	0.456089	0.0762307
8	A8	71	73.935	0.453068	0.0764143
8	A8	72	74.1318	0.447933	0.0768711
8	A8	73	74.3286	0.443923	0.0775454
8	A8	74	74.5255	0.438991	0.0784005
8	A8	75	74.7223	0.434498	0.0794482
8	A8	76	74.9191	0.431062	0.0807374
8	A8	77	75.1159	0.426209	0.0823207
8	A8	78	75.3127	0.421409	0.0842227
8	A8	79	75.5095	0.416894	0.086444
8	A8	80	75.7063	0.411955	0.0889812
8	A8	81	75.9031	0.40643	0.0918377
8	A8	82	76.0999	0.402513	0.0950017
8	A8	83	76.2967	0.396709	0.0983988
8	A8	84	76.4935	0.390984	0.101856
8	A8	85	76.6903	0.385063	0.1051
8	A8	86	76.8871	0.379174	0.107799
8	A8	87	77.0839	0.37195	0.109634
8	A8	88	77.2807	0.365752	0.110375
8	A8	89	77.4775	0.358782	0.109924
8	A8	90	77.6744	0.353028	0.108322
8	A8	91	77.8712	0.346415	0.105713
8	A8	92	78.068	0.340651	0.1023
8	A8	93	78.2648	0.335592	0.0983015
8	A8	94	78.4616	0.329445	0.0939308
8	A8	95	78.6584	0.324432	0.0893898
8	A8	96	78.8552	0.320129	0.0848612
8	A8	97	79.052	0.315894	0.0805046
8	A8	98	79.2488	0.311635	0.0764542
8	A8	99	79.4456	0.306487	0.0728212
8	A8	100	79.6424	0.303674	0.0696947
8	A8	101	79.8392	0.300532	0.0671326
8	A8	102	80.036	0.29663	0.06515
8	A8	103	80.2328	0.292186	0.0637127
8	A8	104	80.4296	0.290221	0.0627386
8	A8	105	80.6264	0.286202	0.0621079
8	A8	106	80.8232	0.28301	0.0616749
8	A8	107	81.0201	0.278943	0.0612887
8	A8	108	81.2169	0.276708	0.060824
8	A8	109	81.4137	0.271748	0.0602168
8	A8	110	81.6105	0.269293	0.0594846
8	A8	111	81.8073	0.265127	0.0587149
8	A8	112	82.0041	0.262996	0.0580164
8	A8	113	82.2009	0.259398	0.0574623
8	A8	114	82.3977	0.257151	0.0570594
8	A8	115	82.5945	0.252633	0.056764
8	A8	116	82.7913	0.250305	0.0565297
8	A8	117	82.9881	0.246279	0.0563457
8	A8	118	83.1849	0.244114	0.0562344
8	A8	119	83.3817	0.241066	0.0562156
8	A8	120	83.5785	0.237533	0.0562675
8	A8	121	83.7753	0.234424	0.0563224
8	A8	122	83.9722	0.231456	0.0562984
8	A8	123	84.169	0.227512	0.0561555
8	A8	124	84.3658	0.225038	0.0559317
8	A8	125	84.5626	0.221467	0.0557425
8	A8	126	84.7594	0.218406	0.0557375
8	A8	127	84.9562	0.216271	0.0560332
8	A8	128	85.153	0.212423	0.056657
8	A8	129	85.3498	0.210212	0.0575432
8	A8	130	85.5466	0.206221	0.0585915
8	A8	131	85.7434	0.201888	0.0597605
8	A8	132	85.9402	0.198989	0.0611416
8	A8	133	86.137	0.196515	0.0629805
8	A8	134	86.3338	0.192655	0.0656516
8	A8	135	86.5306	0.189429	0.0696485
8	A8	136	86.7274	0.185544	0.0756356
8	A8	137	86.9242	0.181608	0.0845573
8	A8	138	87.121	0.1773	0.0977052
8	A8	139	87.3179	0.171904	0.11659
8	A8	140	87.5147	0.166952	0.142472
8	A8	141	87.7115	0.160559	0.175545
8	A8	142	87.9083	0.152711	0.214019
8	A8	143	88.1051	0.141141	0.253602
8	A8	144	88.3019	0.123717	0.287924
8	A8	145	88.4987	0.0963668	0.310084
8	A8	146	88.6955	0.060436	0.314896
8	A8	147	88.8923	0.0283538	0.300823
8	A8	148	89.0891	0.0134662	0.270621
8	A8	149	89.2859	0.00855004	0.230297
8	A8	150	89.4827	0.00592157	0.186904
8	A8	151	89.6795	0.00234902	0.146256
8	A8	152	89.8763	-0.00353704	0.111621
8	A8	153	90.0731	-0.00942282	0.0837341
8	A8	154	90.27	-0.0110902	0.0617726
8	A8	155	90.4668	-0.0111967	0.0445007
8	A8	156	90.6636	-0.0113818	0.0309688
8	A8	157	90.8604	-0.011989	0.0206311
8	A8	158	91.0572	-0.0117664	0.0131315
8	A8	159	91.254	-0.0121377	0.00808233
8	A8	160	91.4508	-0.0119811	0.00499471
8	A8	161	91.6476	-0.0117468	0.00333328
8	A8	162	91.8444	-0.0122208	0.00259935
8	A8	163	92.0412	-0.0122855	0.00238337
8	A8	164	92.238	-0.0124978	0.00238221
8	A8	165	92.4348	-0.0124839	0.00239851
8	A8	166	92.6316	-0.0131053	0.0023335
8	A8	167	92.8284	-0.0132208	0.00217244
8	A8	168	93.0252	-0.0123678	0.00195929
8	A8	169	93.222	-0.0136048	0.00176206
8	A8	170	93.4189	-0.0131034	0.00163697
8	A8	171	93.6157	-0.0127932	0.00160285
8	A8	172	93.8125	-0.01322	0.00163409
8	A8	173	94.0093	-0.0137364	0.00167355
8	A8	174	94.2061	-0.0135614	0.00165815
8	A8	175	94.4029	-0.0133309	0.00154459
8	A8	176	94.5997	-0.0139901	0.00132466
8	A8	177	94.7965	-0.014028	0.00102609
9	A9	1	60.1586	0.77834	0.0670471
9	A9	2	60.3554	0.77529	0.0671865
9	A9	3	60.5522	0.769401	0.0671131
9	A9	4	60.749	0.765942	0.0668226
9	A9	5	60.9458	0.762057	0.0664268
9	A9	6	61.1426	0.757559	0.0661016
9	A9	7	61.3394	0.753091	0.0660062
9	A9	8	61.5362	0.749463	0.0662136
9	A9	9	61.733	0.745604	0.0666948
9	A9	10	61.9299	0.740576	0.0673372
9	A9	11	62.1267	0.735984	0.067993
9	A9	12	62.3235	0.732388	0.0685299
9	A9	13	62.5203	0.7267	0.0688618
9	A9	14	62.7171	0.723165	0.0689645
9	A9	15	62.9139	0.71716	0.0688716
9	A9	16	63.1107	0.714033	0.0686511
9	A9	17	63.3075	0.709375	0.0683764
9	A9	18	63.5043	0.704703	0.0681021
9	A9	19	63.7011	0.700345	0.0678556
9	A9	20	63.8979	0.696818	0.0676425
9	A9	21	64.0947	0.690677	0.0674639
9	A9	22	64.2915	0.687542	0.0673244
9	A9	23	64.4883	0.68343	0.0672419
9	A9	24	64.6851	0.678169	0.0672457
9	A9	25	64.882	0.673847	0.0673716
9	A9	26	65.0788	0.67007	0.0676434
9	A9	27	65.2756	0.665601	0.068047
9	A9	28	65.4724	0.6612	0.068518
9	A9	29	65.6692	0.656552	0.0689487
9	A9	30	65.866	0.652105	0.0692308
9	A9	31	66.0628	0.647585	0.0693002
9	A9	32	66.2596	0.642101	0.0691691
9	A9	33	66.4564	0.63856	0.0689212
9	A9	34	66.6532	0.633615	0.068672
9	A9	35	66.85	0.630232	0.0685197
9	A9	36	67.0468	0.624591	0.0685159
9	A9	37	67.2436	0.621093	0.0686516
9	A9	38	67.4404	0.615471	0.0688714
9	A9	39	67.6372	0.613141	0.0690936
9	A9	40	67.834	0.606852	0.0692415
9	A9	41	68.0308	0.60252	0.0692712
9	A9	42	68.2277	0.597885	0.0691865
9	A9	43	68.4245	0.59362	0.0690242
9	A9	44	68.6213	0.589602	0.0688229
9	A9	45	68.8181	0.584493	0.0685981
9	A9	46	69.0149	0.580554	0.0683427
9	A9	47	69.2117	0.575538	0.0680479
9	A9	48	69.4085	0.571711	0.0677289
9	A9	49	69.6053	0.566672	0.0674239
9	A9	50	69.8021	0.562567	0.0671769
9	A9	51	69.9989	0.559072	0.0670122
9	A9	52	70.1957	0.554076	0.0669163
9	A9	53	70.3925	0.549732	0.0668522
9	A9	54	70.5893	0.54556	0.066782
9	A9	55	70.7861	0.540743	0.066689
9	A9	56	70.9829	0.536668	0.0665798
9	A9	57	71.1797	0.532442	0.0664669
9	A9	58	71.3766	0.527964	0.0663536
9	A9	59	71.5734	0.523925	0.0662266
9	A9	60	71.7702	0.519053	0.0660645
9	A9	61	71.967	0.515329	0.0658536
9	A9	62	72.1638	0.510694	0.0655968
9	A9	63	72.3606	0.506754	0.0653134
9	A9	64	72.5574	0.502423	0.0650314
9	A9	65	72.7542	0.498204	0.0647827
9	A9	66	72.951	0.494368	0.0645945
9	A9	67	73.1478	0.489831	0.064485
9	A9	68	73.3446	0.485754	0.0644552
9	A9	69	73.5414	0.48166	0.0644828
9	A9	70	73.7382	0.477554	0.064526
9	A9	71	73.935	0.473164	0.0645483
9	A9	72	74.1318	0.468735	0.0645537
9	A9	73	74.3286	0.4644	0.0646182
9	A9	74	74.5255	0.460417	0.0648917
9	A9	75	74.7223	0.456419	0.0655556
9	A9	76	74.9191	0.452225	0.0667564
9	A9	77	75.1159	0.448923	0.0685404
9	A9	78	75.3127	0.443757	0.070832
9	A9	79	75.5095	0.439579	0.0734639
9	A9	80	75.7063	0.433855	0.0762452
9	A9	81	75.9031	0.42937	0.0790319
9	A9	82	76.0999	0.423666	0.0817556
9	A9	83	76.2967	0.418588	0.0844049
9	A9	84	76.4935	0.412679	0.0869661
9	A9	85	76.6903	0.407517	0.0893641
9	A9	86	76.8871	0.401227	0.0914351
9	A9	87	77.0839	0.395102	0.0929555
9	A9	88	77.2807	0.387933	0.0937066
9	A9	89	77.4775	0.381515	0.0935536
9	A9	90	77.6744	0.376182	0.0924889
9	A9	91	77.8712	0.368763	0.0906315
9	A9	92	78.068	0.363458	0.0881776
9	A9	93	78.2648	0.358146	0.085336
9	A9	94	78.4616	0.352911	0.0822736
9	A9	95	78.6584	0.347557	0.0790972
9	A9	96	78.8552	0.342232	0.075871
9	A9	97	79.052	0.337855	0.0726542
9	A9	98	79.2488	0.332851	0.0695249
9	A9	99	79.4456	0.329246	0.0665833
9	A9	100	79.6424	0.324715	0.0639307
9	A9	101	79.8392	0.321108	0.061642
9	A9	102	80.036	0.317122	0.0597505
9	A9	103	80.2328	0.313463	0.0582396
9	A9	104	80.4296	0.310176	0.0570501
9	A9	105	80.6264	0.306259	0.0560905
9	A9	106	80.8232	0.302585	0.0552552
9	A9	107	81.0201	0.299288	0.0544448
9	A9	108	81.2169	0.295852	0.0535898
9	A9	109	81.4137	0.292255	0.0526732
9	A9	110	81.6105	0.28805	0.0517417
9	A9	111	81.8073	0.285757	0.0508964
9	A9	112	82.0041	0.282459	0.0502551
9	A9	113	82.2009	0.279204	0.0499051
9	A9	114	82.3977	0.276329	0.0498583
9	A9	115	82.5945	0.273274	0.0500385
9	A9	116	82.7913	0.270032	0.050302
9	A9	117	82.9881	0.266081	0.0504874
9	A9	118	83.1849	0.263644	0.0504752
9	A9	119	83.3817	0.259016	0.0502334
9	A9	120	83.5785	0.256034	0.049826
9	A9	121	83.7753	0.253188	0.0493834
9	A9	122	83.9722	0.250535	0.0490444
9	A9	123	84.169	0.247027	0.0489053
9	A9	124	84.3658	0.24373	0.0489963
9	A9	125	84.5626	0.240814	0.0492875
9	A9	126	84.7594	0.237586	0.0497154
9	A9	127	84.9562	0.234576	0.0502138
9	A9	128	85.153	0.230824	0.0507459
9	A9	129	85.3498	0.227555	0.051329
9	A9	130	85.5466	0.223342	0.05204
9	A9	131	85.7434	0.22161	0.0529955
9	A9	132	85.9402	0.21762	0.0543159
9	A9	133	86.137	0.214026	0.0561057
9	A9	134	86.3338	0.210811	0.0584744
9	A9	135	86.5306	0.206114	0.0616055
9	A9	136	86.7274	0.203246	0.0658565
9	A9	137	86.9242	0.198541	0.0718622
9	A9	138	87.121	0.193988	0.0806024
9	A9	139	87.3179	0.189456	0.0933821
9	A9	140	87.5147	0.184328	0.111647
9	A9	141	87.7115	0.178291	0.136579
9	A9	142	87.9083	0.170728	0.16847
9	A9	143	88.1051	0.161452	0.206027
9	A9	144	88.3019	0.148797	0.245856
9	A9	145	88.4987	0.12886	0.282494
9	A9	146	88.6955	0.0973947	0.309227
9	A9	147	88.8923	0.0557968	0.319717
9	A9	148	89.0891	0.0151009	0.310042
9	A9	149	89.2859	-0.00760152	0.280344
9	A9	150	89.4827	-0.0131482	0.23523
9	A9	151	89.6795	-0.0146929	0.182494
9	A9	152	89.8763	-0.0147332	0.130634
9	A9	153	90.0731	-0.0154348	0.0863014
9	A9	154	90.27	-0.015691	0.0528408
9	A9	155	90.4668	-0.0161403	0.0303411
9	A9	156	90.6636	-0.01592	0.0167735
9	A9	157	90.8604	-0.0165027	0.00938774
9	A9	158	91.0572	-0.0167125	0.00572029
9	A9	159	91.254	-0.0165474	0.00401711
9	A9	160	91.4508	-0.0168275	0.00322268
9	A9	161	91.6476	-0.017443	0.00278602
9	A9	162	91.8444	-0.0173547	0.00246113
9	A9	163	92.0412	-0.0174438	0.0021667
9	A9	164	92.238	-0.0174921	0.00190098
9	A9	165	92.4348	-0.0174283	0.00169104
9	A9	166	92.6316	-0.0180301	0.00156421
9	A9	167	92.8284	-0.017275	0.00153642
9	A9	168	93.0252	-0.0182383	0.00161051
9	A9	169	93.222	-0.0177582	0.00177566
9	A9	170	93.4189	-0.0179711	0.0020034
9	A9	171	93.6157	-0.0179879	0.00224413
9	A9	172	93.8125	-0.0187836	0.00243185
9	A9	173	94.0093	-0.0184903	0.00249975
9	A9	174	94.2061	-0.0190465	0.00240125
9	A9	175	94.4029	-0.0189254	0.00212711
9	A9	176	94.5997	-0.0192673	0.00171129
9	A9	177	94.7965	-0.019554	0.00122289
10	A10	1	60.1586	0.776552	0.0694
10	A10	2	60.3554	0.771613	0.0701447
10	A10	3	60.5522	0.765738	0.0706105
10	A10	4	60.749	0.760601	0.0706617
10	A10	5	60.9458	0.75541	0.0703429
10	A10	6	61.1426	0.752488	0.0698308
10	A10	7	61.3394	0.746098	0.0693208
10	A10	8	61.5362	0.742101	0.0689386
10	A10	9	61.733	0.738008	0.0687168
10	A10	10	61.9299	0.731863	0.0686335
10	A10	11	62.1267	0.727945	0.0686613
10	A10	12	62.3235	0.722116	0.0687764
10	A10	13	62.5203	0.71958	0.0689478
10	A10	14	62.7171	0.713159	0.0691221
10	A10	15	62.9139	0.708859	0.0692418
10	A10	16	63.1107	0.703703	0.0692786
10	A10	17	63.3075	0.698371	0.0692607
10	A10	18	63.5043	0.694716	0.0692514
10	A10	19	63.7011	0.689206	0.0693038
10	A10	20	63.8979	0.685394	0.0694172
10	A10	21	64.0947	0.68041	0.0695416
10	A10	22	64.2915	0.674738	0.0696206
10	A10	23	64.4883	0.669622	0.0696411
10	A10	24	64.6851	0.665253	0.0696467
10	A10	25	64.882	0.660494	0.0697001
10	A10	26	65.0788	0.65637	0.0698318
10	A10	27	65.2756	0.650353	0.0700097
10	A10	28	65.4724	0.646532	0.0701523
10	A10	29	65.6692	0.641012	0.0701746
10	A10	30	65.866	0.635291	0.0700312
10	A10	31	66.0628	0.631579	0.0697314
10	A10	32	66.2596	0.62652	0.0693272
10	A10	33	66.4564	0.621795	0.0688839
10	A10	34	66.6532	0.61634	0.0684519
10	A10	35	66.85	0.612543	0.0680495
10	A10	36	67.0468	0.607475	0.0676577
10	A10	37	67.2436	0.602881	0.0672397
10	A10	38	67.4404	0.598439	0.0667772
10	A10	39	67.6372	0.593646	0.0663065
10	A10	40	67.834	0.587173	0.0659243
10	A10	41	68.0308	0.585577	0.0657445
10	A10	42	68.2277	0.580802	0.0658304
10	A10	43	68.4245	0.575352	0.0661444
10	A10	44	68.6213	0.571186	0.0665526
10	A10	45	68.8181	0.565961	0.0668773
10	A10	46	69.0149	0.562324	0.0669724
10	A10	47	69.2117	0.556578	0.0667728
10	A10	48	69.4085	0.551265	0.0663127
10	A10	49	69.6053	0.547749	0.0657012
10	A10	50	69.8021	0.54352	0.065072
10	A10	51	69.9989	0.537934	0.0645326
10	A10	52	70.1957	0.534898	0.0641277
10	A10	53	70.3925	0.529946	0.0638375
10	A10	54	70.5893	0.525622	0.0636019
10	A10	55	70.7861	0.520646	0.0633572
10	A10	56	70.9829	0.516976	0.0630769
10	A10	57	71.1797	0.5119	0.0627864
10	A10	58	71.3766	0.507441	0.0625526
10	A10	59	71.5734	0.503335	0.0624425
10	A10	60	71.7702	0.49998	0.0624751
10	A10	61	71.967	0.495473	0.0625967
10	A10	62	72.1638	0.490813	0.0627021
10	A10	63	72.3606	0.486019	0.0626845
10	A10	64	72.5574	0.481461	0.0624798
10	A10	65	72.7542	0.477723	0.0620808
10	A10	66	72.951	0.473772	0.0615189
10	A10	67	73.1478	0.469095	0.0608445
10	A10	68	73.3446	0.464544	0.0601238
10	A10	69	73.5414	0.460327	0.0594463
10	A10	70	73.7382	0.456533	0.0589122
10	A10	71	73.935	0.452953	0.058599
10	A10	72	74.1318	0.448836	0.0585212
10	A10	73	74.3286	0.44474	0.0586168
10	A10	74	74.5255	0.441038	0.0587755
10	A10	75	74.7223	0.436206	0.0588944
10	A10	76	74.9191	0.431599	0.0589207
10	A10	77	75.1159	0.428412	0.0588611
10	A10	78	75.3127	0.424571	0.0587482
10	A10	79	75.5095	0.419936	0.0585992
10	A10	80	75.7063	0.415946	0.0583922
10	A10	81	75.9031	0.412581	0.0580804
10	A10	82	76.0999	0.408035	0.0576258
10	A10	83	76.2967	0.403579	0.0570367
10	A10	84	76.4935	0.400141	0.0563836
10	A10	85	76.6903	0.3961	0.055782
10	A10	86	76.8871	0.392825	0.0553517
10	A10	87	77.0839	0.388399	0.0551658
10	A10	88	77.2807	0.385706	0.0552193
10	A10	89	77.4775	0.381167	0.0554203
10	A10	90	77.6744	0.377745	0.0556164
10	A10	91	77.8712	0.373193	0.0556445
10	A10	92	78.068	0.369999	0.055387
10	A10	93	78.2648	0.365003	0.0548168
10	A10	94	78.4616	0.360967	0.0540109
10	A10	95	78.6584	0.358734	0.0531243
10	A10	96	78.8552	0.354091	0.0523349
10	A10	97	79.052	0.35129	0.0517839
10	A10	98	79.2488	0.347611	0.0515314
10	A10	99	79.4456	0.344454	0.0515471
10	A10	100	79.6424	0.340447	0.0517309
10	A10	101	79.8392	0.337111	0.0519517
10	A10	102	80.036	0.333088	0.0520932
10	A10	103	80.2328	0.329144	0.0520849
10	A10	104	80.4296	0.326054	0.0519177
10	A10	105	80.6264	0.322095	0.0516358
10	A10	106	80.8232	0.318527	0.0513139
10	A10	107	81.0201	0.315252	0.0510252
10	A10	108	81.2169	0.311968	0.0508125
10	A10	109	81.4137	0.308175	0.0506724
10	A10	110	81.6105	0.305479	0.0505638
10	A10	111	81.8073	0.300589	0.0504325
10	A10	112	82.0041	0.297432	0.0502374
10	A10	113	82.2009	0.294192	0.0499625
10	A10	114	82.3977	0.291763	0.0496141
10	A10	115	82.5945	0.28654	0.0492119
10	A10	116	82.7913	0.284317	0.0487872
10	A10	117	82.9881	0.280235	0.0483816
10	A10	118	83.1849	0.277816	0.0480389
10	A10	119	83.3817	0.274401	0.0477917
10	A10	120	83.5785	0.270653	0.0476526
10	A10	121	83.7753	0.267514	0.0476192
10	A10	122	83.9722	0.264548	0.0476867
10	A10	123	84.169	0.260987	0.0478591
10	A10	124	84.3658	0.257377	0.0481503
10	A10	125	84.5626	0.254818	0.0485726
10	A10	126	84.7594	0.250941	0.0491269
10	A10	127	84.9562	0.247837	0.0497965
10	A10	128	85.153	0.244078	0.0505576
10	A10	129	85.3498	0.240649	0.0513964
10	A10	130	85.5466	0.236496	0.0523262
10	A10	131	85.7434	0.233544	0.0533963
10	A10	132	85.9402	0.229581	0.0546938
10	A10	133	86.137	0.225678	0.056349
10	A10	134	86.3338	0.222229	0.0585592
10	A10	135	86.5306	0.217768	0.0616403
10	A10	136	86.7274	0.214048	0.0661065
10	A10	137	86.9242	0.209798	0.0727626
10	A10	138	87.121	0.204734	0.0827671
10	A10	139	87.3179	0.199731	0.0975806
10	A10	140	87.5147	0.194422	0.1187
10	A10	141	87.7115	0.187609	0.147107
10	A10	142	87.9083	0.179067	0.182491
10	A10	143	88.1051	0.168402	0.222514
10	A10	144	88.3019	0.153033	0.262503
10	A10	145	88.4987	0.12724	0.295974
10	A10	146	88.6955	0.0886836	0.316063
10	A10	147	88.8923	0.0419489	0.317515
10	A10	148	89.0891	0.00548508	0.298528
10	A10	149	89.2859	-0.00915741	0.261615
10	A10	150	89.4827	-0.0142764	0.213015
10	A10	151	89.6795	-0.0151741	0.160793
10	A10	152	89.8763	-0.0161013	0.112434
10	A10	153	90.0731	-0.0169356	0.0729555
10	A10	154	90.27	-0.0169765	0.0442214
10	A10	155	90.4668	-0.0168198	0.0254682
10	A10	156	90.6636	-0.0174465	0.0144697
10	A10	157	90.8604	-0.0176233	0.00868152
10	A10	158	91.0572	-0.0175645	0.00595906
10	A10	159	91.254	-0.0183514	0.00480855
10	A10	160	91.4508	-0.018708	0.0043353
10	A10	161	91.6476	-0.0189698	0.00407718
10	A10	162	91.8444	-0.0187863	0.00383819
10	A10	163	92.0412	-0.0197622	0.00356486
10	A10	164	92.238	-0.0193607	0.00326869
10	A10	165	92.4348	-0.0198696	0.00298426
10	A10	166	92.6316	-0.0198753	0.00274816
10	A10	167	92.8284	-0.0201607	0.0025862
10	A10	168	93.0252	-0.019755	0.00250337
10	A10	169	93.222	-0.0207248	0.00247905
10	A10	170	93.4189	-0.0201533	0.00247207
10	A10	171	93.6157	-0.0210324	0.0024352
10	A10	172	93.8125	-0.0210205	0.00233107
10	A10	173	94.0093	-0.0208655	0.00214127
10	A10	174	94.2061	-0.021315	0.00186664
10	A10	175	94.4029	-0.021305	0.00152397
10	A10	176	94.5997	-0.0215883	0.00114356
10	A10	177	94.7965	-0.0214486	0.000766324
11	A11	1	60.1586	0.712751	0.0898271
11	A11	2	60.3554	0.706614	0.0909069
11	A11	3	60.5522	0.702412	0.0917122
11	A11	4	60.749	0.698015	0.0920084
11	A11	5	60.9458	0.69233	0.09176
11	A11	6	61.1426	0.687754	0.0911119
11	A11	7	61.3394	0.683896	0.0902939
11	A11	8	61.5362	0.679404	0.0895126
11	A11	9	61.733	0.674142	0.0889005
11	A11	10	61.9299	0.669859	0.0885157
11	A11	11	62.1267	0.665367	0.0883708
11	A11	12	62.3235	0.661599	0.088441
11	A11	13	62.5203	0.656191	0.0886611
11	A11	14	62.7171	0.652119	0.0889228
11	A11	15	62.9139	0.647442	0.0890937
11	A11	16	63.1107	0.643053	0.0890496
11	A11	17	63.3075	0.637908	0.0887177
11	A11	18	63.5043	0.633402	0.0881003
11	A11	19	63.7011	0.628936	0.0872704
11	A11	20	63.8979	0.624441	0.0863437
11	A11	21	64.0947	0.620709	0.0854452
11	A11	22	64.2915	0.615512	0.0846862
11	A11	23	64.4883	0.611314	0.0841509
11	A11	24	64.6851	0.607525	0.083888
11	A11	25	64.882	0.603221	0.0839015
11	A11	26	65.0788	0.598968	0.0841469
11	A11	27	65.2756	0.594628	0.0845396
11	A11	28	65.4724	0.589677	0.0849753
11	A11	29	65.6692	0.58598	0.0853605
11	A11	30	65.866	0.581717	0.0856388
11	A11	31	66.0628	0.576897	0.0858143
11	A11	32	66.2596	0.571487	0.0859443
11	A11	33	66.4564	0.568531	0.0861115
11	A11	34	66.6532	0.564078	0.0863768
11	A11	35	66.85	0.559798	0.0867455
11	A11	36	67.0468	0.554352	0.0871753
11	A11	37	67.2436	0.550523	0.0876165
11	A11	38	67.4404	0.545861	0.0880358
11	A11	39	67.6372	0.541138	0.0884165
11	A11	40	67.834	0.537231	0.0887224
11	A11	41	68.0308	0.532048	0.0888716
11	A11	42	68.2277	0.528473	0.0887585
11	A11	43	68.4245	0.522362	0.0883095
11	A11	44	68.6213	0.517982	0.0875497
11	A11	45	68.8181	0.513751	0.0866249
11	A11	46	69.0149	0.509205	0.085759
11	A11	47	69.2117	0.505727	0.0851609
11	A11	48	69.4085	0.500847	0.0849357
11	A11	49	69.6053	0.497264	0.0850435
11	A11	50	69.8021	0.492819	0.0853357
11	A11	51	69.9989	0.487816	0.0856365
11	A11	52	70.1957	0.483514	0.0858305
11	A11	53	70.3925	0.478925	0.0859046
11	A11	54	70.5893	0.474654	0.0859239
11	A11	55	70.7861	0.470423	0.0859687
11	A11	56	70.9829	0.466221	0.0860737
11	A11	57	71.1797	0.461929	0.086214
11	A11	58	71.3766	0.456083	0.0863299
11	A11	59	71.5734	0.452822	0.0863708
11	A11	60	71.7702	0.448348	0.086322
11	A11	61	71.967	0.443636	0.0862015
11	A11	62	72.1638	0.439004	0.0860373
11	A11	63	72.3606	0.435207	0.0858467
11	A11	64	72.5574	0.430756	0.0856231
11	A11	65	72.7542	0.42645	0.0853472
11	A11	66	72.951	0.421639	0.0850134
11	A11	67	73.1478	0.417468	0.0846436
11	A11	68	73.3446	0.41279	0.0842845
11	A11	69	73.5414	0.409264	0.083981
11	A11	70	73.7382	0.404976	0.0837692
11	A11	71	73.935	0.399853	0.0837012
11	A11	72	74.1318	0.396275	0.0838898
11	A11	73	74.3286	0.390556	0.0845349
11	A11	74	74.5255	0.38811	0.0858877
11	A11	75	74.7223	0.383845	0.088174
11	A11	76	74.9191	0.379012	0.0915157
11	A11	77	75.1159	0.374993	0.0959128
11	A11	78	75.3127	0.369328	0.101272
11	A11	79	75.5095	0.364094	0.107446
11	A11	80	75.7063	0.358788	0.11424
11	A11	81	75.9031	0.353339	0.121383
11	A11	82	76.0999	0.346728	0.128493
11	A11	83	76.2967	0.339457	0.13509
11	A11	84	76.4935	0.331776	0.140657
11	A11	85	76.6903	0.323637	0.144719
11	A11	86	76.8871	0.31582	0.146908
11	A11	87	77.0839	0.307865	0.146989
11	A11	88	77.2807	0.299627	0.14488
11	A11	89	77.4775	0.291541	0.140663
11	A11	90	77.6744	0.284168	0.134607
11	A11	91	77.8712	0.277732	0.127165
11	A11	92	78.068	0.270817	0.118922
11	A11	93	78.2648	0.265568	0.110499
11	A11	94	78.4616	0.261022	0.102436
11	A11	95	78.6584	0.256238	0.0950958
11	A11	96	78.8552	0.252238	0.0886354
11	A11	97	79.052	0.247676	0.0830456
11	A11	98	79.2488	0.243584	0.0782382
11	A11	99	79.4456	0.239718	0.0741264
11	A11	100	79.6424	0.237157	0.0706602
11	A11	101	79.8392	0.232808	0.0678157
11	A11	102	80.036	0.22991	0.0655575
11	A11	103	80.2328	0.226931	0.0638127
11	A11	104	80.4296	0.22423	0.0624739
11	A11	105	80.6264	0.220271	0.0614339
11	A11	106	80.8232	0.216849	0.0606204
11	A11	107	81.0201	0.214417	0.06
11	A11	108	81.2169	0.211874	0.0595484
11	A11	109	81.4137	0.208945	0.0592095
11	A11	110	81.6105	0.205185	0.058889
11	A11	111	81.8073	0.201811	0.0584868
11	A11	112	82.0041	0.199662	0.0579474
11	A11	113	82.2009	0.196202	0.0572829
11	A11	114	82.3977	0.193124	0.0565561
11	A11	115	82.5945	0.190808	0.0558376
11	A11	116	82.7913	0.188355	0.0551732
11	A11	117	82.9881	0.184921	0.05458
11	A11	118	83.1849	0.182456	0.0540704
11	A11	119	83.3817	0.178989	0.0536738
11	A11	120	83.5785	0.177269	0.0534349
11	A11	121	83.7753	0.174219	0.0533853
11	A11	122	83.9722	0.172045	0.0535124
11	A11	123	84.169	0.168552	0.0537578
11	A11	124	84.3658	0.165854	0.0540454
11	A11	125	84.5626	0.163399	0.0543266
11	A11	126	84.7594	0.160394	0.0546111
11	A11	127	84.9562	0.157172	0.0549675
11	A11	128	85.153	0.155018	0.0554952
11	A11	129	85.3498	0.151995	0.0562818
11	A11	130	85.5466	0.149263	0.0573693
11	A11	131	85.7434	0.146224	0.0587479
11	A11	132	85.9402	0.143484	0.0603857
11	A11	133	86.137	0.139474	0.0622879
11	A11	134	86.3338	0.13672	0.0645647
11	A11	135	86.5306	0.133741	0.0674942
11	A11	136	86.7274	0.130051	0.0715799
11	A11	137	86.9242	0.126679	0.0776075
11	A11	138	87.121	0.122863	0.0866805
11	A11	139	87.3179	0.119023	0.100167
11	A11	140	87.5147	0.114876	0.119458
11	A11	141	87.7115	0.109008	0.14546
11	A11	142	87.9083	0.103406	0.17785
11	A11	143	88.1051	0.0957581	0.214358
11	A11	144	88.3019	0.0846	0.25046
11	A11	145	88.4987	0.066906	0.279904
11	A11	146	88.6955	0.039484	0.296159
11	A11	147	88.8923	0.00611391	0.294417
11	A11	148	89.0891	-0.0182645	0.273383
11	A11	149	89.2859	-0.0262467	0.236004
11	A11	150	89.4827	-0.0283693	0.188705
11	A11	151	89.6795	-0.029199	0.139379
11	A11	152	89.8763	-0.0286267	0.0949956
11	A11	153	90.0731	-0.0284221	0.0598736
11	A11	154	90.27	-0.0292599	0.0352016
11	A11	155	90.4668	-0.0292176	0.0197351
11	A11	156	90.6636	-0.0299302	0.0110451
11	A11	157	90.8604	-0.0295168	0.00663973
11	A11	158	91.0572	-0.0295917	0.00458735
11	A11	159	91.254	-0.0301289	0.00364935
11	A11	160	91.4508	-0.0302071	0.0031408
11	A11	161	91.6476	-0.0305776	0.00273563
11	A11	162	91.8444	-0.0304714	0.0023204
11	A11	163	92.0412	-0.0305294	0.00190361
11	A11	164	92.238	-0.0307147	0.00155242
11	A11	165	92.4348	-0.0304323	0.00133924
11	A11	166	92.6316	-0.0305031	0.00130055
11	A11	167	92.8284	-0.0306296	0.0014183
11	A11	168	93.0252	-0.0306847	0.0016283
11	A11	169	93.222	-0.03109	0.0018483
11	A11	170	93.4189	-0.0310644	0.00200887
11	A11	171	93.6157	-0.0311675	0.00207148
11	A11	172	93.8125	-0.0310445	0.00202828
11	A11	173	94.0093	-0.0317014	0.00189091
11	A11	174	94.2061	-0.0314921	0.00167911
11	A11	175	94.4029	-0.03127	0.00141504
11	A11	176	94.5997	-0.0318219	0.00112252
11	A11	177	94.7965	-0.0316732	0.000827449
12	A12	1	60.1586	0.730136	0.0748512
12	A12	2	60.3554	0.723413	0.0756014
12	A12	3	60.5522	0.719345	0.076095
12	A12	4	60.749	0.716284	0.0762301
12	A12	5	60.9458	0.710978	0.076055
12	A12	6	61.1426	0.708368	0.0757031
12	A12	7	61.3394	0.703167	0.0752986
12	A12	8	61.5362	0.699484	0.0749015
12	A12	9	61.733	0.695459	0.0745176
12	A12	10	61.9299	0.690939	0.0741489
12	A12	11	62.1267	0.687001	0.0738311
12	A12	12	62.3235	0.682782	0.073628
12	A12	13	62.5203	0.679029	0.0735858
12	A12	14	62.7171	0.675797	0.0736943
12	A12	15	62.9139	0.671394	0.0738806
12	A12	16	63.1107	0.666627	0.0740512
12	A12	17	63.3075	0.662349	0.0741354
[truncated: 15,028 more rows]
