# Supplementary material for: CpG site methylation in CRYAA promoter affect transcription factor Sp1 binding in human lens epithelial cells
Source: BMC Ophthalmol. 2016 Aug 9;16:141. doi: 10.1186/s12886-016-0309-y (PMC4979130; doi:10.1186/s12886-016-0309-y)
Supplement: Additional file 2: — Row data of qRT-PCR for CRYAA after Zebularine treatment, Experiment 1, Part 2. It is the rata data of part 2 of the first experiment described above. (XLS 2440 kb) [file 12886_2016_309_MOESM2_ESM.xls]

## Sheet: Sample Setup
Block Type	96-Well Block (0.2mL)
Calibration Background is expired	No
Calibration Background performed on	2016-02-19 13:04:02 PM CST
Calibration FAM is expired	No
Calibration FAM performed on	2016-02-19 13:49:08 PM CST
Calibration NED is expired	No
Calibration NED performed on	2016-02-19 13:11:46 PM CST
Calibration ROI is expired	No
Calibration ROI performed on	2016-02-19 12:42:23 PM CST
Calibration ROX is expired	No
Calibration ROX performed on	2016-02-19 13:41:49 PM CST
Calibration SYBR is expired	No
Calibration SYBR performed on	2016-02-19 13:26:29 PM CST
Calibration TAMRA is expired	No
Calibration TAMRA performed on	2016-02-19 13:33:48 PM CST
Calibration Uniformity is expired	No
Calibration Uniformity performed on	2016-02-19 12:57:16 PM CST
Calibration VIC is expired	No
Calibration VIC performed on	2016-02-19 13:19:06 PM CST
Chemistry	SYBR_GREEN
Experiment Barcode
Experiment Comments
Experiment File Name	D:\liuxin\2016-04-22 080621liuxin.eds
Experiment Name	2016-04-22 080621liuxin
Experiment Run Start Time	2016-04-22 08:35:18 AM CST
Experiment Run Stop Time	2016-04-22 10:21:54 AM CST
Experiment Type	Comparative Cт (ΔΔCт)
Experiment User Name
Instrument Name	278881388
Instrument Serial Number	278881388
Instrument Type	ViiA(TM) 7 System
Passive Reference	ROX
Quantification Cycle Method	Ct
Signal Smoothing On	true
Stage/ Cycle where Analysis is performed	Stage 2, Step 2
Well	Well Position	Sample Name	Sample Color	Biogroup Name	Biogroup Color	Target Name	Target Color	Task	Reporter	Quencher	Quantity	Comments
1	A1	1	RGB(176,23,31)			CRYAA	RGB(176,23,31)	UNKNOWN	SYBR	None
2	A2	43	RGB(0,0,255)			CRYAA	RGB(176,23,31)	UNKNOWN	SYBR	None
3	A3	14	RGB(0,139,69)			CRYAA	RGB(176,23,31)	UNKNOWN	SYBR	None
4	A4	19	RGB(255,127,0)			CRYAA	RGB(176,23,31)	UNKNOWN	SYBR	None
5	A5	16	RGB(139,137,112)			CRYAA	RGB(176,23,31)	UNKNOWN	SYBR	None
6	A6	25	RGB(238,121,66)			CRYAA	RGB(176,23,31)	UNKNOWN	SYBR	None
7	A7	45	RGB(142,56,142)			CRYAA	RGB(176,23,31)	UNKNOWN	SYBR	None
8	A8	47	RGB(198,113,113)			CRYAA	RGB(176,23,31)	UNKNOWN	SYBR	None
9	A9	1	RGB(176,23,31)			CRYAA	RGB(176,23,31)	UNKNOWN	SYBR	None
10	A10	43	RGB(0,0,255)			CRYAA	RGB(176,23,31)	UNKNOWN	SYBR	None
11	A11	14	RGB(0,139,69)			CRYAA	RGB(176,23,31)	UNKNOWN	SYBR	None
12	A12	19	RGB(255,127,0)			CRYAA	RGB(176,23,31)	UNKNOWN	SYBR	None
13	B1	1	RGB(176,23,31)			GJA3	RGB(0,0,255)	UNKNOWN	SYBR	None
14	B2	43	RGB(0,0,255)			GJA3	RGB(0,0,255)	UNKNOWN	SYBR	None
15	B3	14	RGB(0,139,69)			GJA3	RGB(0,0,255)	UNKNOWN	SYBR	None
16	B4	19	RGB(255,127,0)			GJA3	RGB(0,0,255)	UNKNOWN	SYBR	None
17	B5	16	RGB(139,137,112)			GJA3	RGB(0,0,255)	UNKNOWN	SYBR	None
18	B6	25	RGB(238,121,66)			GJA3	RGB(0,0,255)	UNKNOWN	SYBR	None
19	B7	45	RGB(142,56,142)			GJA3	RGB(0,0,255)	UNKNOWN	SYBR	None
20	B8	47	RGB(198,113,113)			GJA3	RGB(0,0,255)	UNKNOWN	SYBR	None
21	B9	1	RGB(176,23,31)			GJA3	RGB(0,0,255)	UNKNOWN	SYBR	None
22	B10	43	RGB(0,0,255)			GJA3	RGB(0,0,255)	UNKNOWN	SYBR	None
23	B11	14	RGB(0,139,69)			GJA3	RGB(0,0,255)	UNKNOWN	SYBR	None
24	B12	19	RGB(255,127,0)			GJA3	RGB(0,0,255)	UNKNOWN	SYBR	None
25	C1	1	RGB(176,23,31)			beta-actin	RGB(0,139,69)	UNKNOWN	SYBR	None
26	C2	43	RGB(0,0,255)			beta-actin	RGB(0,139,69)	UNKNOWN	SYBR	None
27	C3	14	RGB(0,139,69)			beta-actin	RGB(0,139,69)	UNKNOWN	SYBR	None
28	C4	19	RGB(255,127,0)			beta-actin	RGB(0,139,69)	UNKNOWN	SYBR	None
29	C5	16	RGB(139,137,112)			beta-actin	RGB(0,139,69)	UNKNOWN	SYBR	None
30	C6	25	RGB(238,121,66)			beta-actin	RGB(0,139,69)	UNKNOWN	SYBR	None
31	C7	45	RGB(142,56,142)			beta-actin	RGB(0,139,69)	UNKNOWN	SYBR	None
32	C8	47	RGB(198,113,113)			beta-actin	RGB(0,139,69)	UNKNOWN	SYBR	None
33	C9	1	RGB(176,23,31)			beta-actin	RGB(0,139,69)	UNKNOWN	SYBR	None
34	C10	43	RGB(0,0,255)			beta-actin	RGB(0,139,69)	UNKNOWN	SYBR	None
35	C11	14	RGB(0,139,69)			beta-actin	RGB(0,139,69)	UNKNOWN	SYBR	None
36	C12	19	RGB(255,127,0)			beta-actin	RGB(0,139,69)	UNKNOWN	SYBR	None
37	D1	1	RGB(176,23,31)			CRYAA	RGB(176,23,31)	UNKNOWN	SYBR	None
38	D2	43	RGB(0,0,255)			CRYAA	RGB(176,23,31)	UNKNOWN	SYBR	None
39	D3	14	RGB(0,139,69)			CRYAA	RGB(176,23,31)	UNKNOWN	SYBR	None
40	D4	19	RGB(255,127,0)			CRYAA	RGB(176,23,31)	UNKNOWN	SYBR	None
41	D5	16	RGB(139,137,112)			CRYAA	RGB(176,23,31)	UNKNOWN	SYBR	None
42	D6	25	RGB(238,121,66)			CRYAA	RGB(176,23,31)	UNKNOWN	SYBR	None
43	D7	45	RGB(142,56,142)			CRYAA	RGB(176,23,31)	UNKNOWN	SYBR	None
44	D8	47	RGB(198,113,113)			CRYAA	RGB(176,23,31)	UNKNOWN	SYBR	None
45	D9	16	RGB(139,137,112)			CRYAA	RGB(176,23,31)	UNKNOWN	SYBR	None
46	D10	25	RGB(238,121,66)			CRYAA	RGB(176,23,31)	UNKNOWN	SYBR	None
47	D11	45	RGB(142,56,142)			CRYAA	RGB(176,23,31)	UNKNOWN	SYBR	None
48	D12	47	RGB(198,113,113)			CRYAA	RGB(176,23,31)	UNKNOWN	SYBR	None
49	E1	1	RGB(176,23,31)			GJA3	RGB(0,0,255)	UNKNOWN	SYBR	None
50	E2	43	RGB(0,0,255)			GJA3	RGB(0,0,255)	UNKNOWN	SYBR	None
51	E3	14	RGB(0,139,69)			GJA3	RGB(0,0,255)	UNKNOWN	SYBR	None
52	E4	19	RGB(255,127,0)			GJA3	RGB(0,0,255)	UNKNOWN	SYBR	None
53	E5	16	RGB(139,137,112)			GJA3	RGB(0,0,255)	UNKNOWN	SYBR	None
54	E6	25	RGB(238,121,66)			GJA3	RGB(0,0,255)	UNKNOWN	SYBR	None
55	E7	45	RGB(142,56,142)			GJA3	RGB(0,0,255)	UNKNOWN	SYBR	None
56	E8	47	RGB(198,113,113)			GJA3	RGB(0,0,255)	UNKNOWN	SYBR	None
57	E9	16	RGB(139,137,112)			GJA3	RGB(0,0,255)	UNKNOWN	SYBR	None
58	E10	25	RGB(238,121,66)			GJA3	RGB(0,0,255)	UNKNOWN	SYBR	None
59	E11	45	RGB(142,56,142)			GJA3	RGB(0,0,255)	UNKNOWN	SYBR	None
60	E12	47	RGB(198,113,113)			GJA3	RGB(0,0,255)	UNKNOWN	SYBR	None
61	F1	1	RGB(176,23,31)			beta-actin	RGB(0,139,69)	UNKNOWN	SYBR	None
62	F2	43	RGB(0,0,255)			beta-actin	RGB(0,139,69)	UNKNOWN	SYBR	None
63	F3	14	RGB(0,139,69)			beta-actin	RGB(0,139,69)	UNKNOWN	SYBR	None
64	F4	19	RGB(255,127,0)			beta-actin	RGB(0,139,69)	UNKNOWN	SYBR	None
65	F5	16	RGB(139,137,112)			beta-actin	RGB(0,139,69)	UNKNOWN	SYBR	None
66	F6	25	RGB(238,121,66)			beta-actin	RGB(0,139,69)	UNKNOWN	SYBR	None
67	F7	45	RGB(142,56,142)			beta-actin	RGB(0,139,69)	UNKNOWN	SYBR	None
68	F8	47	RGB(198,113,113)			beta-actin	RGB(0,139,69)	UNKNOWN	SYBR	None
69	F9	16	RGB(139,137,112)			beta-actin	RGB(0,139,69)	UNKNOWN	SYBR	None
70	F10	25	RGB(238,121,66)			beta-actin	RGB(0,139,69)	UNKNOWN	SYBR	None
71	F11	45	RGB(142,56,142)			beta-actin	RGB(0,139,69)	UNKNOWN	SYBR	None
72	F12	47	RGB(198,113,113)			beta-actin	RGB(0,139,69)	UNKNOWN	SYBR	None
73	G1	30	RGB(0,245,255)			CRYAA	RGB(176,23,31)	UNKNOWN	SYBR	None
74	G2	30	RGB(0,245,255)			CRYAA	RGB(176,23,31)	UNKNOWN	SYBR	None
75	G3	30	RGB(0,245,255)			CRYAA	RGB(176,23,31)	UNKNOWN	SYBR	None
76	G4	27	RGB(238,220,130)			CRYAA	RGB(176,23,31)	UNKNOWN	SYBR	None
77	G5	27	RGB(238,220,130)			CRYAA	RGB(176,23,31)	UNKNOWN	SYBR	None
78	G6	27	RGB(238,220,130)			CRYAA	RGB(176,23,31)	UNKNOWN	SYBR	None
79	G7	28	RGB(238,238,0)			CRYAA	RGB(176,23,31)	UNKNOWN	SYBR	None
80	G8	28	RGB(238,238,0)			CRYAA	RGB(176,23,31)	UNKNOWN	SYBR	None
81	G9	28	RGB(238,238,0)			CRYAA	RGB(176,23,31)	UNKNOWN	SYBR	None
82	G10	30	RGB(0,245,255)			GJA3	RGB(0,0,255)	UNKNOWN	SYBR	None
83	G11	27	RGB(238,220,130)			GJA3	RGB(0,0,255)	UNKNOWN	SYBR	None
84	G12	28	RGB(238,238,0)			GJA3	RGB(0,0,255)	UNKNOWN	SYBR	None
85	H1	30	RGB(0,245,255)			beta-actin	RGB(0,139,69)	UNKNOWN	SYBR	None
86	H2	30	RGB(0,245,255)			beta-actin	RGB(0,139,69)	UNKNOWN	SYBR	None
87	H3	30	RGB(0,245,255)			beta-actin	RGB(0,139,69)	UNKNOWN	SYBR	None
88	H4	27	RGB(238,220,130)			beta-actin	RGB(0,139,69)	UNKNOWN	SYBR	None
89	H5	27	RGB(238,220,130)			beta-actin	RGB(0,139,69)	UNKNOWN	SYBR	None
90	H6	27	RGB(238,220,130)			beta-actin	RGB(0,139,69)	UNKNOWN	SYBR	None
91	H7	28	RGB(238,238,0)			beta-actin	RGB(0,139,69)	UNKNOWN	SYBR	None
92	H8	28	RGB(238,238,0)			beta-actin	RGB(0,139,69)	UNKNOWN	SYBR	None
93	H9	28	RGB(238,238,0)			beta-actin	RGB(0,139,69)	UNKNOWN	SYBR	None
94	H10	30	RGB(0,245,255)			GJA3	RGB(0,0,255)	UNKNOWN	SYBR	None
95	H11	27	RGB(238,220,130)			GJA3	RGB(0,0,255)	UNKNOWN	SYBR	None
96	H12	28	RGB(238,238,0)			GJA3	RGB(0,0,255)	UNKNOWN	SYBR	None

## Sheet: Amplification Data
Block Type	96-Well Block (0.2mL)
Calibration Background is expired	No
Calibration Background performed on	2016-02-19 13:04:02 PM CST
Calibration FAM is expired	No
Calibration FAM performed on	2016-02-19 13:49:08 PM CST
Calibration NED is expired	No
Calibration NED performed on	2016-02-19 13:11:46 PM CST
Calibration ROI is expired	No
Calibration ROI performed on	2016-02-19 12:42:23 PM CST
Calibration ROX is expired	No
Calibration ROX performed on	2016-02-19 13:41:49 PM CST
Calibration SYBR is expired	No
Calibration SYBR performed on	2016-02-19 13:26:29 PM CST
Calibration TAMRA is expired	No
Calibration TAMRA performed on	2016-02-19 13:33:48 PM CST
Calibration Uniformity is expired	No
Calibration Uniformity performed on	2016-02-19 12:57:16 PM CST
Calibration VIC is expired	No
Calibration VIC performed on	2016-02-19 13:19:06 PM CST
Chemistry	SYBR_GREEN
Experiment Barcode
Experiment Comments
Experiment File Name	D:\liuxin\2016-04-22 080621liuxin.eds
Experiment Name	2016-04-22 080621liuxin
Experiment Run Start Time	2016-04-22 08:35:18 AM CST
Experiment Run Stop Time	2016-04-22 10:21:54 AM CST
Experiment Type	Comparative Cт (ΔΔCт)
Experiment User Name
Instrument Name	278881388
Instrument Serial Number	278881388
Instrument Type	ViiA(TM) 7 System
Passive Reference	ROX
Quantification Cycle Method	Ct
Signal Smoothing On	true
Stage/ Cycle where Analysis is performed	Stage 2, Step 2
Well	Cycle	Target Name	Rn	Delta Rn
1	1	CRYAA	0.217272	-0.0216655
1	2	CRYAA	0.222606	-0.0174484
1	3	CRYAA	0.230538	-0.0106339
1	4	CRYAA	0.235976	-0.00631325
1	5	CRYAA	0.240096	-0.00331086
1	6	CRYAA	0.243353	-0.001171
1	7	CRYAA	0.245754	0.000112698
1	8	CRYAA	0.248396	0.00163724
1	9	CRYAA	0.250076	0.00219946
1	10	CRYAA	0.250899	0.00190472
1	11	CRYAA	0.252483	0.00237105
1	12	CRYAA	0.25415	0.0029207
1	13	CRYAA	0.255026	0.00267949
1	14	CRYAA	0.256584	0.00311962
1	15	CRYAA	0.256626	0.00204478
1	16	CRYAA	0.256851	0.00115239
1	17	CRYAA	0.258689	0.00187275
1	18	CRYAA	0.260648	0.00271432
1	19	CRYAA	0.260992	0.00194063
1	20	CRYAA	0.260934	0.000764994
1	21	CRYAA	0.263171	0.00188441
1	22	CRYAA	0.264016	0.00161191
1	23	CRYAA	0.265495	0.00197422
1	24	CRYAA	0.266785	0.00214667
1	25	CRYAA	0.266894	0.00113775
1	26	CRYAA	0.267751	0.000877374
1	27	CRYAA	0.268582	0.000590714
1	28	CRYAA	0.268655	-0.000453431
1	29	CRYAA	0.269994	-0.000231782
1	30	CRYAA	0.270527	-0.000816048
1	31	CRYAA	0.270354	-0.00210687
1	32	CRYAA	0.270939	-0.00263922
1	33	CRYAA	0.271387	-0.00330851
1	34	CRYAA	0.272184	-0.00362867
1	35	CRYAA	0.273886	-0.00304435
1	36	CRYAA	0.275148	-0.0029001
1	37	CRYAA	0.277566	-0.0015997
1	38	CRYAA	0.28241	0.00212745
1	39	CRYAA	0.289212	0.00781124
1	40	CRYAA	0.299082	0.0165641
2	1	CRYAA	0.0440715	-0.0049924
2	2	CRYAA	0.0450448	-0.00447991
2	3	CRYAA	0.0465308	-0.0034548
2	4	CRYAA	0.0485294	-0.00191698
2	5	CRYAA	0.0503078	-0.000599406
2	6	CRYAA	0.0507812	-0.000586855
2	7	CRYAA	0.0513349	-0.000494032
2	8	CRYAA	0.0528962	0.00060652
2	9	CRYAA	0.0542021	0.00145158
2	10	CRYAA	0.0545791	0.0013677
2	11	CRYAA	0.0549294	0.00125722
2	12	CRYAA	0.0555839	0.00145086
2	13	CRYAA	0.0556409	0.00104701
2	14	CRYAA	0.0563016	0.00124691
2	15	CRYAA	0.0567653	0.00124977
2	16	CRYAA	0.0570201	0.00104376
2	17	CRYAA	0.0573694	0.000932227
2	18	CRYAA	0.0574729	0.000574856
2	19	CRYAA	0.0575457	0.000186867
2	20	CRYAA	0.0585582	0.000738508
2	21	CRYAA	0.0581671	-0.000113357
2	22	CRYAA	0.0578152	-0.000926156
2	23	CRYAA	0.0582581	-0.000944022
2	24	CRYAA	0.0585301	-0.00113288
2	25	CRYAA	0.0585677	-0.00155608
2	26	CRYAA	0.0592102	-0.00137449
2	27	CRYAA	0.0601874	-0.000858057
2	28	CRYAA	0.0611942	-0.000312115
2	29	CRYAA	0.0630826	0.00111546
2	30	CRYAA	0.0662655	0.00383758
2	31	CRYAA	0.0754748	0.012586
2	32	CRYAA	0.0905943	0.0272447
2	33	CRYAA	0.12055	0.0567392
2	34	CRYAA	0.178194	0.113922
2	35	CRYAA	0.283597	0.218865
2	36	CRYAA	0.465995	0.400802
2	37	CRYAA	0.745489	0.679835
2	38	CRYAA	1.10528	1.03917
2	39	CRYAA	1.47915	1.41258
2	40	CRYAA	1.76471	1.69768
3	1	CRYAA	0.0983219	-0.00585999
3	2	CRYAA	0.100222	-0.00479926
3	3	CRYAA	0.103809	-0.00205129
3	4	CRYAA	0.105821	-0.000878266
3	5	CRYAA	0.107077	-0.000461694
3	6	CRYAA	0.108182	-0.00019523
3	7	CRYAA	0.109838	0.000621624
3	8	CRYAA	0.110847	0.000791141
3	9	CRYAA	0.111675	0.000780243
3	10	CRYAA	0.112353	0.000619044
3	11	CRYAA	0.113488	0.000914528
3	12	CRYAA	0.114307	0.000894615
3	13	CRYAA	0.11441	0.000158879
3	14	CRYAA	0.115418	0.00032792
3	15	CRYAA	0.116395	0.000465653
3	16	CRYAA	0.117237	0.000468375
3	17	CRYAA	0.118155	0.000547196
3	18	CRYAA	0.118903	0.000456472
3	19	CRYAA	0.119473	0.000186435
3	20	CRYAA	0.11984	-0.000284946
3	21	CRYAA	0.12058	-0.000384052
3	22	CRYAA	0.121144	-0.000659781
3	23	CRYAA	0.121247	-0.00139509
3	24	CRYAA	0.122004	-0.00147796
3	25	CRYAA	0.122786	-0.00153526
3	26	CRYAA	0.124021	-0.00113896
3	27	CRYAA	0.126356	0.000357359
3	28	CRYAA	0.129711	0.00287304
3	29	CRYAA	0.135635	0.00795819
3	30	CRYAA	0.147774	0.0192579
3	31	CRYAA	0.171241	0.0418858
3	32	CRYAA	0.216542	0.0863476
3	33	CRYAA	0.299952	0.168918
3	34	CRYAA	0.44937	0.317497
3	35	CRYAA	0.687181	0.554469
3	36	CRYAA	1.01231	0.878759
3	37	CRYAA	1.37919	1.2448
3	38	CRYAA	1.71127	1.57604
3	39	CRYAA	1.9661	1.83003
3	40	CRYAA	2.12035	1.98344
4	1	CRYAA	0.0239216	0.000257214
4	2	CRYAA	0.0244524	0.000526659
4	3	CRYAA	0.02469	0.000502946
4	4	CRYAA	0.0249705	0.000522195
4	5	CRYAA	0.0251391	0.000429527
4	6	CRYAA	0.02482	-0.000150912
4	7	CRYAA	0.0248564	-0.000375771
4	8	CRYAA	0.0257539	0.000260438
4	9	CRYAA	0.0263616	0.00060689
4	10	CRYAA	0.0268791	0.000863064
4	11	CRYAA	0.027209	0.000931718
4	12	CRYAA	0.0266583	0.000119751
4	13	CRYAA	0.0264489	-0.000351004
4	14	CRYAA	0.0267479	-0.000313235
4	15	CRYAA	0.0268125	-0.000509986
4	16	CRYAA	0.0271136	-0.000470179
4	17	CRYAA	0.0274825	-0.000362515
4	18	CRYAA	0.0279106	-0.000195737
4	19	CRYAA	0.0277836	-0.000583983
4	20	CRYAA	0.0277643	-0.000864564
4	21	CRYAA	0.0284157	-0.000474471
4	22	CRYAA	0.0284529	-0.000698573
4	23	CRYAA	0.0286387	-0.00077409
4	24	CRYAA	0.0288313	-0.000842774
4	25	CRYAA	0.0289092	-0.00102609
4	26	CRYAA	0.0296951	-0.000501501
4	27	CRYAA	0.0298925	-0.00056538
4	28	CRYAA	0.0303903	-0.000328883
4	29	CRYAA	0.0307752	-0.000205257
4	30	CRYAA	0.032748	0.00150623
4	31	CRYAA	0.0353552	0.00385214
4	32	CRYAA	0.0415623	0.00979799
4	33	CRYAA	0.0529448	0.0209191
4	34	CRYAA	0.0750268	0.0427399
4	35	CRYAA	0.118665	0.086117
4	36	CRYAA	0.20052	0.167711
4	37	CRYAA	0.343114	0.310043
4	38	CRYAA	0.569218	0.535886
4	39	CRYAA	0.876604	0.843011
4	40	CRYAA	1.16849	1.13463
5	1	CRYAA	0.0297123	-0.000117984
5	2	CRYAA	0.0302854	0.000325246
5	3	CRYAA	0.0304137	0.000323592
5	4	CRYAA	0.0301792	-4.08117e-05
5	5	CRYAA	0.0301915	-0.00015838
5	6	CRYAA	0.0307013	0.00022147
5	7	CRYAA	0.0310692	0.000459503
5	8	CRYAA	0.0318121	0.00107247
5	9	CRYAA	0.0309951	0.000125653
5	10	CRYAA	0.0307492	-0.000250216
5	11	CRYAA	0.0310899	-3.94237e-05
5	12	CRYAA	0.0308655	-0.000393644
5	13	CRYAA	0.0310197	-0.000369374
5	14	CRYAA	0.0321274	0.000608375
5	15	CRYAA	0.0317288	7.99153e-05
5	16	CRYAA	0.0315625	-0.000216318
5	17	CRYAA	0.0320524	0.00014376
5	18	CRYAA	0.0323691	0.000330567
5	19	CRYAA	0.0323314	0.000162875
5	20	CRYAA	0.0322363	-6.2067e-05
5	21	CRYAA	0.0324596	3.13506e-05
5	22	CRYAA	0.0326283	7.00771e-05
5	23	CRYAA	0.0325159	-0.00017221
5	24	CRYAA	0.0323874	-0.00043062
5	25	CRYAA	0.0323205	-0.00062735
5	26	CRYAA	0.0325688	-0.00050894
5	27	CRYAA	0.0328181	-0.000389587
5	28	CRYAA	0.033244	-9.36102e-05
5	29	CRYAA	0.0331589	-0.000308542
5	30	CRYAA	0.032888	-0.000709396
5	31	CRYAA	0.0327954	-0.000931895
5	32	CRYAA	0.0330891	-0.000768106
5	33	CRYAA	0.0332413	-0.000745745
5	34	CRYAA	0.0337996	-0.000317331
5	35	CRYAA	0.0337387	-0.000508171
5	36	CRYAA	0.0336892	-0.000687535
5	37	CRYAA	0.0344904	-1.62686e-05
5	38	CRYAA	0.0360828	0.00144622
5	39	CRYAA	0.0384362	0.00366971
5	40	CRYAA	0.042216	0.00731964
6	1	CRYAA	0.0420594	0.000139849
6	2	CRYAA	0.0421366	8.22072e-05
6	3	CRYAA	0.0416322	-0.000557042
6	4	CRYAA	0.0416526	-0.000671543
6	5	CRYAA	0.0422039	-0.000255157
6	6	CRYAA	0.0426409	4.70307e-05
6	7	CRYAA	0.0429464	0.000217641
6	8	CRYAA	0.0425616	-0.000302067
6	9	CRYAA	0.0425562	-0.000442359
6	10	CRYAA	0.0431331	-3.12687e-07
6	11	CRYAA	0.0433151	4.6793e-05
6	12	CRYAA	0.0438236	0.000420461
6	13	CRYAA	0.0438622	0.000324162
6	14	CRYAA	0.0438807	0.00020772
6	15	CRYAA	0.0440933	0.000285474
6	16	CRYAA	0.0444146	0.000471939
6	17	CRYAA	0.0444422	0.000364646
6	18	CRYAA	0.0443833	0.0001708
6	19	CRYAA	0.0445709	0.000223557
6	20	CRYAA	0.0445133	3.10409e-05
6	21	CRYAA	0.044595	-2.20674e-05
6	22	CRYAA	0.0452014	0.000449457
6	23	CRYAA	0.0457368	0.000849981
6	24	CRYAA	0.0455953	0.000573534
6	25	CRYAA	0.0454304	0.000273819
6	26	CRYAA	0.045464	0.000172475
6	27	CRYAA	0.0453064	-0.000119942
6	28	CRYAA	0.045196	-0.000365253
6	29	CRYAA	0.0453495	-0.000346634
6	30	CRYAA	0.0451896	-0.000641358
6	31	CRYAA	0.0450877	-0.000878149
6	32	CRYAA	0.0454911	-0.000609653
6	33	CRYAA	0.046197	-3.85887e-05
6	34	CRYAA	0.0464847	0.000114233
6	35	CRYAA	0.0462905	-0.000214904
6	36	CRYAA	0.0459446	-0.000695683
6	37	CRYAA	0.0460078	-0.000767373
6	38	CRYAA	0.0472188	0.000308758
6	39	CRYAA	0.0484195	0.00137456
6	40	CRYAA	0.0498767	0.00269693
7	1	CRYAA	0.0484895	-0.00236625
7	2	CRYAA	0.0491572	-0.00229276
7	3	CRYAA	0.0505577	-0.00148645
7	4	CRYAA	0.0515742	-0.00106408
7	5	CRYAA	0.0530142	-0.000218197
7	6	CRYAA	0.0535347	-0.00029187
7	7	CRYAA	0.0548423	0.000421593
7	8	CRYAA	0.0553381	0.000323229
7	9	CRYAA	0.0559042	0.000295128
7	10	CRYAA	0.0573058	0.00110256
7	11	CRYAA	0.0577597	0.000962335
7	12	CRYAA	0.0581058	0.000714278
7	13	CRYAA	0.0589514	0.000965685
7	14	CRYAA	0.0592381	0.000658221
7	15	CRYAA	0.0592446	7.06069e-05
7	16	CRYAA	0.0599315	0.000163361
7	17	CRYAA	0.0598875	-0.000474872
7	18	CRYAA	0.0602271	-0.000729385
7	19	CRYAA	0.0615118	-3.88517e-05
7	20	CRYAA	0.0621486	3.78283e-06
7	21	CRYAA	0.0628709	0.00013189
7	22	CRYAA	0.0632146	-0.000118551
7	23	CRYAA	0.063549	-0.000378246
7	24	CRYAA	0.0636979	-0.000823588
7	25	CRYAA	0.0642863	-0.000829345
7	26	CRYAA	0.0654353	-0.000274505
7	27	CRYAA	0.0661519	-0.000151985
7	28	CRYAA	0.0679653	0.00106725
7	29	CRYAA	0.0720221	0.00452984
7	30	CRYAA	0.0801215	0.0120351
7	31	CRYAA	0.094195	0.0255144
7	32	CRYAA	0.123069	0.053794
7	33	CRYAA	0.176807	0.106938
7	34	CRYAA	0.275887	0.205424
7	35	CRYAA	0.451434	0.380377
7	36	CRYAA	0.729449	0.657797
7	37	CRYAA	1.10449	1.03224
7	38	CRYAA	1.51289	1.44005
7	39	CRYAA	1.86836	1.79493
7	40	CRYAA	2.10028	2.02625
8	1	CRYAA	0.0537119	-0.00179127
8	2	CRYAA	0.0542355	-0.00149108
8	3	CRYAA	0.0564196	0.000469641
8	4	CRYAA	0.0570478	0.000874371
8	5	CRYAA	0.0571714	0.000774625
8	6	CRYAA	0.057624	0.0010038
8	7	CRYAA	0.05776	0.000916394
8	8	CRYAA	0.0568719	-0.000195017
8	9	CRYAA	0.056685	-0.000605359
8	10	CRYAA	0.0573331	-0.00018062
8	11	CRYAA	0.0577368	-3.02001e-07
8	12	CRYAA	0.0577191	-0.000241448
8	13	CRYAA	0.0579788	-0.000205056
8	14	CRYAA	0.0581098	-0.0002975
8	15	CRYAA	0.0580265	-0.000604163
8	16	CRYAA	0.058237	-0.000617046
8	17	CRYAA	0.0583392	-0.00073823
8	18	CRYAA	0.0589707	-0.000330158
8	19	CRYAA	0.0589359	-0.000588374
8	20	CRYAA	0.0588448	-0.000902852
8	21	CRYAA	0.0593178	-0.000653188
8	22	CRYAA	0.059581	-0.000613391
8	23	CRYAA	0.05957	-0.000847794
8	24	CRYAA	0.0595284	-0.00111286
8	25	CRYAA	0.0603679	-0.000496739
8	26	CRYAA	0.0608137	-0.000274332
8	27	CRYAA	0.0611828	-0.000128615
8	28	CRYAA	0.0633309	0.00179611
8	29	CRYAA	0.0655563	0.0037981
8	30	CRYAA	0.0696993	0.00771776
8	31	CRYAA	0.0781094	0.0159044
8	32	CRYAA	0.094591	0.0321626
8	33	CRYAA	0.12734	0.064688
8	34	CRYAA	0.189736	0.126861
8	35	CRYAA	0.30367	0.240571
8	36	CRYAA	0.50031	0.436988
8	37	CRYAA	0.799913	0.736368
8	38	CRYAA	1.18564	1.12188
8	39	CRYAA	1.58176	1.51777
8	40	CRYAA	1.87556	1.81135
9	1	CRYAA	0.111519	-0.0183485
9	2	CRYAA	0.115296	-0.0156074
9	3	CRYAA	0.12095	-0.0109881
9	4	CRYAA	0.125892	-0.00708097
9	5	CRYAA	0.128975	-0.00503334
9	6	CRYAA	0.131811	-0.00323291
9	7	CRYAA	0.134297	-0.00178114
9	8	CRYAA	0.136464	-0.000649434
9	9	CRYAA	0.138622	0.00047363
9	10	CRYAA	0.14097	0.00178579
9	11	CRYAA	0.142859	0.00263984
9	12	CRYAA	0.144038	0.00278353
9	13	CRYAA	0.145542	0.00325333
9	14	CRYAA	0.146367	0.00304277
9	15	CRYAA	0.147979	0.00362009
9	16	CRYAA	0.148595	0.00320014
9	17	CRYAA	0.14961	0.00318036
9	18	CRYAA	0.150579	0.00311415
9	19	CRYAA	0.151624	0.00312398
9	20	CRYAA	0.15271	0.00317474
9	21	CRYAA	0.153153	0.00258317
9	22	CRYAA	0.15438	0.00277496
9	23	CRYAA	0.155389	0.00274887
9	24	CRYAA	0.155477	0.00180208
9	25	CRYAA	0.156996	0.00228536
9	26	CRYAA	0.158283	0.00253765
9	27	CRYAA	0.158876	0.00209583
9	28	CRYAA	0.15916	0.00134433
9	29	CRYAA	0.159338	0.000487345
9	30	CRYAA	0.159178	-0.000708002
9	31	CRYAA	0.160237	-0.000683765
9	32	CRYAA	0.160931	-0.00102492
9	33	CRYAA	0.161243	-0.00174844
9	34	CRYAA	0.162098	-0.00192846
9	35	CRYAA	0.16214	-0.00292154
9	36	CRYAA	0.162911	-0.00318578
9	37	CRYAA	0.163923	-0.00320854
9	38	CRYAA	0.164479	-0.00368815
9	39	CRYAA	0.165013	-0.00418842
9	40	CRYAA	0.165004	-0.00523325
10	1	CRYAA	0.0441628	0.00199905
10	2	CRYAA	0.0443758	0.00172403
10	3	CRYAA	0.0444331	0.00129337
10	4	CRYAA	0.0444594	0.000831562
10	5	CRYAA	0.044847	0.000731183
10	6	CRYAA	0.0453358	0.000731945
10	7	CRYAA	0.0455958	0.000503907
10	8	CRYAA	0.0454841	-9.58034e-05
10	9	CRYAA	0.0451523	-0.000915701
10	10	CRYAA	0.0452673	-0.00128872
10	11	CRYAA	0.0464689	-0.000575108
10	12	CRYAA	0.0475621	3.0045e-05
10	13	CRYAA	0.0480362	1.61107e-05
10	14	CRYAA	0.0485811	7.30389e-05
10	15	CRYAA	0.0488651	-0.000131064
10	16	CRYAA	0.04897	-0.00051413
10	17	CRYAA	0.0494476	-0.000524607
10	18	CRYAA	0.0493865	-0.0010737
10	19	CRYAA	0.0496815	-0.00126675
10	20	CRYAA	0.0511367	-0.000299616
10	21	CRYAA	0.0521474	0.000223123
10	22	CRYAA	0.0528476	0.000435254
10	23	CRYAA	0.0529288	2.84767e-05
10	24	CRYAA	0.053358	-3.03771e-05
10	25	CRYAA	0.0532587	-0.000617768
10	26	CRYAA	0.0533633	-0.00100119
10	27	CRYAA	0.0544551	-0.000397368
10	28	CRYAA	0.0554616	0.000121049
10	29	CRYAA	0.0562413	0.00041276
10	30	CRYAA	0.0596167	0.00330008
10	31	CRYAA	0.0662074	0.00940282
10	32	CRYAA	0.0767401	0.0194475
10	33	CRYAA	0.0967332	0.0389525
10	34	CRYAA	0.137326	0.0790569
10	35	CRYAA	0.21364	0.154883
10	36	CRYAA	0.349187	0.289942
10	37	CRYAA	0.572447	0.512714
10	38	CRYAA	0.890921	0.8307
10	39	CRYAA	1.26693	1.20622
10	40	CRYAA	1.58427	1.52308
11	1	CRYAA	0.0513271	-0.00152805
11	2	CRYAA	0.052269	-0.00100287
11	3	CRYAA	0.0533512	-0.000337232
11	4	CRYAA	0.0538193	-0.000285774
11	5	CRYAA	0.0548278	0.000306123
11	6	CRYAA	0.0555811	0.000642752
11	7	CRYAA	0.0566437	0.00128874
11	8	CRYAA	0.0573248	0.00155328
11	9	CRYAA	0.0572604	0.00107218
11	10	CRYAA	0.0572312	0.000626396
11	11	CRYAA	0.0576797	0.00065824
11	12	CRYAA	0.057109	-0.000329044
11	13	CRYAA	0.0566942	-0.00116054
11	14	CRYAA	0.0567253	-0.00154597
11	15	CRYAA	0.0579558	-0.000732149
11	16	CRYAA	0.0591721	6.75407e-05
11	17	CRYAA	0.0591743	-0.00034689
11	18	CRYAA	0.0590561	-0.000881737
11	19	CRYAA	0.0597739	-0.000580588
11	20	CRYAA	0.0602358	-0.000535255
11	21	CRYAA	0.0603353	-0.000852351
11	22	CRYAA	0.0613564	-0.000247959
11	23	CRYAA	0.06202	-9.72355e-07
11	24	CRYAA	0.0623254	-0.000112131
11	25	CRYAA	0.0621639	-0.000690292
11	26	CRYAA	0.0622186	-0.00105224
11	27	CRYAA	0.0626684	-0.00101905
11	28	CRYAA	0.0634514	-0.00065271
11	29	CRYAA	0.0645145	-6.21173e-06
11	30	CRYAA	0.0653453	0.000407978
11	31	CRYAA	0.0665557	0.0012018
11	32	CRYAA	0.0693146	0.00354407
11	33	CRYAA	0.0749669	0.00877969
11	34	CRYAA	0.0847372	0.0181334
11	35	CRYAA	0.105447	0.0384263
11	36	CRYAA	0.14519	0.0777533
11	37	CRYAA	0.218449	0.150595
11	38	CRYAA	0.345802	0.277531
11	39	CRYAA	0.548235	0.479548
11	40	CRYAA	0.774919	0.705816
12	1	CRYAA	0.0425215	-0.00324801
12	2	CRYAA	0.0437018	-0.00239488
12	3	CRYAA	0.0444871	-0.00193673
12	4	CRYAA	0.0453734	-0.00137763
12	5	CRYAA	0.0468853	-0.00019291
12	6	CRYAA	0.0474084	3.00133e-06
12	7	CRYAA	0.0485854	0.000852865
12	8	CRYAA	0.0482658	0.000206045
12	9	CRYAA	0.0483488	-3.81123e-05
12	10	CRYAA	0.0499409	0.00122684
12	11	CRYAA	0.0501005	0.00105927
12	12	CRYAA	0.0499752	0.000606794
12	13	CRYAA	0.0506955	0.000999881
12	14	CRYAA	0.0512827	0.00125995
12	15	CRYAA	0.0513662	0.00101626
12	16	CRYAA	0.0518132	0.0011361
12	17	CRYAA	0.051484	0.000479678
12	18	CRYAA	0.0511195	-0.000212039
12	19	CRYAA	0.0509271	-0.000731592
12	20	CRYAA	0.0509648	-0.00102101
12	21	CRYAA	0.0514507	-0.000862286
12	22	CRYAA	0.0516132	-0.00102698
12	23	CRYAA	0.0517996	-0.00116776
12	24	CRYAA	0.052171	-0.0011235
12	25	CRYAA	0.0529124	-0.000709284
12	26	CRYAA	0.0532166	-0.000732285
12	27	CRYAA	0.0535465	-0.000729609
12	28	CRYAA	0.0543956	-0.000207682
12	29	CRYAA	0.0550885	0.000158087
12	30	CRYAA	0.0583222	0.00306462
12	31	CRYAA	0.0626953	0.00711054
12	32	CRYAA	0.0719499	0.016038
12	33	CRYAA	0.0915923	0.0353532
12	34	CRYAA	0.127886	0.0713197
12	35	CRYAA	0.198326	0.141433
12	36	CRYAA	0.324042	0.266822
12	37	CRYAA	0.529519	0.471972
12	38	CRYAA	0.821409	0.763534
12	39	CRYAA	1.1641	1.1059
12	40	CRYAA	1.45267	1.39414
13	1	GJA3	0.0864767	-0.00872841
13	2	GJA3	0.0904408	-0.00642798
13	3	GJA3	0.0957098	-0.0028226
13	4	GJA3	0.0983349	-0.00186117
13	5	GJA3	0.100803	-0.00105725
13	6	GJA3	0.10421	0.000686384
13	7	GJA3	0.10761	0.0024233
13	8	GJA3	0.10845	0.00159895
13	9	GJA3	0.108879	0.00036422
13	10	GJA3	0.111377	0.00119848
13	11	GJA3	0.112765	0.000923427
13	12	GJA3	0.114194	0.000688005
13	13	GJA3	0.115621	0.00045192
13	14	GJA3	0.117124	0.000291332
13	15	GJA3	0.118539	4.23508e-05
13	16	GJA3	0.119657	-0.000503313
13	17	GJA3	0.121675	-0.000148589
13	18	GJA3	0.123244	-0.000243858
13	19	GJA3	0.124674	-0.000477603
13	20	GJA3	0.126742	-7.27885e-05
13	21	GJA3	0.127333	-0.00114514
13	22	GJA3	0.129806	-0.000336044
13	23	GJA3	0.134729	0.00292309
13	24	GJA3	0.144401	0.0109318
13	25	GJA3	0.162347	0.0272135
13	26	GJA3	0.195483	0.0586859
13	27	GJA3	0.259154	0.120693
13	28	GJA3	0.373091	0.232966
13	29	GJA3	0.563857	0.422069
13	30	GJA3	0.846041	0.702589
13	31	GJA3	1.19331	1.04819
13	32	GJA3	1.54032	1.39354
13	33	GJA3	1.8294	1.68096
13	34	GJA3	2.03972	1.88961
13	35	GJA3	2.18469	2.03292
13	36	GJA3	2.28513	2.1317
13	37	GJA3	2.35746	2.20237
13	38	GJA3	2.4076	2.25084
13	39	GJA3	2.44621	2.28778
13	40	GJA3	2.47357	2.31348
14	1	GJA3	0.0364902	0.000125817
14	2	GJA3	0.0368536	0.000280896
14	3	GJA3	0.0374684	0.000687413
14	4	GJA3	0.037597	0.000607784
14	5	GJA3	0.0379167	0.00071912
14	6	GJA3	0.0380996	0.000693713
14	7	GJA3	0.0382506	0.000636472
14	8	GJA3	0.0381717	0.000349218
14	9	GJA3	0.0381939	0.000163172
14	10	GJA3	0.0382729	3.38361e-05
14	11	GJA3	0.037164	-0.00128339
14	12	GJA3	0.0371173	-0.00153835
14	13	GJA3	0.0383419	-0.000522078
14	14	GJA3	0.0386013	-0.000470942
14	15	GJA3	0.038784	-0.000496543
14	16	GJA3	0.0388402	-0.000648626
14	17	GJA3	0.0393641	-0.000333072
14	18	GJA3	0.0397238	-0.000181629
14	19	GJA3	0.0395609	-0.00055283
14	20	GJA3	0.039594	-0.000728113
14	21	GJA3	0.0405216	-8.81297e-06
14	22	GJA3	0.0408723	0.000133578
14	23	GJA3	0.0402081	-0.000738868
14	24	GJA3	0.0404154	-0.000739905
14	25	GJA3	0.0425814	0.00121786
14	26	GJA3	0.0445729	0.00300099
14	27	GJA3	0.0502304	0.00845024
14	28	GJA3	0.0582461	0.0162576
14	29	GJA3	0.0775354	0.0353386
14	30	GJA3	0.11042	0.0680146
14	31	GJA3	0.178135	0.135521
14	32	GJA3	0.29657	0.253749
14	33	GJA3	0.501903	0.458873
14	34	GJA3	0.807492	0.764254
14	35	GJA3	1.18937	1.14593
14	36	GJA3	1.57665	1.533
14	37	GJA3	1.89577	1.85191
14	38	GJA3	2.11881	2.07473
14	39	GJA3	2.2643	2.22002
14	40	GJA3	2.35211	2.30762
15	1	GJA3	0.0104343	-0.00113581
15	2	GJA3	0.0113007	-0.000968757
15	3	GJA3	0.0130519	8.31257e-05
15	4	GJA3	0.0138808	0.000212762
15	5	GJA3	0.0148068	0.00043946
15	6	GJA3	0.0155569	0.000490303
15	7	GJA3	0.0163061	0.0005402
15	8	GJA3	0.0165063	4.11081e-05
15	9	GJA3	0.017095	-6.95085e-05
15	10	GJA3	0.0181604	0.000296634
15	11	GJA3	0.0183224	-0.00024073
15	12	GJA3	0.0189674	-0.000295042
15	13	GJA3	0.0197972	-0.000164547
15	14	GJA3	0.0201086	-0.00055244
15	15	GJA3	0.0208932	-0.000467079
15	16	GJA3	0.0211048	-0.00095484
15	17	GJA3	0.0213981	-0.00136077
15	18	GJA3	0.0226916	-0.000766556
15	19	GJA3	0.0237334	-0.000424097
15	20	GJA3	0.0243737	-0.000483122
15	21	GJA3	0.0261029	0.000546821
15	22	GJA3	0.0293837	0.00312832
15	23	GJA3	0.0341007	0.00714605
15	24	GJA3	0.0440399	0.016386
15	25	GJA3	0.0613999	0.0330466
15	26	GJA3	0.0951134	0.0660608
15	27	GJA3	0.159463	0.129711
15	28	GJA3	0.279027	0.248576
15	29	GJA3	0.478261	0.44711
15	30	GJA3	0.775887	0.744037
15	31	GJA3	1.15035	1.1178
15	32	GJA3	1.52702	1.49377
15	33	GJA3	1.83943	1.80548
15	34	GJA3	2.06592	2.03127
15	35	GJA3	2.2206	2.18525
15	36	GJA3	2.32233	2.28629
15	37	GJA3	2.3961	2.35935
15	38	GJA3	2.44952	2.41207
15	39	GJA3	2.48954	2.4514
15	40	GJA3	2.51477	2.47593
16	1	GJA3	-0.00490294	-9.04984e-05
16	2	GJA3	-0.00471094	-0.000230601
16	3	GJA3	-0.00386345	0.000284783
16	4	GJA3	-0.00325038	0.000565747
16	5	GJA3	-0.00320132	0.0002827
16	6	GJA3	-0.00294883	0.000203083
16	7	GJA3	-0.00219267	0.000627134
16	8	GJA3	-0.00157543	0.000912274
16	9	GJA3	-0.00154123	0.000614366
16	10	GJA3	-0.00144854	0.000374945
16	11	GJA3	-0.00168404	-0.000192654
16	12	GJA3	-0.00161298	-0.000453709
16	13	GJA3	-0.00057242	0.000254749
16	14	GJA3	-0.000319672	0.00017539
16	15	GJA3	-0.000449609	-0.000286653
16	16	GJA3	-0.000447175	-0.000616325
16	17	GJA3	-0.00060543	-0.00110669
16	18	GJA3	-0.000672168	-0.00150553
16	19	GJA3	-0.000302268	-0.00146774
16	20	GJA3	0.000232807	-0.00126477
16	21	GJA3	0.000319551	-0.00151013
16	22	GJA3	0.000912889	-0.0012489
16	23	GJA3	0.00166714	-0.000826752
16	24	GJA3	0.00246446	-0.000361545
16	25	GJA3	0.00321364	5.55302e-05
16	26	GJA3	0.00490934	0.00141912
16	27	GJA3	0.00889389	0.00507157
16	28	GJA3	0.0153631	0.0112087
16	29	GJA3	0.0280084	0.0235219
16	30	GJA3	0.0522307	0.0474121
16	31	GJA3	0.0982344	0.0930837
16	32	GJA3	0.18508	0.179597
16	33	GJA3	0.339656	0.333841
16	34	GJA3	0.591278	0.585131
16	35	GJA3	0.943242	0.936763
16	36	GJA3	1.3461	1.33929
16	37	GJA3	1.72079	1.71365
16	38	GJA3	2.0095	2.00202
16	39	GJA3	2.20798	2.20017
16	40	GJA3	2.3295	2.32136
17	1	GJA3	-0.0118476	0.00081785
17	2	GJA3	-0.0115915	0.000852129
17	3	GJA3	-0.0114521	0.000769633
17	4	GJA3	-0.0117186	0.000281339
17	5	GJA3	-0.0117318	4.62694e-05
17	6	GJA3	-0.0112936	0.000262654
17	7	GJA3	-0.0111308	0.000203527
17	8	GJA3	-0.0105636	0.000548931
17	9	GJA3	-0.0102476	0.000643042
17	10	GJA3	-0.0106185	5.02801e-05
17	11	GJA3	-0.010638	-0.000191014
17	12	GJA3	-0.00993748	0.00028763
17	13	GJA3	-0.00971278	0.00029048
17	14	GJA3	-0.00988956	-0.000108154
17	15	GJA3	-0.0102688	-0.000709287
17	16	GJA3	-0.0103661	-0.00102843
17	17	GJA3	-0.00997421	-0.000858357
17	18	GJA3	-0.00954673	-0.000652728
17	19	GJA3	-0.00939843	-0.000726276
17	20	GJA3	-0.00912076	-0.000670455
17	21	GJA3	-0.00950075	-0.0012723
17	22	GJA3	-0.0094628	-0.00145619
17	23	GJA3	-0.00846314	-0.000678387
17	24	GJA3	-0.00815454	-0.000591634
17	25	GJA3	-0.00716593	0.00017513
17	26	GJA3	-0.0056049	0.00151431
17	27	GJA3	-0.00302737	0.00386999
17	28	GJA3	0.00273013	0.00940564
17	29	GJA3	0.0145152	0.0209689
17	30	GJA3	0.0368039	0.0430357
17	31	GJA3	0.0785924	0.0846024
17	32	GJA3	0.157064	0.162852
17	33	GJA3	0.297646	0.303213
17	34	GJA3	0.52892	0.534265
17	35	GJA3	0.860111	0.865234
17	36	GJA3	1.24879	1.25369
17	37	GJA3	1.62178	1.62646
17	38	GJA3	1.91922	1.92368
17	39	GJA3	2.13039	2.13462
17	40	GJA3	2.25911	2.26313
18	1	GJA3	0.0140271	-2.07474e-05
18	2	GJA3	0.0141194	-0.000320954
18	3	GJA3	0.0144332	-0.000399616
18	4	GJA3	0.0149869	-0.000238356
18	5	GJA3	0.015321	-0.000296768
18	6	GJA3	0.0163949	0.000384653
18	7	GJA3	0.0167647	0.000361933
18	8	GJA3	0.0175557	0.000760523
18	9	GJA3	0.0175712	0.000383486
18	10	GJA3	0.0172863	-0.000293896
18	11	GJA3	0.0173382	-0.000634408
18	12	GJA3	0.0184285	6.33357e-05
18	13	GJA3	0.0193731	0.000615454
18	14	GJA3	0.0197285	0.000578455
18	15	GJA3	0.0197182	0.000175615
18	16	GJA3	0.0198878	-4.72987e-05
18	17	GJA3	0.0203064	-2.11506e-05
18	18	GJA3	0.0202539	-0.000466112
18	19	GJA3	0.0204248	-0.000687647
18	20	GJA3	0.0208194	-0.000685617
18	21	GJA3	0.0210612	-0.000836235
18	22	GJA3	0.0216322	-0.000657747
18	23	GJA3	0.022659	-2.34547e-05
18	24	GJA3	0.0236583	0.000583448
18	25	GJA3	0.0248488	0.0013814
18	26	GJA3	0.0283248	0.00446498
18	27	GJA3	0.0364045	0.0121522
18	28	GJA3	0.0485815	0.0239366
18	29	GJA3	0.0733102	0.0482729
18	30	GJA3	0.120306	0.0948764
18	31	GJA3	0.210552	0.18473
18	32	GJA3	0.371114	0.344899
18	33	GJA3	0.63049	0.603883
18	34	GJA3	0.993872	0.966872
18	35	GJA3	1.40588	1.37849
18	36	GJA3	1.78203	1.75424
18	37	GJA3	2.06607	2.03789
18	38	GJA3	2.2594	2.23083
18	39	GJA3	2.38975	2.36079
18	40	GJA3	2.47183	2.44248
19	1	GJA3	0.534928	-0.208442
19	2	GJA3	0.564398	-0.181591
19	3	GJA3	0.647635	-0.100972
19	4	GJA3	0.710147	-0.041079
19	5	GJA3	0.737666	-0.0161783
19	6	GJA3	0.754844	-0.00161955
19	7	GJA3	0.766851	0.00776919
19	8	GJA3	0.794282	0.0325816
19	9	GJA3	0.808388	0.0440692
19	10	GJA3	0.812582	0.045645
19	11	GJA3	0.811437	0.0418812
19	12	GJA3	0.806965	0.0347912
19	13	GJA3	0.800435	0.0256422
19	14	GJA3	0.796878	0.0194674
19	15	GJA3	0.790963	0.0109339
19	16	GJA3	0.783937	0.00128926
19	17	GJA3	0.7817	-0.00356667
19	18	GJA3	0.782669	-0.00521647
19	19	GJA3	0.785364	-0.00513982
19	20	GJA3	0.783668	-0.00945407
19	21	GJA3	0.781721	-0.0140199
19	22	GJA3	0.779517	-0.0188422
19	23	GJA3	0.778183	-0.0227944
19	24	GJA3	0.778408	-0.0251875
19	25	GJA3	0.781405	-0.0248092
19	26	GJA3	0.791286	-0.0175468
19	27	GJA3	0.815942	0.00449031
19	28	GJA3	0.86863	0.0545599
19	29	GJA3	0.967574	0.150885
19	30	GJA3	1.14163	0.322326
19	31	GJA3	1.41086	0.588938
19	32	GJA3	1.76169	0.937142
19	33	GJA3	2.12825	1.30109
19	34	GJA3	2.44246	1.61268
19	35	GJA3	2.66644	1.83404
19	36	GJA3	2.81915	1.98413
19	37	GJA3	2.92377	2.08614
19	38	GJA3	2.98892	2.14867
19	39	GJA3	3.0398	2.19692
19	40	GJA3	3.07332	2.22782
20	1	GJA3	0.0895304	0.0199746
20	2	GJA3	0.0863509	0.0195794
20	3	GJA3	0.0780018	0.0140145
20	4	GJA3	0.0706169	0.00941395
20	5	GJA3	0.0635966	0.00517784
20	6	GJA3	0.0577659	0.0021314
20	7	GJA3	0.0515326	-0.00131761
20	8	GJA3	0.0462281	-0.00383785
20	9	GJA3	0.0421347	-0.005147
20	10	GJA3	0.0390967	-0.00540073
20	11	GJA3	0.0357618	-0.00595137
20	12	GJA3	0.0323357	-0.00659315
20	13	GJA3	0.0295141	-0.00663047
20	14	GJA3	0.027307	-0.00605337
20	15	GJA3	0.0253988	-0.00517724
20	16	GJA3	0.0229918	-0.0048
20	17	GJA3	0.021405	-0.00360251
20	18	GJA3	0.0198507	-0.00237259
20	19	GJA3	0.0192586	-0.000180476
20	20	GJA3	0.0185554	0.00190061
20	21	GJA3	0.0172086	0.00333815
20	22	GJA3	0.0152495	0.00416324
20	23	GJA3	0.0149552	0.00665322
20	24	GJA3	0.0157891	0.0102714
20	25	GJA3	0.0178491	0.0151157
20	26	GJA3	0.0231925	0.0232434
20	27	GJA3	0.0339633	0.0367984
20	28	GJA3	0.0546058	0.0602252
20	29	GJA3	0.0952053	0.103609
20	30	GJA3	0.174412	0.1856
20	31	GJA3	0.313924	0.327896
20	32	GJA3	0.546504	0.56326
20	33	GJA3	0.877	0.896541
20	34	GJA3	1.26687	1.2892
20	35	GJA3	1.63681	1.66192
20	36	GJA3	1.93107	1.95896
20	37	GJA3	2.13682	2.1675
20	38	GJA3	2.27619	2.30965
20	39	GJA3	2.37027	2.40652
20	40	GJA3	2.42866	2.46769
21	1	GJA3	0.0628174	-0.00609424
21	2	GJA3	0.0642745	-0.00608174
21	3	GJA3	0.0684516	-0.00334924
21	4	GJA3	0.0719966	-0.00124881
21	5	GJA3	0.0739241	-0.000765933
21	6	GJA3	0.0758199	-0.000314704
21	7	GJA3	0.0782523	0.000673086
21	8	GJA3	0.0806986	0.00167482
21	9	GJA3	0.0826018	0.00213336
21	10	GJA3	0.0839768	0.00206377
21	11	GJA3	0.084541	0.00118347
21	12	GJA3	0.0865123	0.00171015
21	13	GJA3	0.0874614	0.00121462
21	14	GJA3	0.0883763	0.000684947
21	15	GJA3	0.0891818	4.58808e-05
21	16	GJA3	0.0899848	-0.000595778
21	17	GJA3	0.0908305	-0.00119465
21	18	GJA3	0.0920815	-0.00138823
21	19	GJA3	0.0937305	-0.0011838
21	20	GJA3	0.0939346	-0.00242431
21	21	GJA3	0.095539	-0.00226446
21	22	GJA3	0.0996346	0.000386446
21	23	GJA3	0.103652	0.00295935
21	24	GJA3	0.110883	0.00874545
21	25	GJA3	0.124524	0.0209424
21	26	GJA3	0.149538	0.0445111
21	27	GJA3	0.19856	0.0920887
21	28	GJA3	0.288058	0.180142
21	29	GJA3	0.444995	0.335634
21	30	GJA3	0.692618	0.581813
21	31	GJA3	1.03037	0.918116
21	32	GJA3	1.40553	1.29184
21	33	GJA3	1.74276	1.62762
21	34	GJA3	1.99907	1.88249
21	35	GJA3	2.17755	2.05952
21	36	GJA3	2.29827	2.17879
21	37	GJA3	2.38482	2.26391
21	38	GJA3	2.44539	2.32302
21	39	GJA3	2.48756	2.36375
21	40	GJA3	2.51515	2.3899
22	1	GJA3	0.0211882	0.000716687
22	2	GJA3	0.0211291	5.89862e-05
22	3	GJA3	0.0212587	-0.000410034
22	4	GJA3	0.0220341	-0.000233272
22	5	GJA3	0.0227174	-0.000148629
22	6	GJA3	0.0235463	8.17493e-05
22	7	GJA3	0.0246748	0.000611637
22	8	GJA3	0.0249159	0.000254061
22	9	GJA3	0.0254353	0.000174858
22	10	GJA3	0.0260396	0.0001806
22	11	GJA3	0.0269855	0.000527835
22	12	GJA3	0.027479	0.000422745
22	13	GJA3	0.0279321	0.000277257
22	14	GJA3	0.0281217	-0.00013179
22	15	GJA3	0.0289725	0.000120426
22	16	GJA3	0.0294804	2.96783e-05
22	17	GJA3	0.0300665	1.71678e-05
22	18	GJA3	0.0298335	-0.000814376
22	19	GJA3	0.0300195	-0.00122705
22	20	GJA3	0.0318686	2.35127e-05
22	21	GJA3	0.0322622	-0.000181538
22	22	GJA3	0.0321629	-0.000879418
22	23	GJA3	0.0327889	-0.00085207
22	24	GJA3	0.0333198	-0.000919794
22	25	GJA3	0.0349804	0.000142249
22	26	GJA3	0.038371	0.00293419
22	27	GJA3	0.0433224	0.00728706
22	28	GJA3	0.0525008	0.0158668
22	29	GJA3	0.0729615	0.0357289
22	30	GJA3	0.111608	0.0737767
22	31	GJA3	0.183569	0.145139
22	32	GJA3	0.31392	0.274892
22	33	GJA3	0.530201	0.490574
22	34	GJA3	0.845938	0.805712
22	35	GJA3	1.22702	1.1862
22	36	GJA3	1.59696	1.55554
22	37	GJA3	1.89425	1.85222
22	38	GJA3	2.10444	2.06182
22	39	GJA3	2.24504	2.20182
22	40	GJA3	2.33189	2.28807
23	1	GJA3	0.019039	0.00105977
23	2	GJA3	0.0187448	0.000128083
23	3	GJA3	0.0188358	-0.000418453
23	4	GJA3	0.0197978	-9.39434e-05
23	5	GJA3	0.0206167	8.74442e-05
23	6	GJA3	0.0209857	-0.000181111
23	7	GJA3	0.0224004	0.000596051
23	8	GJA3	0.0235651	0.00112332
23	9	GJA3	0.0240613	0.00098194
23	10	GJA3	0.0239513	0.000234505
23	11	GJA3	0.0241071	-0.000247213
23	12	GJA3	0.0250173	2.54346e-05
23	13	GJA3	0.0252531	-0.000376277
23	14	GJA3	0.0258107	-0.000456122
23	15	GJA3	0.025943	-0.000961404
23	16	GJA3	0.0268323	-0.000709603
23	17	GJA3	0.0279999	-0.000179441
23	18	GJA3	0.027928	-0.000888885
23	19	GJA3	0.02794	-0.00151438
23	20	GJA3	0.0296025	-0.000489375
23	21	GJA3	0.0319982	0.0012688
23	22	GJA3	0.0335656	0.00219871
23	23	GJA3	0.0383679	0.00636348
23	24	GJA3	0.0476576	0.0150157
23	25	GJA3	0.063301	0.0300216
23	26	GJA3	0.0952529	0.0613359
23	27	GJA3	0.155916	0.121361
23	28	GJA3	0.267965	0.232773
23	29	GJA3	0.456225	0.420396
23	30	GJA3	0.743388	0.706921
23	31	GJA3	1.10864	1.07154
23	32	GJA3	1.48194	1.4442
23	33	GJA3	1.79581	1.75743
23	34	GJA3	2.02648	1.98747
23	35	GJA3	2.1815	2.14185
23	36	GJA3	2.28715	2.24686
23	37	GJA3	2.36041	2.31948
23	38	GJA3	2.4156	2.37404
23	39	GJA3	2.45651	2.41431
23	40	GJA3	2.48222	2.43938
24	1	GJA3	-0.0157684	-0.00116662
24	2	GJA3	-0.0149015	-0.000757155
24	3	GJA3	-0.0132504	0.000436549
24	4	GJA3	-0.012791	0.000438501
24	5	GJA3	-0.0127997	-2.75353e-05
24	6	GJA3	-0.0123507	-3.6036e-05
24	7	GJA3	-0.0119031	-4.58424e-05
24	8	GJA3	-0.0113711	2.87281e-05
24	9	GJA3	-0.0111494	-0.0002069
24	10	GJA3	-0.0101337	0.000351294
24	11	GJA3	-0.00981408	0.000213529
24	12	GJA3	-0.00887649	0.000693702
24	13	GJA3	-0.00874081	0.000371963
24	14	GJA3	-0.00877096	-0.000115603
24	15	GJA3	-0.0081594	3.85361e-05
24	16	GJA3	-0.00856115	-0.000820637
24	17	GJA3	-0.0088401	-0.00155701
24	18	GJA3	-0.00835189	-0.00152622
24	19	GJA3	-0.0070085	-0.000640238
24	20	GJA3	-0.00586243	4.84121e-05
24	21	GJA3	-0.00577345	-0.000320033
24	22	GJA3	-0.00527838	-0.000282378
24	23	GJA3	-0.00437118	0.000167403
24	24	GJA3	-0.00294828	0.00113288
24	25	GJA3	-0.00196681	0.00165693
24	26	GJA3	0.00226536	0.00543168
24	27	GJA3	0.00939038	0.0120993
24	28	GJA3	0.0217545	0.024006
24	29	GJA3	0.0459906	0.0477847
24	30	GJA3	0.0928074	0.094144
24	31	GJA3	0.177728	0.178607
24	32	GJA3	0.331218	0.33164
24	33	GJA3	0.58047	0.580434
24	34	GJA3	0.931782	0.931289
24	35	GJA3	1.336	1.33505
24	36	GJA3	1.71125	1.70984
24	37	GJA3	1.99992	1.99806
24	38	GJA3	2.19521	2.19289
24	39	GJA3	2.33016	2.32738
24	40	GJA3	2.41198	2.40874
25	1	beta-actin	0.0869485	0.0014211
25	2	beta-actin	0.0893182	0.000321554
25	3	beta-actin	0.0929879	0.000522025
25	4	beta-actin	0.0965044	0.000569409
25	5	beta-actin	0.0997952	0.000390944
25	6	beta-actin	0.102213	-0.000660879
25	7	beta-actin	0.105369	-0.000974125
25	8	beta-actin	0.108489	-0.00132268
25	9	beta-actin	0.112467	-0.000814097
25	10	beta-actin	0.11904	0.0022894
25	11	beta-actin	0.129429	0.00920998
25	12	beta-actin	0.148252	0.0245632
25	13	beta-actin	0.181464	0.0543059
25	14	beta-actin	0.2404	0.109773
25	15	beta-actin	0.344723	0.210626
25	16	beta-actin	0.520839	0.383274
25	17	beta-actin	0.788287	0.647252
25	18	beta-actin	1.13814	0.993634
25	19	beta-actin	1.51474	1.36677
25	20	beta-actin	1.84335	1.69191
25	21	beta-actin	2.08101	1.9261
25	22	beta-actin	2.23032	2.07194
25	23	beta-actin	2.3185	2.15665
25	24	beta-actin	2.3672	2.20188
25	25	beta-actin	2.39448	2.22569
25	26	beta-actin	2.41475	2.2425
25	27	beta-actin	2.43144	2.25571
25	28	beta-actin	2.44524	2.26604
25	29	beta-actin	2.4555	2.27284
25	30	beta-actin	2.46085	2.27471
25	31	beta-actin	2.46713	2.27753
25	32	beta-actin	2.47439	2.28132
25	33	beta-actin	2.47806	2.28152
25	34	beta-actin	2.47772	2.27771
25	35	beta-actin	2.47476	2.27128
25	36	beta-actin	2.47308	2.26613
25	37	beta-actin	2.47273	2.26231
25	38	beta-actin	2.47025	2.25636
25	39	beta-actin	2.46627	2.24891
25	40	beta-actin	2.46443	2.24361
26	1	beta-actin	0.0396758	0.000703713
26	2	beta-actin	0.040517	0.000427782
26	3	beta-actin	0.042017	0.000810572
26	4	beta-actin	0.0431224	0.000798739
26	5	beta-actin	0.0439102	0.000469384
26	6	beta-actin	0.0441863	-0.000371815
26	7	beta-actin	0.0447314	-0.000943884
26	8	beta-actin	0.0455665	-0.00122599
26	9	beta-actin	0.0466602	-0.00124953
26	10	beta-actin	0.0483215	-0.000705374
26	11	beta-actin	0.0501869	4.28483e-05
26	12	beta-actin	0.0536363	0.00237505
26	13	beta-actin	0.0596188	0.00724025
26	14	beta-actin	0.0715419	0.0180462
26	15	beta-actin	0.0930433	0.0384304
26	16	beta-actin	0.13531	0.0795796
26	17	beta-actin	0.210419	0.153572
26	18	beta-actin	0.344226	0.286261
26	19	beta-actin	0.563578	0.504497
26	20	beta-actin	0.880344	0.820145
26	21	beta-actin	1.26477	1.20345
26	22	beta-actin	1.64121	1.57878
26	23	beta-actin	1.93409	1.87054
26	24	beta-actin	2.12649	2.06182
26	25	beta-actin	2.23963	2.17384
26	26	beta-actin	2.30512	2.23821
26	27	beta-actin	2.3422	2.27418
26	28	beta-actin	2.36784	2.2987
26	29	beta-actin	2.38545	2.3152
26	30	beta-actin	2.39495	2.32358
26	31	beta-actin	2.40504	2.33255
26	32	beta-actin	2.41515	2.34155
26	33	beta-actin	2.42409	2.34936
26	34	beta-actin	2.42898	2.35314
26	35	beta-actin	2.43237	2.35542
26	36	beta-actin	2.43368	2.3556
26	37	beta-actin	2.43501	2.35582
26	38	beta-actin	2.43374	2.35343
26	39	beta-actin	2.43038	2.34895
26	40	beta-actin	2.42871	2.34617
27	1	beta-actin	0.0342546	-0.000749605
27	2	beta-actin	0.0355976	-0.000557133
27	3	beta-actin	0.0374501	0.000144918
27	4	beta-actin	0.0383203	-0.000135424
27	5	beta-actin	0.040041	0.000434781
27	6	beta-actin	0.0413846	0.000627987
27	7	beta-actin	0.0417204	-0.000186743
27	8	beta-actin	0.0422126	-0.000845034
27	9	beta-actin	0.0431542	-0.00105397
27	10	beta-actin	0.0447886	-0.000569982
27	11	beta-actin	0.0480926	0.00158347
27	12	beta-actin	0.0527164	0.0050568
27	13	beta-actin	0.0617393	0.0129292
27	14	beta-actin	0.0784004	0.0284398
27	15	beta-actin	0.107718	0.0566071
27	16	beta-actin	0.161925	0.109663
27	17	beta-actin	0.259429	0.206017
27	18	beta-actin	0.426457	0.371894
27	19	beta-actin	0.687511	0.631797
27	20	beta-actin	1.04369	0.986823
27	21	beta-actin	1.44208	1.38406
27	22	beta-actin	1.79662	1.73745
27	23	beta-actin	2.05474	1.99442
27	24	beta-actin	2.21686	2.1554
27	25	beta-actin	2.31009	2.24747
27	26	beta-actin	2.36208	2.29831
27	27	beta-actin	2.39269	2.32777
27	28	beta-actin	2.41176	2.3457
27	29	beta-actin	2.42464	2.35742
27	30	beta-actin	2.43316	2.36479
27	31	beta-actin	2.44271	2.37319
27	32	beta-actin	2.44922	2.37855
27	33	beta-actin	2.45273	2.38091
27	34	beta-actin	2.45416	2.38119
27	35	beta-actin	2.45096	2.37684
27	36	beta-actin	2.44831	2.37304
27	37	beta-actin	2.4447	2.36828
27	38	beta-actin	2.43922	2.36165
27	39	beta-actin	2.43862	2.35989
27	40	beta-actin	2.43585	2.35598
28	1	beta-actin	0.0170605	0.00119226
28	2	beta-actin	0.0170311	0.000581405
28	3	beta-actin	0.0171272	9.61656e-05
28	4	beta-actin	0.0178452	0.00023274
28	5	beta-actin	0.0188552	0.000661308
28	6	beta-actin	0.0190957	0.00032047
28	7	beta-actin	0.0194995	0.000142908
28	8	beta-actin	0.0195982	-0.00033984
28	9	beta-actin	0.0200117	-0.000507752
28	10	beta-actin	0.0202913	-0.000809482
28	11	beta-actin	0.0203925	-0.00128977
28	12	beta-actin	0.0214364	-0.000827217
28	13	beta-actin	0.0232834	0.000438341
28	14	beta-actin	0.0253085	0.00188212
28	15	beta-actin	0.030583	0.00657516
28	16	beta-actin	0.038384	0.0137948
28	17	beta-actin	0.055012	0.0298414
28	18	beta-actin	0.0847942	0.0590422
28	19	beta-actin	0.138052	0.111719
28	20	beta-actin	0.232969	0.206055
28	21	beta-actin	0.396456	0.36896
28	22	beta-actin	0.654259	0.626182
28	23	beta-actin	1.00882	0.980163
28	24	beta-actin	1.41335	1.38411
28	25	beta-actin	1.78271	1.75289
28	26	beta-actin	2.05717	2.02677
28	27	beta-actin	2.22957	2.19858
28	28	beta-actin	2.33097	2.29941
28	29	beta-actin	2.38444	2.35229
28	30	beta-actin	2.41268	2.37995
28	31	beta-actin	2.42786	2.39455
28	32	beta-actin	2.43632	2.40243
28	33	beta-actin	2.44624	2.41177
28	34	beta-actin	2.45081	2.41575
28	35	beta-actin	2.45353	2.4179
28	36	beta-actin	2.45523	2.41901
28	37	beta-actin	2.45542	2.41862
28	38	beta-actin	2.4554	2.41802
28	39	beta-actin	2.45462	2.41666
28	40	beta-actin	2.45258	2.41404
29	1	beta-actin	0.00376379	0.00155582
29	2	beta-actin	0.00405496	0.00120134
29	3	beta-actin	0.00487987	0.00138061
29	4	beta-actin	0.00473586	0.000590941
29	5	beta-actin	0.00479948	8.92151e-06
29	6	beta-actin	0.00571689	0.000280683
29	7	beta-actin	0.00608077	-1.08024e-06
29	8	beta-actin	0.00622777	-0.000499727
29	9	beta-actin	0.00627777	-0.00109538
29	10	beta-actin	0.00685344	-0.00116535
29	11	beta-actin	0.00733811	-0.00132633
29	12	beta-actin	0.00800619	-0.0013039
29	13	beta-actin	0.00930525	-0.000650483
29	14	beta-actin	0.0113422	0.000740776
29	15	beta-actin	0.0142874	0.00304033
29	16	beta-actin	0.0206919	0.00879926
29	17	beta-actin	0.0322809	0.0197426
29	18	beta-actin	0.0542746	0.0410907
29	19	beta-actin	0.0939451	0.0801155
29	20	beta-actin	0.164098	0.149623
29	21	beta-actin	0.289839	0.274718
29	22	beta-actin	0.498567	0.4828
29	23	beta-actin	0.807597	0.791185
29	24	beta-actin	1.20307	1.18601
29	25	beta-actin	1.61125	1.59355
29	26	beta-actin	1.94991	1.93156
29	27	beta-actin	2.18042	2.16143
29	28	beta-actin	2.31835	2.29871
29	29	beta-actin	2.39379	2.3735
29	30	beta-actin	2.42856	2.40763
29	31	beta-actin	2.44531	2.42373
29	32	beta-actin	2.45447	2.43224
29	33	beta-actin	2.46025	2.43739
29	34	beta-actin	2.46723	2.44371
29	35	beta-actin	2.4727	2.44854
29	36	beta-actin	2.4722	2.4474
29	37	beta-actin	2.47264	2.44719
29	38	beta-actin	2.46966	2.44357
29	39	beta-actin	2.46715	2.4404
29	40	beta-actin	2.46564	2.43825
30	1	beta-actin	0.0135264	0.000815245
30	2	beta-actin	0.014268	0.000634077
30	3	beta-actin	0.0149838	0.000427255
30	4	beta-actin	0.0161402	0.000660877
30	5	beta-actin	0.016662	0.00026
30	6	beta-actin	0.0168982	-0.000426542
30	7	beta-actin	0.0172015	-0.00104593
30	8	beta-actin	0.0186857	-0.000484434
30	9	beta-actin	0.0192244	-0.000868468
30	10	beta-actin	0.020918	-9.75268e-05
30	11	beta-actin	0.023513	0.00157476
30	12	beta-actin	0.0282039	0.00534293
30	13	beta-actin	0.0375112	0.0137275
30	14	beta-actin	0.0548171	0.0301107
30	15	beta-actin	0.0875148	0.0618857
30	16	beta-actin	0.144552	0.118001
30	17	beta-actin	0.246372	0.218898
30	18	beta-actin	0.418915	0.390518
30	19	beta-actin	0.686457	0.657137
30	20	beta-actin	1.04611	1.01587
30	21	beta-actin	1.4487	1.41754
30	22	beta-actin	1.81339	1.78131
30	23	beta-actin	2.08284	2.04983
30	24	beta-actin	2.25321	2.21928
30	25	beta-actin	2.35272	2.31786
30	26	beta-actin	2.40817	2.37239
30	27	beta-actin	2.44076	2.40406
30	28	beta-actin	2.46372	2.4261
30	29	beta-actin	2.47693	2.43839
30	30	beta-actin	2.48681	2.44734
30	31	beta-actin	2.49193	2.45154
30	32	beta-actin	2.50134	2.46003
30	33	beta-actin	2.50623	2.46399
30	34	beta-actin	2.50743	2.46427
30	35	beta-actin	2.50854	2.46446
30	36	beta-actin	2.50665	2.46164
30	37	beta-actin	2.50562	2.45969
30	38	beta-actin	2.50434	2.45748
30	39	beta-actin	2.50367	2.45589
30	40	beta-actin	2.5013	2.45261
31	1	beta-actin	0.031859	-0.000373491
31	2	beta-actin	0.0339365	0.000132974
31	3	beta-actin	0.0360943	0.000719801
31	4	beta-actin	0.0371193	0.000173831
31	5	beta-actin	0.0384307	-8.57466e-05
31	6	beta-actin	0.0397118	-0.000375618
31	7	beta-actin	0.0416894	3.09572e-05
31	8	beta-actin	0.0423126	-0.000916815
31	9	beta-actin	0.0438289	-0.000971483
31	10	beta-actin	0.0463583	-1.30696e-05
31	11	beta-actin	0.0493805	0.00143814
31	12	beta-actin	0.0570737	0.00756032
31	13	beta-actin	0.07042	0.0193357
31	14	beta-actin	0.0955632	0.0429078
31	15	beta-actin	0.14154	0.0873133
31	16	beta-actin	0.225454	0.169657
31	17	beta-actin	0.371837	0.314469
31	18	beta-actin	0.610525	0.551585
31	19	beta-actin	0.954115	0.893605
31	20	beta-actin	1.36344	1.30136
31	21	beta-actin	1.75371	1.69005
31	22	beta-actin	2.0532	1.98798
31	23	beta-actin	2.24963	2.18284
31	24	beta-actin	2.36289	2.29453
31	25	beta-actin	2.42238	2.35244
31	26	beta-actin	2.45667	2.38517
31	27	beta-actin	2.47787	2.40479
31	28	beta-actin	2.49266	2.41801
31	29	beta-actin	2.501	2.42478
31	30	beta-actin	2.50678	2.42898
31	31	beta-actin	2.51327	2.43391
31	32	beta-actin	2.51876	2.43782
31	33	beta-actin	2.52074	2.43823
31	34	beta-actin	2.52207	2.438
31	35	beta-actin	2.5218	2.43616
31	36	beta-actin	2.5177	2.43048
31	37	beta-actin	2.51391	2.42512
31	38	beta-actin	2.51326	2.4229
31	39	beta-actin	2.50897	2.41704
31	40	beta-actin	2.50326	2.40976
32	1	beta-actin	0.101338	0.00213222
32	2	beta-actin	0.103034	0.00050798
32	3	beta-actin	0.106259	0.000413698
32	4	beta-actin	0.108754	-0.000411546
32	5	beta-actin	0.113176	0.000691093
32	6	beta-actin	0.116473	0.000667465
32	7	beta-actin	0.119258	0.000132653
32	8	beta-actin	0.121604	-0.000840597
32	9	beta-actin	0.124276	-0.00148855
32	10	beta-actin	0.128014	-0.001071
32	11	beta-actin	0.132438	3.34094e-05
32	12	beta-actin	0.137598	0.00187337
32	13	beta-actin	0.146423	0.00737908
32	14	beta-actin	0.162397	0.0200331
32	15	beta-actin	0.190588	0.0449037
32	16	beta-actin	0.243419	0.0944151
32	17	beta-actin	0.335297	0.182973
32	18	beta-actin	0.492591	0.336947
32	19	beta-actin	0.740151	0.581187
32	20	beta-actin	1.08528	0.922996
32	21	beta-actin	1.47671	1.31111
32	22	beta-actin	1.83361	1.66468
32	23	beta-actin	2.09827	1.92603
32	24	beta-actin	2.26739	2.09183
32	25	beta-actin	2.36638	2.1875
32	26	beta-actin	2.42337	2.24117
32	27	beta-actin	2.46013	2.27461
32	28	beta-actin	2.48342	2.29458
32	29	beta-actin	2.49432	2.30216
32	30	beta-actin	2.50535	2.30986
32	31	beta-actin	2.5169	2.31809
32	32	beta-actin	2.52448	2.32236
32	33	beta-actin	2.52906	2.32361
32	34	beta-actin	2.53364	2.32488
32	35	beta-actin	2.53975	2.32767
32	36	beta-actin	2.53806	2.32266
32	37	beta-actin	2.53628	2.31756
32	38	beta-actin	2.5324	2.31036
32	39	beta-actin	2.5292	2.30384
32	40	beta-actin	2.52565	2.29697
33	1	beta-actin	0.0643723	0.00109223
33	2	beta-actin	0.0658765	-0.000209185
33	3	beta-actin	0.0687606	-0.000130594
33	4	beta-actin	0.0717317	3.49235e-05
33	5	beta-actin	0.0748238	0.000321461
33	6	beta-actin	0.0774817	0.000173741
33	7	beta-actin	0.0805459	0.000432308
33	8	beta-actin	0.0820413	-0.000877866
33	9	beta-actin	0.0845859	-0.00113884
33	10	beta-actin	0.0897152	0.00118487
33	11	beta-actin	0.0979775	0.00664165
33	12	beta-actin	0.1112	0.0170589
33	13	beta-actin	0.136004	0.0390567
33	14	beta-actin	0.179872	0.0801191
33	15	beta-actin	0.257001	0.154443
33	16	beta-actin	0.39231	0.286946
33	17	beta-actin	0.609886	0.501717
33	18	beta-actin	0.922413	0.811438
33	19	beta-actin	1.30034	1.18656
33	20	beta-actin	1.66688	1.55029
33	21	beta-actin	1.96116	1.84177
33	22	beta-actin	2.15672	2.03452
33	23	beta-actin	2.27152	2.14652
33	24	beta-actin	2.3415	2.21369
33	25	beta-actin	2.3832	2.25258
33	26	beta-actin	2.40792	2.27451
33	27	beta-actin	2.42313	2.28691
33	28	beta-actin	2.43561	2.29658
33	29	beta-actin	2.44609	2.30425
33	30	beta-actin	2.45694	2.3123
33	31	beta-actin	2.46463	2.31718
33	32	beta-actin	2.46834	2.31808
33	33	beta-actin	2.47112	2.31806
33	34	beta-actin	2.4726	2.31673
33	35	beta-actin	2.47357	2.3149
33	36	beta-actin	2.47124	2.30976
33	37	beta-actin	2.46731	2.30303
33	38	beta-actin	2.46524	2.29816
33	39	beta-actin	2.46242	2.29252
33	40	beta-actin	2.46343	2.29073
34	1	beta-actin	0.0190895	0.00130295
34	2	beta-actin	0.0195686	0.000762745
34	3	beta-actin	0.0204761	0.000650872
34	4	beta-actin	0.021293	0.000448362
34	5	beta-actin	0.0220884	0.000224487
34	6	beta-actin	0.022278	-0.000605261
34	7	beta-actin	0.0232167	-0.000685991
34	8	beta-actin	0.0247128	-0.000209154
34	9	beta-actin	0.0254498	-0.00049151
34	10	beta-actin	0.0263796	-0.000581076
34	11	beta-actin	0.0274987	-0.000481332
34	12	beta-actin	0.03073	0.0017306
34	13	beta-actin	0.0358825	0.00586381
34	14	beta-actin	0.0455916	0.0145536
34	15	beta-actin	0.0639853	0.0319279
34	16	beta-actin	0.0981459	0.0650691
34	17	beta-actin	0.161664	0.127568
34	18	beta-actin	0.27548	0.240365
34	19	beta-actin	0.46823	0.432096
34	20	beta-actin	0.764227	0.727073
34	21	beta-actin	1.14895	1.11078
34	22	beta-actin	1.55472	1.51553
34	23	beta-actin	1.8964	1.85619
34	24	beta-actin	2.1364	2.09517
34	25	beta-actin	2.28073	2.23848
34	26	beta-actin	2.36325	2.31998
34	27	beta-actin	2.40901	2.36472
34	28	beta-actin	2.43253	2.38722
34	29	beta-actin	2.44751	2.40118
34	30	beta-actin	2.45924	2.41189
34	31	beta-actin	2.47026	2.4219
34	32	beta-actin	2.47903	2.42964
34	33	beta-actin	2.48412	2.43372
34	34	beta-actin	2.48672	2.4353
34	35	beta-actin	2.48815	2.43571
34	36	beta-actin	2.48958	2.43611
34	37	beta-actin	2.48613	2.43165
34	38	beta-actin	2.48324	2.42774
34	39	beta-actin	2.48223	2.4257
34	40	beta-actin	2.47958	2.42204
35	1	beta-actin	0.0303006	0.00121523
35	2	beta-actin	0.030625	0.000174241
35	3	beta-actin	0.0332324	0.00141615
35	4	beta-actin	0.0338637	0.000681965
35	5	beta-actin	0.0344484	-9.88193e-05
35	6	beta-actin	0.0353574	-0.000555243
35	7	beta-actin	0.0368106	-0.00046749
35	8	beta-actin	0.0372539	-0.00138967
35	9	beta-actin	0.0386714	-0.00133768
35	10	beta-actin	0.0403984	-0.000976185
35	11	beta-actin	0.0424237	-0.000316314
35	12	beta-actin	0.0471488	0.00304329
35	13	beta-actin	0.0545354	0.00906445
35	14	beta-actin	0.067707	0.0208706
35	15	beta-actin	0.094782	0.0465801
35	16	beta-actin	0.143894	0.0943271
35	17	beta-actin	0.23082	0.179887
35	18	beta-actin	0.383459	0.331161
35	19	beta-actin	0.62669	0.573026
35	20	beta-actin	0.962487	0.907458
35	21	beta-actin	1.3499	1.29351
35	22	beta-actin	1.70701	1.64925
35	23	beta-actin	1.97649	1.91737
35	24	beta-actin	2.14899	2.0885
35	25	beta-actin	2.24627	2.18441
35	26	beta-actin	2.30355	2.24033
35	27	beta-actin	2.33616	2.27157
35	28	beta-actin	2.35715	2.2912
35	29	beta-actin	2.37419	2.30687
35	30	beta-actin	2.38654	2.31785
35	31	beta-actin	2.39818	2.32813
35	32	beta-actin	2.40502	2.33361
35	33	beta-actin	2.40976	2.33698
35	34	beta-actin	2.41406	2.33991
35	35	beta-actin	2.41479	2.33928
35	36	beta-actin	2.41302	2.33614
35	37	beta-actin	2.40806	2.32982
35	38	beta-actin	2.40424	2.32463
35	39	beta-actin	2.40447	2.3235
35	40	beta-actin	2.40323	2.3209
36	1	beta-actin	0.0225637	0.0023391
36	2	beta-actin	0.0225252	0.001931
36	3	beta-actin	0.0225503	0.00158645
36	4	beta-actin	0.0227544	0.00142089
36	5	beta-actin	0.0223171	0.000613964
36	6	beta-actin	0.0219039	-0.000168911
36	7	beta-actin	0.0218431	-0.000599348
36	8	beta-actin	0.0218835	-0.000928522
36	9	beta-actin	0.0218356	-0.00134607
36	10	beta-actin	0.0217565	-0.00179486
36	11	beta-actin	0.0218939	-0.00202708
36	12	beta-actin	0.0228655	-0.00142505
36	13	beta-actin	0.024609	-5.12234e-05
36	14	beta-actin	0.0265742	0.00154439
36	15	beta-actin	0.0285749	0.00317537
36	16	beta-actin	0.0332154	0.00744631
36	17	beta-actin	0.0427021	0.0165634
36	18	beta-actin	0.0595398	0.0330314
36	19	beta-actin	0.0927035	0.0658255
36	20	beta-actin	0.153902	0.126654
36	21	beta-actin	0.26054	0.232922
36	22	beta-actin	0.43944	0.411453
36	23	beta-actin	0.711486	0.68313
36	24	beta-actin	1.06962	1.04089
36	25	beta-actin	1.45496	1.42587
36	26	beta-actin	1.78763	1.75817
36	27	beta-actin	2.02409	1.99425
36	28	beta-actin	2.17112	2.14092
36	29	beta-actin	2.25338	2.22281
36	30	beta-actin	2.29721	2.26626
36	31	beta-actin	2.31946	2.28815
36	32	beta-actin	2.33545	2.30377
36	33	beta-actin	2.34277	2.31072
36	34	beta-actin	2.34704	2.31461
36	35	beta-actin	2.35125	2.31846
36	36	beta-actin	2.35475	2.32159
36	37	beta-actin	2.35652	2.32299
36	38	beta-actin	2.35452	2.32062
36	39	beta-actin	2.3516	2.31733
36	40	beta-actin	2.34865	2.31401
37	1	CRYAA	0.0901505	-0.00966827
37	2	CRYAA	0.0925557	-0.00839098
37	3	CRYAA	0.0965329	-0.00554162
37	4	CRYAA	0.0997537	-0.00344873
37	5	CRYAA	0.102684	-0.00164655
37	6	CRYAA	0.106058	0.000599723
37	7	CRYAA	0.107552	0.000966093
37	8	CRYAA	0.108185	0.000470952
37	9	CRYAA	0.109736	0.000894058
37	10	CRYAA	0.111159	0.00118969
37	11	CRYAA	0.11318	0.00208265
37	12	CRYAA	0.114155	0.00192972
37	13	CRYAA	0.115146	0.00179269
37	14	CRYAA	0.115881	0.00139979
37	15	CRYAA	0.117625	0.0020162
37	16	CRYAA	0.118245	0.00150834
37	17	CRYAA	0.118691	0.000825986
37	18	CRYAA	0.120102	0.00110954
37	19	CRYAA	0.121213	0.00109249
37	20	CRYAA	0.122024	0.000775032
37	21	CRYAA	0.122308	-6.81632e-05
37	22	CRYAA	0.123098	-0.000406708
37	23	CRYAA	0.124329	-0.000303217
37	24	CRYAA	0.125166	-0.000594339
37	25	CRYAA	0.125387	-0.001501
37	26	CRYAA	0.126811	-0.00120509
37	27	CRYAA	0.127339	-0.00180475
37	28	CRYAA	0.128512	-0.00175929
37	29	CRYAA	0.130767	-0.000632742
37	30	CRYAA	0.132787	0.000259229
37	31	CRYAA	0.137628	0.00397324
37	32	CRYAA	0.147066	0.012283
37	33	CRYAA	0.16364	0.0277295
37	34	CRYAA	0.195487	0.0584477
37	35	CRYAA	0.255112	0.116946
37	36	CRYAA	0.363181	0.223887
37	37	CRYAA	0.546181	0.405759
37	38	CRYAA	0.820265	0.678715
37	39	CRYAA	1.16645	1.02377
37	40	CRYAA	1.47875	1.33494
38	1	CRYAA	0.0386671	-0.00021666
38	2	CRYAA	0.039834	0.000662574
38	3	CRYAA	0.0404319	0.000972714
38	4	CRYAA	0.0407616	0.0010147
38	5	CRYAA	0.0412176	0.00118297
38	6	CRYAA	0.0411345	0.000812086
38	7	CRYAA	0.0411846	0.000574407
38	8	CRYAA	0.0415486	0.000650733
38	9	CRYAA	0.0415158	0.000330215
38	10	CRYAA	0.041431	-4.23638e-05
38	11	CRYAA	0.041894	0.000132936
38	12	CRYAA	0.04197	-7.88599e-05
38	13	CRYAA	0.0419363	-0.00040025
38	14	CRYAA	0.0426739	4.95478e-05
38	15	CRYAA	0.0430784	0.000166371
38	16	CRYAA	0.0425559	-0.000643922
38	17	CRYAA	0.0424496	-0.00103794
38	18	CRYAA	0.0431084	-0.00066688
38	19	CRYAA	0.0428508	-0.00121222
38	20	CRYAA	0.0427304	-0.00162032
38	21	CRYAA	0.0435313	-0.00110722
38	22	CRYAA	0.0443093	-0.000616982
38	23	CRYAA	0.0445315	-0.000682437
38	24	CRYAA	0.0444787	-0.00102297
38	25	CRYAA	0.044616	-0.0011735
38	26	CRYAA	0.0458404	-0.000236834
38	27	CRYAA	0.0457323	-0.000632647
38	28	CRYAA	0.0455307	-0.00112199
38	29	CRYAA	0.0463099	-0.000630561
38	30	CRYAA	0.0469659	-0.000262288
38	31	CRYAA	0.0471034	-0.000412482
38	32	CRYAA	0.047858	5.43553e-05
38	33	CRYAA	0.0484588	0.000367394
38	34	CRYAA	0.0501853	0.00180621
38	35	CRYAA	0.0541549	0.00548803
38	36	CRYAA	0.0599393	0.0109848
38	37	CRYAA	0.0728085	0.0235662
38	38	CRYAA	0.0966828	0.0471527
38	39	CRYAA	0.144081	0.0942629
38	40	CRYAA	0.208643	0.158537
39	1	CRYAA	0.051779	-0.000861249
39	2	CRYAA	0.0529638	-0.000156606
39	3	CRYAA	0.0546604	0.00105978
39	4	CRYAA	0.0550403	0.000959537
39	5	CRYAA	0.0551722	0.00061132
39	6	CRYAA	0.0551709	0.000129771
39	7	CRYAA	0.055578	5.67183e-05
39	8	CRYAA	0.0557155	-0.000285896
39	9	CRYAA	0.0563664	-0.000115162
39	10	CRYAA	0.0565348	-0.000426953
39	11	CRYAA	0.0573042	-0.00013765
39	12	CRYAA	0.0580067	8.45939e-05
39	13	CRYAA	0.0587814	0.000379176
39	14	CRYAA	0.0591978	0.000315414
39	15	CRYAA	0.0592104	-0.000152124
39	16	CRYAA	0.059901	5.83031e-05
39	17	CRYAA	0.0600627	-0.000260156
39	18	CRYAA	0.0599758	-0.000827208
39	19	CRYAA	0.0606389	-0.000644289
39	20	CRYAA	0.0604415	-0.00132188
39	21	CRYAA	0.0602907	-0.0019528
39	22	CRYAA	0.0612087	-0.00151502
39	23	CRYAA	0.0620598	-0.0011441
39	24	CRYAA	0.0625933	-0.00109068
39	25	CRYAA	0.0631593	-0.00100493
39	26	CRYAA	0.0652558	0.000611459
39	27	CRYAA	0.0673892	0.00226468
39	28	CRYAA	0.0699528	0.00434809
39	29	CRYAA	0.0732999	0.00721508
39	30	CRYAA	0.0831917	0.0166267
39	31	CRYAA	0.102218	0.035173
39	32	CRYAA	0.138604	0.0710787
39	33	CRYAA	0.208739	0.140733
39	34	CRYAA	0.33724	0.268755
39	35	CRYAA	0.555238	0.486272
39	36	CRYAA	0.883177	0.813731
39	37	CRYAA	1.29322	1.22329
39	38	CRYAA	1.70645	1.63604
39	39	CRYAA	2.04397	1.97309
39	40	CRYAA	2.25746	2.1861
40	1	CRYAA	0.0309911	0.00197065
40	2	CRYAA	0.030981	0.00196924
40	3	CRYAA	0.0313957	0.00239253
40	4	CRYAA	0.0305211	0.00152656
40	5	CRYAA	0.0299531	0.00096717
40	6	CRYAA	0.0290486	7.13186e-05
40	7	CRYAA	0.028805	-0.000163657
40	8	CRYAA	0.0290047	4.45806e-05
40	9	CRYAA	0.0291356	0.000184112
40	10	CRYAA	0.0292664	0.000323536
40	11	CRYAA	0.0287471	-0.000187077
40	12	CRYAA	0.0278992	-0.00102638
40	13	CRYAA	0.0274261	-0.00149092
40	14	CRYAA	0.0275545	-0.00135391
40	15	CRYAA	0.028412	-0.000487758
40	16	CRYAA	0.0286038	-0.000287278
40	17	CRYAA	0.0285551	-0.000327374
40	18	CRYAA	0.0285261	-0.000347786
40	19	CRYAA	0.0285242	-0.000341106
40	20	CRYAA	0.0285061	-0.000350599
40	21	CRYAA	0.0283855	-0.000462481
40	22	CRYAA	0.0281579	-0.000681542
40	23	CRYAA	0.0280845	-0.000746327
40	24	CRYAA	0.0282569	-0.000565262
40	25	CRYAA	0.0283019	-0.000511608
40	26	CRYAA	0.0285061	-0.000298868
40	27	CRYAA	0.0286016	-0.000194673
40	28	CRYAA	0.0290464	0.000258739
40	29	CRYAA	0.0291838	0.000404702
40	30	CRYAA	0.0291918	0.000421369
40	31	CRYAA	0.0290968	0.00033501
40	32	CRYAA	0.0290035	0.000250311
40	33	CRYAA	0.0289539	0.000209339
40	34	CRYAA	0.0287362	2.6047e-07
40	35	CRYAA	0.0287255	-1.82836e-06
40	36	CRYAA	0.0291626	0.00044382
40	37	CRYAA	0.0292824	0.000572239
40	38	CRYAA	0.029589	0.000887528
40	39	CRYAA	0.0292262	0.000533316
40	40	CRYAA	0.0290084	0.000324149
41	1	CRYAA	0.0286152	0.000812733
41	2	CRYAA	0.0284567	0.000592796
41	3	CRYAA	0.0283025	0.000377076
41	4	CRYAA	0.0282865	0.000299612
41	5	CRYAA	0.0286561	0.000607689
41	6	CRYAA	0.0293084	0.00119851
41	7	CRYAA	0.0294443	0.0012729
41	8	CRYAA	0.0293334	0.00110059
41	9	CRYAA	0.0293093	0.001015
41	10	CRYAA	0.0292414	0.000885616
41	11	CRYAA	0.0279529	-0.000464427
41	12	CRYAA	0.027664	-0.000814801
41	13	CRYAA	0.0279635	-0.000576834
41	14	CRYAA	0.0281907	-0.000411113
41	15	CRYAA	0.0283574	-0.000305837
41	16	CRYAA	0.028897	0.000172289
41	17	CRYAA	0.0285783	-0.000207893
41	18	CRYAA	0.0285173	-0.000330451
41	19	CRYAA	0.0287686	-0.000140565
41	20	CRYAA	0.0280167	-0.000954032
41	21	CRYAA	0.0279321	-0.00110011
41	22	CRYAA	0.0284623	-0.000631363
41	23	CRYAA	0.0286009	-0.000554305
41	24	CRYAA	0.0287382	-0.000478432
41	25	CRYAA	0.0293914	0.000113236
41	26	CRYAA	0.0287899	-0.000549733
41	27	CRYAA	0.027719	-0.00168209
41	28	CRYAA	0.0276203	-0.00184231
41	29	CRYAA	0.0281535	-0.00137058
41	30	CRYAA	0.0283561	-0.00122943
41	31	CRYAA	0.0288139	-0.000833139
41	32	CRYAA	0.0291073	-0.000601227
41	33	CRYAA	0.0302007	0.000430616
41	34	CRYAA	0.0301016	0.000270053
41	35	CRYAA	0.0299538	6.07961e-05
41	36	CRYAA	0.030252	0.000297531
41	37	CRYAA	0.0310532	0.00103724
41	38	CRYAA	0.0320202	0.00194269
41	39	CRYAA	0.0341362	0.00399723
41	40	CRYAA	0.0363524	0.00615193
42	1	CRYAA	0.0374187	-0.00211922
42	2	CRYAA	0.0375837	-0.00212983
42	3	CRYAA	0.0394315	-0.000457737
42	4	CRYAA	0.0406423	0.000577447
42	5	CRYAA	0.0411581	0.000917621
42	6	CRYAA	0.0413861	0.000970081
42	7	CRYAA	0.0415143	0.000922587
42	8	CRYAA	0.0409855	0.000218239
42	9	CRYAA	0.0408403	-0.000102602
42	10	CRYAA	0.0412722	0.000153701
42	11	CRYAA	0.0411326	-0.000161578
42	12	CRYAA	0.0411277	-0.000342057
42	13	CRYAA	0.0419679	0.000322479
42	14	CRYAA	0.0424516	0.000630545
42	15	CRYAA	0.0420951	9.84058e-05
42	16	CRYAA	0.0412539	-0.00091833
42	17	CRYAA	0.0411737	-0.00117415
42	18	CRYAA	0.04178	-0.000743495
42	19	CRYAA	0.0405441	-0.00215506
42	20	CRYAA	0.0406884	-0.00218638
42	21	CRYAA	0.0430175	-3.28634e-05
42	22	CRYAA	0.0432944	6.83488e-05
42	23	CRYAA	0.0429619	-0.000439714
42	24	CRYAA	0.0424967	-0.00108059
42	25	CRYAA	0.0425773	-0.00117554
42	26	CRYAA	0.0441038	0.000175357
42	27	CRYAA	0.0457351	0.00163096
42	28	CRYAA	0.0485641	0.00428433
42	29	CRYAA	0.0538148	0.0093594
42	30	CRYAA	0.0629114	0.0182804
42	31	CRYAA	0.0825041	0.0376975
42	32	CRYAA	0.119439	0.0744571
42	33	CRYAA	0.188827	0.143669
42	34	CRYAA	0.317082	0.271749
42	35	CRYAA	0.536141	0.490632
42	36	CRYAA	0.862706	0.817021
42	37	CRYAA	1.26526	1.2194
42	38	CRYAA	1.66478	1.61874
42	39	CRYAA	1.97442	1.92821
42	40	CRYAA	2.16291	2.11652
43	1	CRYAA	0.0421698	-0.00376502
43	2	CRYAA	0.0438412	-0.00277037
43	3	CRYAA	0.0458147	-0.00147361
43	4	CRYAA	0.0470515	-0.00091359
43	5	CRYAA	0.0482947	-0.000347208
43	6	CRYAA	0.0486749	-0.000643759
43	7	CRYAA	0.0500713	7.58591e-05
43	8	CRYAA	0.0516848	0.00101261
43	9	CRYAA	0.0525529	0.00120388
43	10	CRYAA	0.0533599	0.00133408
43	11	CRYAA	0.0534959	0.000793367
43	12	CRYAA	0.0543179	0.000938508
43	13	CRYAA	0.0553123	0.00125621
43	14	CRYAA	0.0547664	3.34907e-05
43	15	CRYAA	0.0547998	-0.000609863
43	16	CRYAA	0.056601	0.000514557
43	17	CRYAA	0.0572472	0.00048401
43	18	CRYAA	0.0575072	6.71542e-05
43	19	CRYAA	0.0576186	-0.000498188
43	20	CRYAA	0.0576796	-0.00111392
43	21	CRYAA	0.0588389	-0.000631471
43	22	CRYAA	0.0589811	-0.00116603
43	23	CRYAA	0.0591732	-0.00165068
43	24	CRYAA	0.0601038	-0.00139682
43	25	CRYAA	0.0613938	-0.000783688
43	26	CRYAA	0.0632663	0.000412105
43	27	CRYAA	0.0638351	0.000304135
43	28	CRYAA	0.0670066	0.00279887
43	29	CRYAA	0.074678	0.00979343
43	30	CRYAA	0.0874486	0.0218872
43	31	CRYAA	0.111315	0.0450774
43	32	CRYAA	0.158571	0.0916565
43	33	CRYAA	0.246133	0.178541
43	34	CRYAA	0.403024	0.334756
43	35	CRYAA	0.654216	0.585271
43	36	CRYAA	1.00727	0.937646
43	37	CRYAA	1.4124	1.3421
43	38	CRYAA	1.78573	1.71475
43	39	CRYAA	2.07123	1.99958
43	40	CRYAA	2.24821	2.17588
44	1	CRYAA	0.047886	-0.00111913
44	2	CRYAA	0.0478589	-0.00138096
44	3	CRYAA	0.0480574	-0.00141729
44	4	CRYAA	0.0488119	-0.000897527
44	5	CRYAA	0.0496582	-0.000286085
44	6	CRYAA	0.0505988	0.000419697
44	7	CRYAA	0.0512723	0.000858469
44	8	CRYAA	0.051381	0.000732342
44	9	CRYAA	0.0514324	0.000548968
44	10	CRYAA	0.0519388	0.000820538
44	11	CRYAA	0.0511679	-0.000185168
44	12	CRYAA	0.0511236	-0.000464208
44	13	CRYAA	0.0523155	0.000492897
44	14	CRYAA	0.0526272	0.000569787
44	15	CRYAA	0.0529299	0.000637661
44	16	CRYAA	0.0529116	0.000384639
44	17	CRYAA	0.0526676	-9.41947e-05
44	18	CRYAA	0.0526393	-0.000357256
44	19	CRYAA	0.0533492	0.000117826
44	20	CRYAA	0.0534595	-6.67741e-06
44	21	CRYAA	0.0536126	-8.83398e-05
44	22	CRYAA	0.053796	-0.000139775
44	23	CRYAA	0.0537024	-0.000468182
44	24	CRYAA	0.0541356	-0.00026971
44	25	CRYAA	0.0547308	9.0648e-05
44	26	CRYAA	0.054704	-0.000170983
44	27	CRYAA	0.0540501	-0.0010596
44	28	CRYAA	0.0539882	-0.00135637
44	29	CRYAA	0.0550094	-0.000569918
44	30	CRYAA	0.0553184	-0.000495707
44	31	CRYAA	0.0557382	-0.000310683
44	32	CRYAA	0.0569636	0.000679856
44	33	CRYAA	0.0588029	0.00228435
44	34	CRYAA	0.062807	0.00605374
44	35	CRYAA	0.0715396	0.0145515
44	36	CRYAA	0.0891262	0.0319033
44	37	CRYAA	0.123238	0.0657801
44	38	CRYAA	0.18456	0.126867
44	39	CRYAA	0.295862	0.237934
44	40	CRYAA	0.44396	0.385798
45	1	CRYAA	0.0142457	-0.000100572
45	2	CRYAA	0.01486	0.000318887
45	3	CRYAA	0.0156213	0.000885285
45	4	CRYAA	0.0157925	0.000861531
45	5	CRYAA	0.0161799	0.00105407
45	6	CRYAA	0.016125	0.000804324
45	7	CRYAA	0.0159364	0.000420788
45	8	CRYAA	0.0158784	0.000167889
45	9	CRYAA	0.0161541	0.000248674
45	10	CRYAA	0.0160449	-5.53834e-05
45	11	CRYAA	0.0161491	-0.00014607
45	12	CRYAA	0.0169459	0.000455807
45	13	CRYAA	0.0162397	-0.000445308
45	14	CRYAA	0.0161539	-0.000726001
45	15	CRYAA	0.0171009	2.61261e-05
45	16	CRYAA	0.016867	-0.000402625
45	17	CRYAA	0.0166207	-0.000843831
45	18	CRYAA	0.0165644	-0.00109501
45	19	CRYAA	0.0165122	-0.00134215
45	20	CRYAA	0.0168707	-0.00117854
45	21	CRYAA	0.0173198	-0.000924335
45	22	CRYAA	0.017446	-0.000993034
45	23	CRYAA	0.0180497	-0.000584179
45	24	CRYAA	0.0180824	-0.000746417
45	25	CRYAA	0.0182105	-0.000813217
45	26	CRYAA	0.0184991	-0.000719499
45	27	CRYAA	0.0185413	-0.000872176
45	28	CRYAA	0.0192546	-0.000353748
45	29	CRYAA	0.0203596	0.000556337
45	30	CRYAA	0.0215183	0.00152011
45	31	CRYAA	0.0254336	0.00524058
45	32	CRYAA	0.0319385	0.0115505
45	33	CRYAA	0.043393	0.0228102
45	34	CRYAA	0.0664585	0.0456808
45	35	CRYAA	0.112201	0.0912279
45	36	CRYAA	0.195137	0.17397
45	37	CRYAA	0.341203	0.31984
45	38	CRYAA	0.56835	0.546792
45	39	CRYAA	0.872796	0.851044
45	40	CRYAA	1.16271	1.14076
46	1	CRYAA	0.0158509	-0.00135642
46	2	CRYAA	0.0163105	-0.00119698
46	3	CRYAA	0.0171079	-0.000699694
46	4	CRYAA	0.0180984	-9.33824e-06
46	5	CRYAA	0.0186641	0.000256171
46	6	CRYAA	0.0195915	0.00088348
46	7	CRYAA	0.0199279	0.000919799
46	8	CRYAA	0.0202425	0.000934233
46	9	CRYAA	0.0201308	0.000522363
46	10	CRYAA	0.02012	0.000211432
46	11	CRYAA	0.0205728	0.000364111
46	12	CRYAA	0.0202491	-0.000259674
46	13	CRYAA	0.0202066	-0.0006023
46	14	CRYAA	0.0211938	8.4716e-05
46	15	CRYAA	0.0219858	0.000576672
46	16	CRYAA	0.0219444	0.000235106
46	17	CRYAA	0.0208932	-0.00111621
46	18	CRYAA	0.020798	-0.00151156
46	19	CRYAA	0.0221448	-0.000464923
46	20	CRYAA	0.0227942	-0.000115561
46	21	CRYAA	0.0228966	-0.000313313
46	22	CRYAA	0.0230223	-0.000487789
46	23	CRYAA	0.0232363	-0.000573923
46	24	CRYAA	0.022973	-0.00113732
46	25	CRYAA	0.0229251	-0.00148531
46	26	CRYAA	0.023684	-0.00102654
46	27	CRYAA	0.0238863	-0.00112436
46	28	CRYAA	0.0249502	-0.000360618
46	29	CRYAA	0.0270388	0.0014278
46	30	CRYAA	0.0307836	0.00487255
46	31	CRYAA	0.0377869	0.0115757
46	32	CRYAA	0.0525828	0.0260714
46	33	CRYAA	0.0784922	0.0516807
46	34	CRYAA	0.128499	0.101388
46	35	CRYAA	0.222055	0.194643
46	36	CRYAA	0.388232	0.36052
46	37	CRYAA	0.661858	0.633846
46	38	CRYAA	1.04799	1.01968
46	39	CRYAA	1.49536	1.46674
46	40	CRYAA	1.86054	1.83163
47	1	CRYAA	0.0586709	-0.00295996
47	2	CRYAA	0.0600746	-0.00213354
47	3	CRYAA	0.062042	-0.000743419
47	4	CRYAA	0.0626356	-0.000727071
47	5	CRYAA	0.0636633	-0.00027659
47	6	CRYAA	0.0641425	-0.000374657
47	7	CRYAA	0.0656211	0.000526697
47	8	CRYAA	0.0660342	0.000362535
47	9	CRYAA	0.0668498	0.000600914
47	10	CRYAA	0.0670447	0.000218562
47	11	CRYAA	0.0679472	0.000543732
47	12	CRYAA	0.0688146	0.000833893
47	13	CRYAA	0.0690515	0.000493614
47	14	CRYAA	0.0699367	0.000801529
47	15	CRYAA	0.0702738	0.000561417
47	16	CRYAA	0.0712418	0.000952085
47	17	CRYAA	0.0713653	0.000498372
47	18	CRYAA	0.0713535	-9.06665e-05
47	19	CRYAA	0.0714775	-0.00054391
47	20	CRYAA	0.0723551	-0.000243588
47	21	CRYAA	0.0723869	-0.00078904
47	22	CRYAA	0.0725955	-0.0011577
47	23	CRYAA	0.0726306	-0.00169982
47	24	CRYAA	0.0729996	-0.00190813
47	25	CRYAA	0.0739726	-0.00151231
47	26	CRYAA	0.0743217	-0.00174048
47	27	CRYAA	0.0763434	-0.000296029
47	28	CRYAA	0.0791518	0.0019351
47	29	CRYAA	0.0815689	0.00377495
47	30	CRYAA	0.0886053	0.0102341
47	31	CRYAA	0.102013	0.0230641
47	32	CRYAA	0.128779	0.0492532
47	33	CRYAA	0.18041	0.100307
47	34	CRYAA	0.275286	0.194606
47	35	CRYAA	0.440702	0.359445
47	36	CRYAA	0.705034	0.623199
47	37	CRYAA	1.06568	0.983266
47	38	CRYAA	1.46369	1.3807
47	39	CRYAA	1.81736	1.73379
47	40	CRYAA	2.05168	1.96753
48	1	CRYAA	0.0366586	-0.00215729
48	2	CRYAA	0.0376666	-0.00141942
48	3	CRYAA	0.0385813	-0.000774843
48	4	CRYAA	0.0387363	-0.000889864
48	5	CRYAA	0.0390088	-0.000887498
48	6	CRYAA	0.0404954	0.000329007
48	7	CRYAA	0.0411931	0.000756586
48	8	CRYAA	0.0413267	0.000620058
48	9	CRYAA	0.0417423	0.00076552
48	10	CRYAA	0.0420332	0.000786383
48	11	CRYAA	0.0419063	0.000389312
48	12	CRYAA	0.041872	8.4994e-05
48	13	CRYAA	0.0424742	0.000417004
48	14	CRYAA	0.0429357	0.00060841
48	15	CRYAA	0.0428918	0.000294402
48	16	CRYAA	0.0430536	0.000186124
48	17	CRYAA	0.0430612	-7.6367e-05
48	18	CRYAA	0.0430146	-0.000393068
48	19	CRYAA	0.0432582	-0.000419532
48	20	CRYAA	0.0432609	-0.000686947
48	21	CRYAA	0.0436669	-0.000551063
48	22	CRYAA	0.0437624	-0.000725652
48	23	CRYAA	0.0444124	-0.000345835
48	24	CRYAA	0.0444913	-0.000536998
48	25	CRYAA	0.0445622	-0.000736248
48	26	CRYAA	0.0450639	-0.000504657
48	27	CRYAA	0.0454731	-0.000365569
48	28	CRYAA	0.0465805	0.000471732
48	29	CRYAA	0.0485634	0.00218461
48	30	CRYAA	0.0531279	0.00647897
48	31	CRYAA	0.0600104	0.0130913
48	32	CRYAA	0.0758357	0.0286466
48	33	CRYAA	0.104753	0.0572934
48	34	CRYAA	0.16106	0.113331
48	35	CRYAA	0.265177	0.217178
48	36	CRYAA	0.445886	0.397616
48	37	CRYAA	0.727977	0.679437
48	38	CRYAA	1.10131	1.0525
48	39	CRYAA	1.50097	1.45189
48	40	CRYAA	1.8081	1.75875
49	1	GJA3	0.0856323	-0.00632937
49	2	GJA3	0.088494	-0.00467485
49	3	GJA3	0.092954	-0.00142213
49	4	GJA3	0.0953122	-0.000271037
49	5	GJA3	0.0963308	-0.000459699
49	6	GJA3	0.0978285	-0.00016923
49	7	GJA3	0.0989576	-0.000247281
49	8	GJA3	0.100987	0.000574832
49	9	GJA3	0.103115	0.00149536
49	10	GJA3	0.105019	0.00219247
49	11	GJA3	0.105838	0.00180458
49	12	GJA3	0.10614	0.000898668
49	13	GJA3	0.107602	0.0011535
49	14	GJA3	0.107651	-4.77269e-06
49	15	GJA3	0.107531	-0.00133171
49	16	GJA3	0.108308	-0.0017619
49	17	GJA3	0.109458	-0.0018187
49	18	GJA3	0.110852	-0.00163243
49	19	GJA3	0.112064	-0.00162682
49	20	GJA3	0.11365	-0.00124854
49	21	GJA3	0.115609	-0.000496593
49	22	GJA3	0.118229	0.000915732
49	23	GJA3	0.121976	0.0034557
49	24	GJA3	0.129881	0.0101541
49	25	GJA3	0.145425	0.0244902
49	26	GJA3	0.17373	0.0515884
49	27	GJA3	0.22839	0.105041
49	28	GJA3	0.327466	0.20291
49	29	GJA3	0.494361	0.368598
49	30	GJA3	0.745543	0.618573
49	31	GJA3	1.06812	0.939947
49	32	GJA3	1.40401	1.27463
49	33	GJA3	1.69269	1.5621
49	34	GJA3	1.90913	1.77733
49	35	GJA3	2.06043	1.92743
49	36	GJA3	2.16555	2.03134
49	37	GJA3	2.24108	2.10566
49	38	GJA3	2.29922	2.16259
49	39	GJA3	2.34301	2.20518
49	40	GJA3	2.37565	2.23661
50	1	GJA3	0.0311187	0.000548137
50	2	GJA3	0.0314522	0.000322567
50	3	GJA3	0.030579	-0.00110978
50	4	GJA3	0.0309494	-0.00129846
[truncated: 1,876 more rows]

## Sheet: Results
Block Type	96-Well Block (0.2mL)
Calibration Background is expired	No
Calibration Background performed on	2016-02-19 13:04:02 PM CST
Calibration FAM is expired	No
Calibration FAM performed on	2016-02-19 13:49:08 PM CST
Calibration NED is expired	No
Calibration NED performed on	2016-02-19 13:11:46 PM CST
Calibration ROI is expired	No
Calibration ROI performed on	2016-02-19 12:42:23 PM CST
Calibration ROX is expired	No
Calibration ROX performed on	2016-02-19 13:41:49 PM CST
Calibration SYBR is expired	No
Calibration SYBR performed on	2016-02-19 13:26:29 PM CST
Calibration TAMRA is expired	No
Calibration TAMRA performed on	2016-02-19 13:33:48 PM CST
Calibration Uniformity is expired	No
Calibration Uniformity performed on	2016-02-19 12:57:16 PM CST
Calibration VIC is expired	No
Calibration VIC performed on	2016-02-19 13:19:06 PM CST
Chemistry	SYBR_GREEN
Experiment Barcode
Experiment Comments
Experiment File Name	D:\liuxin\2016-04-22 080621liuxin.eds
Experiment Name	2016-04-22 080621liuxin
Experiment Run Start Time	2016-04-22 08:35:18 AM CST
Experiment Run Stop Time	2016-04-22 10:21:54 AM CST
Experiment Type	Comparative Cт (ΔΔCт)
Experiment User Name
Instrument Name	278881388
Instrument Serial Number	278881388
Instrument Type	ViiA(TM) 7 System
Passive Reference	ROX
Quantification Cycle Method	Ct
Signal Smoothing On	true
Stage/ Cycle where Analysis is performed	Stage 2, Step 2
Well	Well Position	Omit	Sample Name	Target Name	Task	Reporter	Quencher	Quantity	Quantity Mean	Quantity SD	RQ	RQ Min	RQ Max	CT	Ct Mean	Ct SD	Delta Ct	Delta Ct Mean	Delta Ct SE	Delta Delta Ct	Automatic Ct Threshold	Ct Threshold	Automatic Baseline	Baseline Start	Baseline End	Comments	Custom1	Custom2	Custom3	Custom4	Custom5	Custom6	Tm1	Tm2	Tm3	MTP	EXPFAIL	HIGHSD	NOAMP
1	A1	FALSE	1	CRYAA	UNKNOWN	SYBR	None							Undetermined	35.7399						TRUE	0.190595	TRUE	1	40								81.2749	62.1224	86.5786	Y	N	N	N
2	A2	FALSE	43	CRYAA	UNKNOWN	SYBR	None							34.7801	35.0473	0.377924					TRUE	0.190595	TRUE	1	40								88.8376	77.4444		Y	N	N	N
3	A3	FALSE	14	CRYAA	UNKNOWN	SYBR	None							33.161	34.643	2.31141					TRUE	0.190595	TRUE	1	40								88.8376			N	N	Y	N
4	A4	FALSE	19	CRYAA	UNKNOWN	SYBR	None							36.1816	35.8142	0.519586					TRUE	0.190595	TRUE	1	40								77.3462			N	N	Y	N
5	A5	FALSE	16	CRYAA	UNKNOWN	SYBR	None							Undetermined	36.1175						TRUE	0.190595	TRUE	1	40								77.9355	61.1403	92.4716	Y	Y	N	Y
6	A6	FALSE	25	CRYAA	UNKNOWN	SYBR	None							Undetermined	34.203	1.08674					TRUE	0.190595	TRUE	1	40								60.9438	82.7481	85.0071	Y	Y	N	Y
7	A7	FALSE	45	CRYAA	UNKNOWN	SYBR	None							33.8813	33.6453	0.48596					TRUE	0.190595	TRUE	1	40								89.1322	92.177		Y	N	N	N
8	A8	FALSE	47	CRYAA	UNKNOWN	SYBR	None							34.6301	35.9999	2.2306					TRUE	0.190595	TRUE	1	40								89.034	92.0788	77.4444	Y	N	Y	N
9	A9	FALSE	1	CRYAA	UNKNOWN	SYBR	None							Undetermined	35.7399						TRUE	0.190595	TRUE	1	40								61.0421	86.5786	79.1141	Y	Y	N	N
10	A10	FALSE	43	CRYAA	UNKNOWN	SYBR	None							35.3146	35.0473	0.377924					TRUE	0.190595	TRUE	1	40								88.9358			N	N	N	N
11	A11	FALSE	14	CRYAA	UNKNOWN	SYBR	None							37.3063	34.643	2.31141					TRUE	0.190595	TRUE	1	40								77.739			N	N	Y	N
12	A12	FALSE	19	CRYAA	UNKNOWN	SYBR	None							35.4468	35.8142	0.519586					TRUE	0.190595	TRUE	1	40								88.8376			N	N	Y	N
13	B1	FALSE	1	GJA3	UNKNOWN	SYBR	None				1			27.6212	27.8221	0.194274		-7.91781		0	TRUE	0.183376	TRUE	1	40								88.5429			N	N	N	N
14	B2	FALSE	43	GJA3	UNKNOWN	SYBR	None				0.0565495	0.0288892	0.110693	31.4782	31.2739	0.252746		-3.77347	0.304478	4.14434	TRUE	0.183376	TRUE	1	40								88.5429			N	N	N	N
15	B3	FALSE	14	GJA3	UNKNOWN	SYBR	None				0.537641	0.041128	7.02825	27.5198	27.6205	0.0977005		-7.02253	1.33568	0.895285	TRUE	0.183376	TRUE	1	40								88.6412			N	N	N	N
16	B4	FALSE	19	GJA3	UNKNOWN	SYBR	None				0.0739075	0.0254364	0.214744	32.022	31.6545	0.544485		-4.15968	0.483535	3.75814	TRUE	0.183376	TRUE	1	40								88.6412			N	N	Y	N
17	B5	FALSE	16	GJA3	UNKNOWN	SYBR	None				0.050996			32.179	32.4931	0.350849		-3.62434		4.29347	TRUE	0.183376	TRUE	1	40								88.7394			N	N	N	N
18	B6	FALSE	25	GJA3	UNKNOWN	SYBR	None				0.0324502	0.00517337	0.203545	30.988	31.2309	0.554195		-2.97219	0.832395	4.94563	TRUE	0.183376	TRUE	1	40								88.7394	84.7125		Y	N	Y	N
19	B7	FALSE	45	GJA3	UNKNOWN	SYBR	None				0.104606	0.0579837	0.188715	29.2006	28.9844	0.214115		-4.66085	0.306595	3.25696	TRUE	0.183376	TRUE	1	40								88.8376			N	N	N	N
20	B8	FALSE	47	GJA3	UNKNOWN	SYBR	None				0.274453	0.0216696	3.47603	29.9877	29.9474	0.495611		-6.05244	1.31925	1.86537	TRUE	0.183376	TRUE	1	40								88.7394			N	N	N	N
21	B9	FALSE	1	GJA3	UNKNOWN	SYBR	None				1			28.0089	27.8221	0.194274		-7.91781		0	TRUE	0.183376	TRUE	1	40								88.7394			N	N	N	N
22	B10	FALSE	43	GJA3	UNKNOWN	SYBR	None				0.0565495	0.0288892	0.110693	31.3522	31.2739	0.252746		-3.77347	0.304478	4.14434	TRUE	0.183376	TRUE	1	40								88.6412			N	N	N	N
23	B11	FALSE	14	GJA3	UNKNOWN	SYBR	None				0.537641	0.041128	7.02825	27.6268	27.6205	0.0977005		-7.02253	1.33568	0.895285	TRUE	0.183376	TRUE	1	40								88.6412			N	N	N	N
24	B12	FALSE	19	GJA3	UNKNOWN	SYBR	None				0.0739075	0.0254364	0.214744	31.029	31.6545	0.544485		-4.15968	0.483535	3.75814	TRUE	0.183376	TRUE	1	40								88.6412			N	N	Y	N
25	C1	FALSE	1	beta-actin	UNKNOWN	SYBR	None				1			15.4287	15.6732	0.258614		-20.0667		0	TRUE	0.27891	TRUE	1	40								88.3465			N	N	N	N
26	C2	FALSE	43	beta-actin	UNKNOWN	SYBR	None				0.119517	0.0643535	0.221967	17.9462	18.0453	0.148453		-17.002	0.280641	3.06471	TRUE	0.27891	TRUE	1	40								88.5429			N	N	N	N
27	C3	FALSE	14	beta-actin	UNKNOWN	SYBR	None				0.127654	0.00974959	1.6714	17.4843	17.546	0.127223		-17.097	1.33651	2.96969	TRUE	0.27891	TRUE	1	40								88.4447			N	N	N	N
28	C4	FALSE	19	beta-actin	UNKNOWN	SYBR	None				0.0341701	0.011107	0.105123	20.4936	20.6186	0.611257		-15.1956	0.509441	4.87112	TRUE	0.27891	TRUE	1	40								88.2483			N	N	Y	N
29	C5	FALSE	16	beta-actin	UNKNOWN	SYBR	None				0.03102			20.9942	21.0614	0.0611741		-15.0561		5.01066	TRUE	0.27891	TRUE	1	40								88.1501			N	N	N	N
30	C6	FALSE	25	beta-actin	UNKNOWN	SYBR	None				0.194026	0.0273164	1.37815	17.3876	16.502	0.773392		-17.7011	0.888753	2.36568	TRUE	0.27891	TRUE	1	40								88.2483			N	N	Y	N
31	C7	FALSE	45	beta-actin	UNKNOWN	SYBR	None				0.106476	0.0619913	0.182881	16.7895	16.8099	0.0291462		-16.8353	0.281073	3.23141	TRUE	0.27891	TRUE	1	40								88.8376			N	N	N	N
32	C8	FALSE	47	beta-actin	UNKNOWN	SYBR	None				0.311012	0.0260705	3.71027	17.6671	17.6181	0.0489713		-18.3818	1.28815	1.68496	TRUE	0.27891	TRUE	1	40								88.6412			N	N	N	N
33	C9	FALSE	1	beta-actin	UNKNOWN	SYBR	None				1			15.9439	15.6732	0.258614		-20.0667		0	TRUE	0.27891	TRUE	1	40								88.5429			N	N	N	N
34	C10	FALSE	43	beta-actin	UNKNOWN	SYBR	None				0.119517	0.0643535	0.221967	18.216	18.0453	0.148453		-17.002	0.280641	3.06471	TRUE	0.27891	TRUE	1	40								88.7394			N	N	N	N
35	C11	FALSE	14	beta-actin	UNKNOWN	SYBR	None				0.127654	0.00974959	1.6714	17.6923	17.546	0.127223		-17.097	1.33651	2.96969	TRUE	0.27891	TRUE	1	40								88.5429			N	N	N	N
36	C12	FALSE	19	beta-actin	UNKNOWN	SYBR	None				0.0341701	0.011107	0.105123	21.2827	20.6186	0.611257		-15.1956	0.509441	4.87112	TRUE	0.27891	TRUE	1	40								88.0519			N	N	Y	N
37	D1	FALSE	1	CRYAA	UNKNOWN	SYBR	None							35.7399	35.7399						TRUE	0.190595	TRUE	1	40								88.9358			N	N	N	N
38	D2	FALSE	43	CRYAA	UNKNOWN	SYBR	None							Undetermined	35.0473	0.377924					TRUE	0.190595	TRUE	1	40								84.8107	92.0788		Y	N	N	N
39	D3	FALSE	14	CRYAA	UNKNOWN	SYBR	None							33.4617	34.643	2.31141					TRUE	0.190595	TRUE	1	40								89.034	83.4356		Y	N	Y	N
40	D4	FALSE	19	CRYAA	UNKNOWN	SYBR	None							Undetermined	35.8142	0.519586					TRUE	0.190595	TRUE	1	40								61.6314			N	Y	N	Y
41	D5	FALSE	16	CRYAA	UNKNOWN	SYBR	None							Undetermined	36.1175						TRUE	0.190595	TRUE	1	40								60.8456			N	Y	N	Y
42	D6	FALSE	25	CRYAA	UNKNOWN	SYBR	None							33.4346	34.203	1.08674					TRUE	0.190595	TRUE	1	40								89.1322	77.739		Y	N	Y	N
43	D7	FALSE	45	CRYAA	UNKNOWN	SYBR	None							33.0864	33.6453	0.48596					TRUE	0.190595	TRUE	1	40								89.1322			N	N	N	N
44	D8	FALSE	47	CRYAA	UNKNOWN	SYBR	None							38.5738	35.9999	2.2306					TRUE	0.190595	TRUE	1	40								92.0788			N	N	Y	N
45	D9	FALSE	16	CRYAA	UNKNOWN	SYBR	None							36.1175	36.1175						TRUE	0.190595	TRUE	1	40								78.0337			N	N	N	N
46	D10	FALSE	25	CRYAA	UNKNOWN	SYBR	None							34.9715	34.203	1.08674					TRUE	0.190595	TRUE	1	40								86.9715	84.516	88.4447	Y	N	Y	N
47	D11	FALSE	45	CRYAA	UNKNOWN	SYBR	None							33.9681	33.6453	0.48596					TRUE	0.190595	TRUE	1	40								89.034			N	N	N	N
48	D12	FALSE	47	CRYAA	UNKNOWN	SYBR	None							34.7958	35.9999	2.2306					TRUE	0.190595	TRUE	1	40								88.9358	77.3462		Y	N	Y	N
49	E1	FALSE	1	GJA3	UNKNOWN	SYBR	None				1			27.8363	27.8221	0.194274		-7.91781		0	TRUE	0.183376	TRUE	1	40								88.6412			N	N	N	N
50	E2	FALSE	43	GJA3	UNKNOWN	SYBR	None				0.0565495	0.0288892	0.110693	30.9912	31.2739	0.252746		-3.77347	0.304478	4.14434	TRUE	0.183376	TRUE	1	40								88.6412			N	N	N	N
51	E3	FALSE	14	GJA3	UNKNOWN	SYBR	None				0.537641	0.041128	7.02825	27.7148	27.6205	0.0977005		-7.02253	1.33568	0.895285	TRUE	0.183376	TRUE	1	40								88.7394			N	N	N	N
52	E4	FALSE	19	GJA3	UNKNOWN	SYBR	None				0.0739075	0.0254364	0.214744	31.9126	31.6545	0.544485		-4.15968	0.483535	3.75814	TRUE	0.183376	TRUE	1	40								88.7394	83.7303		Y	N	Y	N
53	E5	FALSE	16	GJA3	UNKNOWN	SYBR	None				0.050996			32.4285	32.4931	0.350849		-3.62434		4.29347	TRUE	0.183376	TRUE	1	40								88.7394			N	N	N	N
54	E6	FALSE	25	GJA3	UNKNOWN	SYBR	None				0.0324502	0.00517337	0.203545	30.8396	31.2309	0.554195		-2.97219	0.832395	4.94563	TRUE	0.183376	TRUE	1	40								88.7394			N	N	Y	N
55	E7	FALSE	45	GJA3	UNKNOWN	SYBR	None				0.104606	0.0579837	0.188715	28.9803	28.9844	0.214115		-4.66085	0.306595	3.25696	TRUE	0.183376	TRUE	1	40								88.7394			N	N	N	N
56	E8	FALSE	47	GJA3	UNKNOWN	SYBR	None				0.274453	0.0216696	3.47603	29.4329	29.9474	0.495611		-6.05244	1.31925	1.86537	TRUE	0.183376	TRUE	1	40								88.7394			N	N	N	N
57	E9	FALSE	16	GJA3	UNKNOWN	SYBR	None				0.050996			32.8718	32.4931	0.350849		-3.62434		4.29347	TRUE	0.183376	TRUE	1	40								88.7394			N	N	N	N
58	E10	FALSE	25	GJA3	UNKNOWN	SYBR	None				0.0324502	0.00517337	0.203545	31.865	31.2309	0.554195		-2.97219	0.832395	4.94563	TRUE	0.183376	TRUE	1	40								88.7394	84.9089		Y	N	Y	N
59	E11	FALSE	45	GJA3	UNKNOWN	SYBR	None				0.104606	0.0579837	0.188715	28.7724	28.9844	0.214115		-4.66085	0.306595	3.25696	TRUE	0.183376	TRUE	1	40								88.6412			N	N	N	N
60	E12	FALSE	47	GJA3	UNKNOWN	SYBR	None				0.274453	0.0216696	3.47603	30.4217	29.9474	0.495611		-6.05244	1.31925	1.86537	TRUE	0.183376	TRUE	1	40								88.6412			N	N	N	N
61	F1	FALSE	1	beta-actin	UNKNOWN	SYBR	None				1			15.6471	15.6732	0.258614		-20.0667		0	TRUE	0.27891	TRUE	1	40								88.3465			N	N	N	N
62	F2	FALSE	43	beta-actin	UNKNOWN	SYBR	None				0.119517	0.0643535	0.221967	17.9738	18.0453	0.148453		-17.002	0.280641	3.06471	TRUE	0.27891	TRUE	1	40								88.6412			N	N	N	N
63	F3	FALSE	14	beta-actin	UNKNOWN	SYBR	None				0.127654	0.00974959	1.6714	17.4613	17.546	0.127223		-17.097	1.33651	2.96969	TRUE	0.27891	TRUE	1	40								88.5429			N	N	N	N
64	F4	FALSE	19	beta-actin	UNKNOWN	SYBR	None				0.0341701	0.011107	0.105123	20.0795	20.6186	0.611257		-15.1956	0.509441	4.87112	TRUE	0.27891	TRUE	1	40								88.2483			N	N	Y	N
65	F5	FALSE	16	beta-actin	UNKNOWN	SYBR	None				0.03102			21.0761	21.0614	0.0611741		-15.0561		5.01066	TRUE	0.27891	TRUE	1	40								88.1501			N	N	N	N
66	F6	FALSE	25	beta-actin	UNKNOWN	SYBR	None				0.194026	0.0273164	1.37815	15.9599	16.502	0.773392		-17.7011	0.888753	2.36568	TRUE	0.27891	TRUE	1	40								88.1501			N	N	Y	N
67	F7	FALSE	45	beta-actin	UNKNOWN	SYBR	None				0.106476	0.0619913	0.182881	16.797	16.8099	0.0291462		-16.8353	0.281073	3.23141	TRUE	0.27891	TRUE	1	40								88.7394			N	N	N	N
68	F8	FALSE	47	beta-actin	UNKNOWN	SYBR	None				0.311012	0.0260705	3.71027	17.5692	17.6181	0.0489713		-18.3818	1.28815	1.68496	TRUE	0.27891	TRUE	1	40								88.6412			N	N	N	N
69	F9	FALSE	16	beta-actin	UNKNOWN	SYBR	None				0.03102			21.1139	21.0614	0.0611741		-15.0561		5.01066	TRUE	0.27891	TRUE	1	40								88.1501			N	N	N	N
70	F10	FALSE	25	beta-actin	UNKNOWN	SYBR	None				0.194026	0.0273164	1.37815	16.1584	16.502	0.773392		-17.7011	0.888753	2.36568	TRUE	0.27891	TRUE	1	40								88.0519			N	N	Y	N
71	F11	FALSE	45	beta-actin	UNKNOWN	SYBR	None				0.106476	0.0619913	0.182881	16.8433	16.8099	0.0291462		-16.8353	0.281073	3.23141	TRUE	0.27891	TRUE	1	40								88.6412			N	N	N	N
72	F12	FALSE	47	beta-actin	UNKNOWN	SYBR	None				0.311012	0.0260705	3.71027	17.618	17.6181	0.0489713		-18.3818	1.28815	1.68496	TRUE	0.27891	TRUE	1	40								88.4447			N	N	N	N
73	G1	FALSE	30	CRYAA	UNKNOWN	SYBR	None							33.9473	34.3869	1.65783					TRUE	0.190595	TRUE	1	40								90.4091	77.4444		Y	N	Y	N
74	G2	FALSE	30	CRYAA	UNKNOWN	SYBR	None							32.9931	34.3869	1.65783					TRUE	0.190595	TRUE	1	40								88.8376	77.4444		Y	N	Y	N
75	G3	FALSE	30	CRYAA	UNKNOWN	SYBR	None							36.2202	34.3869	1.65783					TRUE	0.190595	TRUE	1	40								77.9355			N	N	Y	N
76	G4	FALSE	27	CRYAA	UNKNOWN	SYBR	None							35.3956	34.6655	1.88369					TRUE	0.190595	TRUE	1	40								77.739			N	N	Y	N
77	G5	FALSE	27	CRYAA	UNKNOWN	SYBR	None							36.0748	34.6655	1.88369					TRUE	0.190595	TRUE	1	40								78.0337			N	N	Y	N
78	G6	FALSE	27	CRYAA	UNKNOWN	SYBR	None							32.526	34.6655	1.88369					TRUE	0.190595	TRUE	1	40								78.2301			N	N	Y	N
79	G7	FALSE	28	CRYAA	UNKNOWN	SYBR	None							Undetermined	35.5775	1.52153					TRUE	0.190595	TRUE	1	40								61.2385			N	Y	N	Y
80	G8	FALSE	28	CRYAA	UNKNOWN	SYBR	None							36.6534	35.5775	1.52153					TRUE	0.190595	TRUE	1	40								78.1319			N	N	Y	N
81	G9	FALSE	28	CRYAA	UNKNOWN	SYBR	None							34.5017	35.5775	1.52153					TRUE	0.190595	TRUE	1	40								78.3283			N	N	Y	N
82	G10	FALSE	30	GJA3	UNKNOWN	SYBR	None				0.341422	0.0410587	2.83908	28.0959	28.0194	0.108183		-6.36744	0.960203	1.55037	TRUE	0.183376	TRUE	1	40								88.5429			N	N	N	N
83	G11	FALSE	27	GJA3	UNKNOWN	SYBR	None				0.0217723	0.00197042	0.240575	32.3266	32.269	0.081483		-2.39645	1.08907	5.52136	TRUE	0.183376	TRUE	1	40								88.5429			N	N	N	N
84	G12	FALSE	28	GJA3	UNKNOWN	SYBR	None				0.0366242	0.00145389	0.922584	32.5442	32.4308	0.160363		-3.14676	1.08185	4.77106	TRUE	0.183376	TRUE	1	40								88.5429			N	N	N	N
85	H1	FALSE	30	beta-actin	UNKNOWN	SYBR	None				0.0504633	0.00799129	0.318665	18.6876	18.6287	0.050984		-15.7581	0.957604	4.30862	TRUE	0.27891	TRUE	1	40								88.4447			N	N	N	N
86	H2	FALSE	30	beta-actin	UNKNOWN	SYBR	None				0.0504633	0.00799129	0.318665	18.5973	18.6287	0.050984		-15.7581	0.957604	4.30862	TRUE	0.27891	TRUE	1	40								88.5429			N	N	N	N
87	H3	FALSE	30	beta-actin	UNKNOWN	SYBR	None				0.0504633	0.00799129	0.318665	18.6013	18.6287	0.050984		-15.7581	0.957604	4.30862	TRUE	0.27891	TRUE	1	40								88.5429			N	N	N	N
88	H4	FALSE	27	beta-actin	UNKNOWN	SYBR	None				0.003841	0.000470481	0.0313579	22.4906	22.6231	0.151535		-12.0424	1.09106	8.0243	TRUE	0.27891	TRUE	1	40								88.2483			N	N	N	N
89	H5	FALSE	27	beta-actin	UNKNOWN	SYBR	None				0.003841	0.000470481	0.0313579	22.5903	22.6231	0.151535		-12.0424	1.09106	8.0243	TRUE	0.27891	TRUE	1	40								88.1501			N	N	N	N
90	H6	FALSE	27	beta-actin	UNKNOWN	SYBR	None				0.003841	0.000470481	0.0313579	22.7883	22.6231	0.151535		-12.0424	1.09106	8.0243	TRUE	0.27891	TRUE	1	40								88.3465			N	N	N	N
91	H7	FALSE	28	beta-actin	UNKNOWN	SYBR	None				0.00792444	0.000695935	0.0902337	22.1877	22.4903	0.418621		-13.0873	1.1027	6.97948	TRUE	0.27891	TRUE	1	40								88.1501			N	N	N	N
92	H8	FALSE	28	beta-actin	UNKNOWN	SYBR	None				0.00792444	0.000695935	0.0902337	22.3151	22.4903	0.418621		-13.0873	1.1027	6.97948	TRUE	0.27891	TRUE	1	40								88.1501			N	N	N	N
93	H9	FALSE	28	beta-actin	UNKNOWN	SYBR	None				0.00792444	0.000695935	0.0902337	22.968	22.4903	0.418621		-13.0873	1.1027	6.97948	TRUE	0.27891	TRUE	1	40								88.0519			N	N	N	N
94	H10	FALSE	30	GJA3	UNKNOWN	SYBR	None				0.341422	0.0410587	2.83908	27.9429	28.0194	0.108183		-6.36744	0.960203	1.55037	TRUE	0.183376	TRUE	1	40								88.5429			N	N	N	N
95	H11	FALSE	27	GJA3	UNKNOWN	SYBR	None				0.0217723	0.00197042	0.240575	32.2114	32.269	0.081483		-2.39645	1.08907	5.52136	TRUE	0.183376	TRUE	1	40								88.5429			N	N	N	N
96	H12	FALSE	28	GJA3	UNKNOWN	SYBR	None				0.0366242	0.00145389	0.922584	32.3174	32.4308	0.160363		-3.14676	1.08185	4.77106	TRUE	0.183376	TRUE	1	40								88.4447			N	N	N	N
Analysis Type	Singleplex
Endogenous Control	CRYAA
RQ Min/Max Confidence Level	95.0
Reference Sample	1

## Sheet: Melt Curve Raw Data
Block Type	96-Well Block (0.2mL)
Calibration Background is expired	No
Calibration Background performed on	2016-02-19 13:04:02 PM CST
Calibration FAM is expired	No
Calibration FAM performed on	2016-02-19 13:49:08 PM CST
Calibration NED is expired	No
Calibration NED performed on	2016-02-19 13:11:46 PM CST
Calibration ROI is expired	No
Calibration ROI performed on	2016-02-19 12:42:23 PM CST
Calibration ROX is expired	No
Calibration ROX performed on	2016-02-19 13:41:49 PM CST
Calibration SYBR is expired	No
Calibration SYBR performed on	2016-02-19 13:26:29 PM CST
Calibration TAMRA is expired	No
Calibration TAMRA performed on	2016-02-19 13:33:48 PM CST
Calibration Uniformity is expired	No
Calibration Uniformity performed on	2016-02-19 12:57:16 PM CST
Calibration VIC is expired	No
Calibration VIC performed on	2016-02-19 13:19:06 PM CST
Chemistry	SYBR_GREEN
Experiment Barcode
Experiment Comments
Experiment File Name	D:\liuxin\2016-04-22 080621liuxin.eds
Experiment Name	2016-04-22 080621liuxin
Experiment Run Start Time	2016-04-22 08:35:18 AM CST
Experiment Run Stop Time	2016-04-22 10:21:54 AM CST
Experiment Type	Comparative Cт (ΔΔCт)
Experiment User Name
Instrument Name	278881388
Instrument Serial Number	278881388
Instrument Type	ViiA(TM) 7 System
Passive Reference	ROX
Quantification Cycle Method	Ct
Signal Smoothing On	true
Stage/ Cycle where Analysis is performed	Stage 2, Step 2
Well	Well Position	Reading	Temperature	Fluorescence	Derivative
1	A1	1	60.1581	0.302823	0.111004
1	A1	2	60.3545	0.302626	0.109671
1	A1	3	60.551	0.301861	0.108659
1	A1	4	60.7474	0.297455	0.108329
1	A1	5	60.9438	0.29544	0.108963
1	A1	6	61.1403	0.294346	0.110664
1	A1	7	61.3367	0.290691	0.113275
1	A1	8	61.5331	0.288375	0.116361
1	A1	9	61.7296	0.285894	0.119292
1	A1	10	61.926	0.283135	0.121409
1	A1	11	62.1224	0.279298	0.122252
1	A1	12	62.3189	0.275286	0.12171
1	A1	13	62.5153	0.274366	0.120032
1	A1	14	62.7118	0.269802	0.117701
1	A1	15	62.9082	0.26843	0.115247
1	A1	16	63.1046	0.265724	0.113093
1	A1	17	63.3011	0.26261	0.111486
1	A1	18	63.4975	0.260289	0.11048
1	A1	19	63.6939	0.257998	0.109942
1	A1	20	63.8904	0.255953	0.109598
1	A1	21	64.0868	0.252961	0.109137
1	A1	22	64.2832	0.249943	0.108353
1	A1	23	64.4797	0.247047	0.107256
1	A1	24	64.6761	0.24476	0.106045
1	A1	25	64.8725	0.242882	0.104963
1	A1	26	65.069	0.241023	0.104126
1	A1	27	65.2654	0.237441	0.103477
1	A1	28	65.4618	0.235839	0.102859
1	A1	29	65.6583	0.233108	0.102145
1	A1	30	65.8547	0.229711	0.101286
1	A1	31	66.0511	0.22861	0.100243
1	A1	32	66.2476	0.226622	0.0988952
1	A1	33	66.444	0.224559	0.097077
1	A1	34	66.6404	0.221053	0.0947502
1	A1	35	66.8369	0.217531	0.0921689
1	A1	36	67.0333	0.216843	0.0898516
1	A1	37	67.2298	0.215654	0.0883157
1	A1	38	67.4262	0.213894	0.0877584
1	A1	39	67.6226	0.211729	0.0879366
1	A1	40	67.8191	0.209341	0.0883389
1	A1	41	68.0155	0.206476	0.0885182
1	A1	42	68.2119	0.204486	0.0883397
1	A1	43	68.4084	0.202879	0.087974
1	A1	44	68.6048	0.20064	0.0876939
1	A1	45	68.8012	0.1995	0.0876303
1	A1	46	68.9977	0.196375	0.0876832
1	A1	47	69.1941	0.196095	0.0876044
1	A1	48	69.3905	0.191259	0.0871765
1	A1	49	69.587	0.190428	0.086324
1	A1	50	69.7834	0.18841	0.0851009
1	A1	51	69.9798	0.187273	0.083603
1	A1	52	70.1763	0.185178	0.0819181
1	A1	53	70.3727	0.181545	0.0801545
1	A1	54	70.5692	0.180441	0.0784849
1	A1	55	70.7656	0.179734	0.0771158
1	A1	56	70.962	0.177463	0.076175
1	A1	57	71.1585	0.175518	0.0756117
1	A1	58	71.3549	0.174512	0.0752002
1	A1	59	71.5513	0.171631	0.0746539
1	A1	60	71.7478	0.170148	0.0737744
1	A1	61	71.9442	0.168972	0.0725406
1	A1	62	72.1406	0.165838	0.0710948
1	A1	63	72.3371	0.165686	0.0696502
1	A1	64	72.5335	0.164386	0.0683842
1	A1	65	72.7299	0.161479	0.0673854
1	A1	66	72.9264	0.161206	0.066666
1	A1	67	73.1228	0.15879	0.0662248
1	A1	68	73.3192	0.158003	0.066088
1	A1	69	73.5157	0.156101	0.0662918
1	A1	70	73.7121	0.153432	0.0668056
1	A1	71	73.9085	0.154766	0.0674642
1	A1	72	74.105	0.151689	0.0679926
1	A1	73	74.3014	0.149326	0.0681404
1	A1	74	74.4978	0.147634	0.0678269
1	A1	75	74.6943	0.145832	0.067166
1	A1	76	74.8907	0.144938	0.0663246
1	A1	77	75.0872	0.145894	0.0653478
1	A1	78	75.2836	0.140289	0.0641137
1	A1	79	75.48	0.14058	0.0624818
1	A1	80	75.6765	0.138932	0.0605046
1	A1	81	75.8729	0.137365	0.05851
1	A1	82	76.0693	0.135018	0.0569673
1	A1	83	76.2658	0.13674	0.0562211
1	A1	84	76.4622	0.134284	0.0562883
1	A1	85	76.6586	0.132304	0.0568535
1	A1	86	76.8551	0.132072	0.0574694
1	A1	87	77.0515	0.128773	0.0578113
1	A1	88	77.2479	0.128445	0.0578296
1	A1	89	77.4444	0.127287	0.0577111
1	A1	90	77.6408	0.125626	0.0577015
1	A1	91	77.8372	0.12426	0.0579241
1	A1	92	78.0337	0.124301	0.0583138
1	A1	93	78.2301	0.121685	0.0587098
1	A1	94	78.4265	0.119473	0.0590241
1	A1	95	78.623	0.118693	0.0593501
1	A1	96	78.8194	0.117973	0.0599134
1	A1	97	79.0159	0.116218	0.0608968
1	A1	98	79.2123	0.115369	0.0622803
1	A1	99	79.4087	0.113578	0.0638328
1	A1	100	79.6052	0.112086	0.0652836
1	A1	101	79.8016	0.10918	0.0665488
1	A1	102	79.998	0.108467	0.0678477
1	A1	103	80.1945	0.106887	0.0696078
1	A1	104	80.3909	0.106284	0.0722086
1	A1	105	80.5873	0.103752	0.0757106
1	A1	106	80.7838	0.102636	0.0797155
1	A1	107	80.9802	0.100061	0.0834244
1	A1	108	81.1766	0.0984588	0.0858753
1	A1	109	81.3731	0.0955004	0.0862638
1	A1	110	81.5695	0.0924894	0.0842356
1	A1	111	81.7659	0.0902427	0.0800131
1	A1	112	81.9624	0.0890378	0.0743018
1	A1	113	82.1588	0.0882487	0.0680164
1	A1	114	82.3552	0.0861934	0.0619762
1	A1	115	82.5517	0.0847771	0.056721
1	A1	116	82.7481	0.0850358	0.0524963
1	A1	117	82.9445	0.082512	0.0493436
1	A1	118	83.141	0.0815429	0.0471825
1	A1	119	83.3374	0.0815144	0.0458297
1	A1	120	83.5339	0.0801988	0.0449941
1	A1	121	83.7303	0.0803346	0.0443292
1	A1	122	83.9267	0.0763621	0.0435617
1	A1	123	84.1232	0.0757868	0.042621
1	A1	124	84.3196	0.0771518	0.0416638
1	A1	125	84.516	0.0753497	0.040969
1	A1	126	84.7125	0.0734933	0.0407825
1	A1	127	84.9089	0.0727745	0.0412111
1	A1	128	85.1053	0.0734281	0.0422043
1	A1	129	85.3018	0.071072	0.0435988
1	A1	130	85.4982	0.0698935	0.0451883
1	A1	131	85.6946	0.0691984	0.0467922
1	A1	132	85.8911	0.0681424	0.0482927
1	A1	133	86.0875	0.0664053	0.0496239
1	A1	134	86.2839	0.0653495	0.0507153
1	A1	135	86.4804	0.0652336	0.0514358
1	A1	136	86.6768	0.0629475	0.0515921
1	A1	137	86.8732	0.0611858	0.0510071
1	A1	138	87.0697	0.0610565	0.049642
1	A1	139	87.2661	0.0585911	0.0476825
1	A1	140	87.4626	0.0584418	0.0455168
1	A1	141	87.659	0.0566185	0.0435904
1	A1	142	87.8554	0.0574101	0.0422067
1	A1	143	88.0519	0.0558569	0.0413993
1	A1	144	88.2483	0.0549493	0.040967
1	A1	145	88.4447	0.0529762	0.0406565
1	A1	146	88.6412	0.0520835	0.0403636
1	A1	147	88.8376	0.0527527	0.0401915
1	A1	148	89.034	0.0495467	0.0403103
1	A1	149	89.2305	0.0508017	0.0407163
1	A1	150	89.4269	0.0488346	0.041082
1	A1	151	89.6233	0.0463907	0.0408413
1	A1	152	89.8198	0.0463965	0.0394843
1	A1	153	90.0162	0.044116	0.0368706
1	A1	154	90.2126	0.0454211	0.0333476
1	A1	155	90.4091	0.0435427	0.029595
1	A1	156	90.6055	0.0442913	0.0263137
1	A1	157	90.8019	0.043545	0.0239643
1	A1	158	90.9984	0.0427343	0.0226903
1	A1	159	91.1948	0.0417198	0.0224013
1	A1	160	91.3913	0.0421303	0.0228797
1	A1	161	91.5877	0.0421581	0.0238252
1	A1	162	91.7841	0.0408809	0.0248658
1	A1	163	91.9806	0.0395287	0.0256276
1	A1	164	92.177	0.0379151	0.0258756
1	A1	165	92.3734	0.0392924	0.0256154
1	A1	166	92.5699	0.0388542	0.0250428
1	A1	167	92.7663	0.0377136	0.0243724
1	A1	168	92.9627	0.0364152	0.0236905
1	A1	169	93.1592	0.0360174	0.0229384
1	A1	170	93.3556	0.0366242	0.021992
1	A1	171	93.552	0.0358308	0.0207302
1	A1	172	93.7485	0.0342272	0.0190499
1	A1	173	93.9449	0.0350346	0.0168774
1	A1	174	94.1413	0.0340358	0.014222
1	A1	175	94.3378	0.0336034	0.0112408
1	A1	176	94.5342	0.033857	0.00823728
1	A1	177	94.7307	0.0349271	0.00556252
1	A1	178	94.9271	0.0337739	0.00347382
2	A2	1	60.1581	1.97986	0.228811
2	A2	2	60.3545	1.97558	0.227544
2	A2	3	60.551	1.9664	0.226665
2	A2	4	60.7474	1.95469	0.226554
2	A2	5	60.9438	1.94361	0.227439
2	A2	6	61.1403	1.93092	0.229232
2	A2	7	61.3367	1.92395	0.231502
2	A2	8	61.5331	1.90913	0.233639
2	A2	9	61.7296	1.89542	0.235164
2	A2	10	61.926	1.8827	0.235972
2	A2	11	62.1224	1.87052	0.236365
2	A2	12	62.3189	1.8608	0.236818
2	A2	13	62.5153	1.84847	0.237623
2	A2	14	62.7118	1.83696	0.238666
2	A2	15	62.9082	1.82468	0.239463
2	A2	16	63.1046	1.81179	0.239465
2	A2	17	63.3011	1.79719	0.238391
2	A2	18	63.4975	1.78653	0.236444
2	A2	19	63.6939	1.77307	0.234233
2	A2	20	63.8904	1.76294	0.232484
2	A2	21	64.0868	1.75222	0.231674
2	A2	22	64.2832	1.74031	0.231796
2	A2	23	64.4797	1.73055	0.232398
2	A2	24	64.6761	1.71493	0.232846
2	A2	25	64.8725	1.70444	0.232655
2	A2	26	65.069	1.68909	0.231721
2	A2	27	65.2654	1.68147	0.230311
2	A2	28	65.4618	1.66959	0.228917
2	A2	29	65.6583	1.65476	0.228022
2	A2	30	65.8547	1.64584	0.227935
2	A2	31	66.0511	1.63742	0.228726
2	A2	32	66.2476	1.62208	0.230282
2	A2	33	66.444	1.61296	0.232402
2	A2	34	66.6404	1.59739	0.234886
2	A2	35	66.8369	1.58661	0.237508
2	A2	36	67.0333	1.5777	0.239946
2	A2	37	67.2298	1.56436	0.241779
2	A2	38	67.4262	1.54943	0.242618
2	A2	39	67.6226	1.53542	0.242331
2	A2	40	67.8191	1.52429	0.24117
2	A2	41	68.0155	1.51257	0.239677
2	A2	42	68.2119	1.5017	0.238449
2	A2	43	68.4084	1.48813	0.237879
2	A2	44	68.6048	1.4761	0.23802
2	A2	45	68.8012	1.46615	0.238621
2	A2	46	68.9977	1.4524	0.239239
2	A2	47	69.1941	1.44063	0.239415
2	A2	48	69.3905	1.42739	0.23884
2	A2	49	69.587	1.41575	0.237456
2	A2	50	69.7834	1.40207	0.23547
2	A2	51	69.9798	1.38988	0.233255
2	A2	52	70.1763	1.38227	0.231194
2	A2	53	70.3727	1.36751	0.22956
2	A2	54	70.5692	1.35704	0.228505
2	A2	55	70.7656	1.34377	0.228075
2	A2	56	70.962	1.33334	0.228235
2	A2	57	71.1585	1.32266	0.228823
2	A2	58	71.3549	1.31124	0.229543
2	A2	59	71.5513	1.29789	0.230014
2	A2	60	71.7478	1.28573	0.229943
2	A2	61	71.9442	1.27436	0.229278
2	A2	62	72.1406	1.26217	0.228236
2	A2	63	72.3371	1.24998	0.22716
2	A2	64	72.5335	1.24122	0.226289
2	A2	65	72.7299	1.23091	0.225625
2	A2	66	72.9264	1.21824	0.224997
2	A2	67	73.1228	1.20429	0.224287
2	A2	68	73.3192	1.19176	0.223615
2	A2	69	73.5157	1.18405	0.223321
2	A2	70	73.7121	1.174	0.223769
2	A2	71	73.9085	1.1606	0.225153
2	A2	72	74.105	1.14925	0.227442
2	A2	73	74.3014	1.13819	0.230515
2	A2	74	74.4978	1.12637	0.234339
2	A2	75	74.6943	1.11316	0.239057
2	A2	76	74.8907	1.10219	0.244949
2	A2	77	75.0872	1.09079	0.252297
2	A2	78	75.2836	1.07745	0.261266
2	A2	79	75.48	1.0651	0.271877
2	A2	80	75.6765	1.04882	0.28405
2	A2	81	75.8729	1.03664	0.297663
2	A2	82	76.0693	1.02031	0.312539
2	A2	83	76.2658	1.00372	0.328354
2	A2	84	76.4622	0.988728	0.344534
2	A2	85	76.6586	0.969037	0.36021
2	A2	86	76.8551	0.949019	0.374293
2	A2	87	77.0515	0.928363	0.385612
2	A2	88	77.2479	0.906856	0.393078
2	A2	89	77.4444	0.887134	0.395828
2	A2	90	77.6408	0.863368	0.393337
2	A2	91	77.8372	0.842542	0.385527
2	A2	92	78.0337	0.822326	0.372829
2	A2	93	78.2301	0.80161	0.356162
2	A2	94	78.4265	0.786264	0.33679
2	A2	95	78.623	0.769101	0.31609
2	A2	96	78.8194	0.754592	0.295301
2	A2	97	79.0159	0.740347	0.275363
2	A2	98	79.2123	0.728877	0.256846
2	A2	99	79.4087	0.716124	0.240011
2	A2	100	79.6052	0.704149	0.224923
2	A2	101	79.8016	0.692932	0.211569
2	A2	102	79.998	0.685658	0.199928
2	A2	103	80.1945	0.674602	0.18999
2	A2	104	80.3909	0.664874	0.181742
2	A2	105	80.5873	0.657687	0.175135
2	A2	106	80.7838	0.649056	0.170055
2	A2	107	80.9802	0.641013	0.166299
2	A2	108	81.1766	0.633175	0.163575
2	A2	109	81.3731	0.624094	0.16155
2	A2	110	81.5695	0.616524	0.159924
2	A2	111	81.7659	0.606935	0.158494
2	A2	112	81.9624	0.600768	0.157167
2	A2	113	82.1588	0.591621	0.155919
2	A2	114	82.3552	0.58384	0.154729
2	A2	115	82.5517	0.577527	0.153536
2	A2	116	82.7481	0.56951	0.152259
2	A2	117	82.9445	0.55932	0.150862
2	A2	118	83.141	0.553611	0.149418
2	A2	119	83.3374	0.546199	0.148105
2	A2	120	83.5339	0.538027	0.147132
2	A2	121	83.7303	0.53109	0.146632
2	A2	122	83.9267	0.525545	0.146587
2	A2	123	84.1232	0.515494	0.146846
2	A2	124	84.3196	0.509112	0.147217
2	A2	125	84.516	0.501233	0.147584
2	A2	126	84.7125	0.493001	0.14798
2	A2	127	84.9089	0.486623	0.148583
2	A2	128	85.1053	0.478473	0.14965
2	A2	129	85.3018	0.470962	0.151427
2	A2	130	85.4982	0.4638	0.154082
2	A2	131	85.6946	0.454481	0.157685
2	A2	132	85.8911	0.448042	0.162216
2	A2	133	86.0875	0.439414	0.167639
2	A2	134	86.2839	0.430192	0.174022
2	A2	135	86.4804	0.420742	0.181735
2	A2	136	86.6768	0.412342	0.191679
2	A2	137	86.8732	0.402416	0.205552
2	A2	138	87.0697	0.392365	0.226034
2	A2	139	87.2661	0.382088	0.256793
2	A2	140	87.4626	0.369683	0.302021
2	A2	141	87.659	0.357407	0.365232
2	A2	142	87.8554	0.342334	0.447286
2	A2	143	88.0519	0.322952	0.544092
2	A2	144	88.2483	0.29703	0.645143
2	A2	145	88.4447	0.256786	0.734191
2	A2	146	88.6412	0.192318	0.792737
2	A2	147	88.8376	0.108772	0.805559
2	A2	148	89.034	0.0319821	0.766091
2	A2	149	89.2305	-0.00685819	0.67915
2	A2	150	89.4269	-0.0162244	0.559622
2	A2	151	89.6233	-0.0209326	0.427665
2	A2	152	89.8198	-0.0193329	0.302608
2	A2	153	90.0162	-0.0216379	0.198087
2	A2	154	90.2126	-0.0207029	0.120027
2	A2	155	90.4091	-0.0212503	0.0675513
2	A2	156	90.6055	-0.0212637	0.0356396
2	A2	157	90.8019	-0.0222004	0.018006
2	A2	158	90.9984	-0.0217286	0.00910737
2	A2	159	91.1948	-0.0212665	0.00498181
2	A2	160	91.3913	-0.0219429	0.00320926
2	A2	161	91.5877	-0.0217491	0.00248787
2	A2	162	91.7841	-0.0229635	0.0021947
2	A2	163	91.9806	-0.0218272	0.00207744
2	A2	164	92.177	-0.0222637	0.00206575
2	A2	165	92.3734	-0.0220225	0.00215128
2	A2	166	92.5699	-0.0227468	0.0023148
2	A2	167	92.7663	-0.0224501	0.00250302
2	A2	168	92.9627	-0.0230406	0.00264735
2	A2	169	93.1592	-0.0234746	0.00269577
2	A2	170	93.3556	-0.0222221	0.00263043
2	A2	171	93.552	-0.0234226	0.00246695
2	A2	172	93.7485	-0.0239359	0.00224677
2	A2	173	93.9449	-0.023686	0.00202604
2	A2	174	94.1413	-0.0228643	0.00185226
2	A2	175	94.3378	-0.0233965	0.00173136
2	A2	176	94.5342	-0.0232495	0.00161218
2	A2	177	94.7307	-0.0249379	0.00141512
2	A2	178	94.9271	-0.0241297	0.00109312
3	A3	1	60.1581	2.22077	0.174578
3	A3	2	60.3545	2.21174	0.173866
3	A3	3	60.551	2.20072	0.172372
3	A3	4	60.7474	2.18567	0.170458
3	A3	5	60.9438	2.17542	0.168847
3	A3	6	61.1403	2.1658	0.168276
3	A3	7	61.3367	2.16072	0.169093
3	A3	8	61.5331	2.14437	0.171081
3	A3	9	61.7296	2.13235	0.173606
3	A3	10	61.926	2.12093	0.175971
3	A3	11	62.1224	2.10619	0.177743
3	A3	12	62.3189	2.09608	0.178881
3	A3	13	62.5153	2.08277	0.179633
3	A3	14	62.7118	2.06888	0.180319
3	A3	15	62.9082	2.06028	0.181119
3	A3	16	63.1046	2.04696	0.18198
3	A3	17	63.3011	2.03556	0.18268
3	A3	18	63.4975	2.01934	0.182984
3	A3	19	63.6939	2.00714	0.182795
3	A3	20	63.8904	1.99639	0.182193
3	A3	21	64.0868	1.98444	0.181392
3	A3	22	64.2832	1.96894	0.180619
3	A3	23	64.4797	1.95925	0.180039
3	A3	24	64.6761	1.94758	0.179719
3	A3	25	64.8725	1.93351	0.179624
3	A3	26	65.069	1.92093	0.179629
3	A3	27	65.2654	1.9107	0.179559
3	A3	28	65.4618	1.89948	0.179257
3	A3	29	65.6583	1.88332	0.178686
3	A3	30	65.8547	1.87044	0.177987
3	A3	31	66.0511	1.86156	0.177429
3	A3	32	66.2476	1.84953	0.177271
3	A3	33	66.444	1.83831	0.17762
3	A3	34	66.6404	1.82462	0.178388
3	A3	35	66.8369	1.81362	0.17937
3	A3	36	67.0333	1.79893	0.180372
3	A3	37	67.2298	1.78695	0.181273
3	A3	38	67.4262	1.77692	0.182019
3	A3	39	67.6226	1.76286	0.182546
3	A3	40	67.8191	1.75005	0.18277
3	A3	41	68.0155	1.73989	0.182628
3	A3	42	68.2119	1.7219	0.182155
3	A3	43	68.4084	1.71102	0.181497
3	A3	44	68.6048	1.70213	0.18086
3	A3	45	68.8012	1.68784	0.180385
3	A3	46	68.9977	1.67419	0.180084
3	A3	47	69.1941	1.66487	0.179844
3	A3	48	69.3905	1.65188	0.179514
3	A3	49	69.587	1.63775	0.179009
3	A3	50	69.7834	1.62501	0.178351
3	A3	51	69.9798	1.61412	0.177635
3	A3	52	70.1763	1.60321	0.176946
3	A3	53	70.3727	1.59235	0.176326
3	A3	54	70.5692	1.57599	0.175775
3	A3	55	70.7656	1.56435	0.175309
3	A3	56	70.962	1.55411	0.174948
3	A3	57	71.1585	1.5451	0.17469
3	A3	58	71.3549	1.52854	0.17448
3	A3	59	71.5513	1.51706	0.174258
3	A3	60	71.7478	1.50585	0.174006
3	A3	61	71.9442	1.49349	0.173779
3	A3	62	72.1406	1.48337	0.173638
3	A3	63	72.3371	1.47142	0.173586
3	A3	64	72.5335	1.45872	0.173544
3	A3	65	72.7299	1.44752	0.173398
3	A3	66	72.9264	1.43375	0.173071
3	A3	67	73.1228	1.42427	0.172563
3	A3	68	73.3192	1.41268	0.171952
3	A3	69	73.5157	1.3987	0.17137
3	A3	70	73.7121	1.38716	0.170967
3	A3	71	73.9085	1.37742	0.170847
3	A3	72	74.105	1.36525	0.171031
3	A3	73	74.3014	1.35444	0.171443
3	A3	74	74.4978	1.34094	0.171982
3	A3	75	74.6943	1.32971	0.172634
3	A3	76	74.8907	1.31822	0.17356
3	A3	77	75.0872	1.30388	0.175071
3	A3	78	75.2836	1.29533	0.177495
3	A3	79	75.48	1.28526	0.181022
3	A3	80	75.6765	1.27077	0.185627
3	A3	81	75.8729	1.2584	0.19113
3	A3	82	76.0693	1.24366	0.197313
3	A3	83	76.2658	1.23146	0.203982
3	A3	84	76.4622	1.21785	0.210941
3	A3	85	76.6586	1.20282	0.217883
3	A3	86	76.8551	1.18711	0.22432
3	A3	87	77.0515	1.17071	0.229618
3	A3	88	77.2479	1.15475	0.233112
3	A3	89	77.4444	1.13504	0.234252
3	A3	90	77.6408	1.11972	0.232724
3	A3	91	77.8372	1.10397	0.228499
3	A3	92	78.0337	1.08648	0.221848
3	A3	93	78.2301	1.06979	0.213305
3	A3	94	78.4265	1.05777	0.203586
3	A3	95	78.623	1.04414	0.193471
3	A3	96	78.8194	1.03214	0.183672
3	A3	97	79.0159	1.02	0.174724
3	A3	98	79.2123	1.00966	0.166959
3	A3	99	79.4087	0.999081	0.160535
3	A3	100	79.6052	0.987006	0.155488
3	A3	101	79.8016	0.977781	0.15176
3	A3	102	79.998	0.969341	0.149194
3	A3	103	80.1945	0.958829	0.147533
3	A3	104	80.3909	0.94802	0.146454
3	A3	105	80.5873	0.937565	0.145647
3	A3	106	80.7838	0.92828	0.144875
3	A3	107	80.9802	0.918406	0.144011
3	A3	108	81.1766	0.90895	0.143008
3	A3	109	81.3731	0.898836	0.14188
3	A3	110	81.5695	0.888449	0.140685
3	A3	111	81.7659	0.878652	0.139525
3	A3	112	81.9624	0.869715	0.138509
3	A3	113	82.1588	0.861838	0.137693
3	A3	114	82.3552	0.850782	0.13704
3	A3	115	82.5517	0.842686	0.13642
3	A3	116	82.7481	0.833117	0.135682
3	A3	117	82.9445	0.822261	0.134746
3	A3	118	83.141	0.814358	0.133668
3	A3	119	83.3374	0.805069	0.132625
3	A3	120	83.5339	0.796573	0.131848
3	A3	121	83.7303	0.786628	0.131522
3	A3	122	83.9267	0.779482	0.131711
3	A3	123	84.1232	0.770893	0.132351
3	A3	124	84.3196	0.760955	0.133306
3	A3	125	84.516	0.749322	0.134457
3	A3	126	84.7125	0.743264	0.13577
3	A3	127	84.9089	0.732942	0.137297
3	A3	128	85.1053	0.722865	0.139121
3	A3	129	85.3018	0.714583	0.141312
3	A3	130	85.4982	0.702981	0.143925
3	A3	131	85.6946	0.693358	0.147048
3	A3	132	85.8911	0.682951	0.150859
3	A3	133	86.0875	0.674777	0.155676
3	A3	134	86.2839	0.661043	0.162005
3	A3	135	86.4804	0.652639	0.170631
3	A3	136	86.6768	0.641096	0.182779
3	A3	137	86.8732	0.628411	0.200363
3	A3	138	87.0697	0.615808	0.226237
3	A3	139	87.2661	0.60012	0.264227
3	A3	140	87.4626	0.586614	0.318645
3	A3	141	87.659	0.565344	0.392958
3	A3	142	87.8554	0.545933	0.487636
3	A3	143	88.0519	0.51605	0.597741
3	A3	144	88.2483	0.475518	0.711504
3	A3	145	88.4447	0.414549	0.811221
3	A3	146	88.6412	0.319247	0.87707
3	A3	147	88.8376	0.196455	0.892912
3	A3	148	89.034	0.0875367	0.85181
3	A3	149	89.2305	0.0260364	0.758769
3	A3	150	89.4269	0.00608842	0.629381
3	A3	151	89.6233	0.000767119	0.484974
3	A3	152	89.8198	-0.00170297	0.346386
3	A3	153	90.0162	-0.00193543	0.228857
3	A3	154	90.2126	-0.00154639	0.139674
3	A3	155	90.4091	-0.000994536	0.0787853
3	A3	156	90.6055	-0.00168636	0.0413408
3	A3	157	90.8019	-0.00161973	0.0206607
3	A3	158	90.9984	-0.00153976	0.0104935
3	A3	159	91.1948	-0.00262628	0.00613505
3	A3	160	91.3913	-0.00264461	0.00459597
3	A3	161	91.5877	-0.00289017	0.00424634
3	A3	162	91.7841	-0.00235182	0.00432039
3	A3	163	91.9806	-0.00419825	0.00449761
3	A3	164	92.177	-0.00350864	0.00463474
3	A3	165	92.3734	-0.00361989	0.00463862
3	A3	166	92.5699	-0.00528707	0.00443613
3	A3	167	92.7663	-0.00510878	0.00399157
3	A3	168	92.9627	-0.00490335	0.00333143
3	A3	169	93.1592	-0.0051132	0.00255158
3	A3	170	93.3556	-0.00583281	0.00179723
3	A3	171	93.552	-0.00512466	0.00121802
3	A3	172	93.7485	-0.00462743	0.000911878
3	A3	173	93.9449	-0.0043817	0.000882472
3	A3	174	94.1413	-0.00548778	0.00103642
3	A3	175	94.3378	-0.00634491	0.00122793
3	A3	176	94.5342	-0.00482262	0.00132727
3	A3	177	94.7307	-0.00574959	0.00127231
3	A3	178	94.9271	-0.0061635	0.0010773
4	A4	1	60.1581	1.53858	0.196853
4	A4	2	60.3545	1.52522	0.197608
4	A4	3	60.551	1.51809	0.198205
4	A4	4	60.7474	1.50271	0.198554
4	A4	5	60.9438	1.49247	0.198754
4	A4	6	61.1403	1.48172	0.199008
4	A4	7	61.3367	1.46745	0.199486
4	A4	8	61.5331	1.45716	0.200204
4	A4	9	61.7296	1.44379	0.200994
4	A4	10	61.926	1.43251	0.201564
4	A4	11	62.1224	1.42022	0.201627
4	A4	12	62.3189	1.40682	0.201042
4	A4	13	62.5153	1.39192	0.1999
4	A4	14	62.7118	1.38262	0.198484
4	A4	15	62.9082	1.37004	0.197139
4	A4	16	63.1046	1.36006	0.19611
4	A4	17	63.3011	1.34621	0.195473
4	A4	18	63.4975	1.33582	0.195172
4	A4	19	63.6939	1.32265	0.195104
4	A4	20	63.8904	1.31068	0.195161
4	A4	21	64.0868	1.30072	0.195224
4	A4	22	64.2832	1.28754	0.195142
4	A4	23	64.4797	1.27657	0.194753
4	A4	24	64.6761	1.26202	0.193959
4	A4	25	64.8725	1.25164	0.192799
4	A4	26	65.069	1.23888	0.191457
4	A4	27	65.2654	1.23016	0.190196
4	A4	28	65.4618	1.21613	0.189251
4	A4	29	65.6583	1.20439	0.188725
4	A4	30	65.8547	1.19617	0.18854
4	A4	31	66.0511	1.18417	0.188459
4	A4	32	66.2476	1.17182	0.188196
4	A4	33	66.444	1.15964	0.187561
4	A4	34	66.6404	1.14662	0.186552
4	A4	35	66.8369	1.13716	0.185317
4	A4	36	67.0333	1.12653	0.184025
4	A4	37	67.2298	1.1151	0.182745
4	A4	38	67.4262	1.10388	0.181435
4	A4	39	67.6226	1.09264	0.180038
4	A4	40	67.8191	1.08087	0.1786
4	A4	41	68.0155	1.06982	0.177285
4	A4	42	68.2119	1.0607	0.176282
4	A4	43	68.4084	1.05081	0.175678
4	A4	44	68.6048	1.03843	0.175392
4	A4	45	68.8012	1.02963	0.175223
4	A4	46	68.9977	1.01562	0.174962
4	A4	47	69.1941	1.00756	0.174482
4	A4	48	69.3905	0.996813	0.173768
4	A4	49	69.587	0.985612	0.172908
4	A4	50	69.7834	0.975573	0.172065
4	A4	51	69.9798	0.963682	0.17144
4	A4	52	70.1763	0.954601	0.171211
4	A4	53	70.3727	0.944849	0.171431
4	A4	54	70.5692	0.935329	0.171974
4	A4	55	70.7656	0.92367	0.172582
4	A4	56	70.962	0.913168	0.173013
4	A4	57	71.1585	0.898977	0.173213
4	A4	58	71.3549	0.89291	0.173387
4	A4	59	71.5513	0.879262	0.173919
4	A4	60	71.7478	0.870999	0.175184
4	A4	61	71.9442	0.861468	0.177385
4	A4	62	72.1406	0.850156	0.180489
4	A4	63	72.3371	0.837676	0.184285
4	A4	64	72.5335	0.827983	0.188499
4	A4	65	72.7299	0.816571	0.192897
4	A4	66	72.9264	0.803922	0.197342
4	A4	67	73.1228	0.792125	0.201804
4	A4	68	73.3192	0.777865	0.206324
4	A4	69	73.5157	0.767716	0.210976
4	A4	70	73.7121	0.754912	0.215876
4	A4	71	73.9085	0.739644	0.221233
4	A4	72	74.105	0.725618	0.227427
4	A4	73	74.3014	0.711953	0.235034
4	A4	74	74.4978	0.700833	0.244761
4	A4	75	74.6943	0.683846	0.257321
4	A4	76	74.8907	0.670252	0.273329
4	A4	77	75.0872	0.652929	0.293255
4	A4	78	75.2836	0.636901	0.317442
4	A4	79	75.48	0.614585	0.346067
4	A4	80	75.6765	0.596282	0.379043
4	A4	81	75.8729	0.573829	0.41584
4	A4	82	76.0693	0.547559	0.455333
4	A4	83	76.2658	0.517378	0.495764
4	A4	84	76.4622	0.485471	0.534882
4	A4	85	76.6586	0.448822	0.570225
4	A4	86	76.8551	0.409699	0.599455
4	A4	87	77.0515	0.368479	0.620643
4	A4	88	77.2479	0.325885	0.632403
4	A4	89	77.4444	0.285324	0.63389
4	A4	90	77.6408	0.244647	0.62471
4	A4	91	77.8372	0.203171	0.604846
4	A4	92	78.0337	0.16456	0.574683
4	A4	93	78.2301	0.128741	0.535117
4	A4	94	78.4265	0.095493	0.487668
4	A4	95	78.623	0.0675422	0.434484
4	A4	96	78.8194	0.0435238	0.378181
4	A4	97	79.0159	0.0242919	0.321544
4	A4	98	79.2123	0.00939554	0.267176
4	A4	99	79.4087	-0.00159195	0.217188
4	A4	100	79.6052	-0.0116338	0.173021
4	A4	101	79.8016	-0.0173857	0.135394
4	A4	102	79.998	-0.0219556	0.104365
4	A4	103	80.1945	-0.0242832	0.0794855
4	A4	104	80.3909	-0.0282621	0.059979
4	A4	105	80.5873	-0.0302041	0.0449442
4	A4	106	80.7838	-0.0311515	0.0335151
4	A4	107	80.9802	-0.0321361	0.0249538
4	A4	108	81.1766	-0.0331307	0.0186693
4	A4	109	81.3731	-0.0331477	0.0141854
4	A4	110	81.5695	-0.0338054	0.0110967
4	A4	111	81.7659	-0.0347568	0.00903729
4	A4	112	81.9624	-0.0338655	0.0076758
4	A4	113	82.1588	-0.0349357	0.00673158
4	A4	114	82.3552	-0.03563	0.00600104
4	A4	115	82.5517	-0.036396	0.00537175
4	A4	116	82.7481	-0.0358284	0.00480652
4	A4	117	82.9445	-0.0359553	0.0043011
4	A4	118	83.141	-0.0362127	0.00384233
4	A4	119	83.3374	-0.0369353	0.00339569
4	A4	120	83.5339	-0.036856	0.00292724
4	A4	121	83.7303	-0.0375109	0.00243668
4	A4	122	83.9267	-0.0369476	0.00197275
4	A4	123	84.1232	-0.0370778	0.00161839
4	A4	124	84.3196	-0.0374697	0.00145416
4	A4	125	84.516	-0.0376004	0.0015187
4	A4	126	84.7125	-0.0362117	0.00178528
4	A4	127	84.9089	-0.0375535	0.00216798
4	A4	128	85.1053	-0.0377662	0.00255763
4	A4	129	85.3018	-0.0380818	0.00286965
4	A4	130	85.4982	-0.0379947	0.00307532
4	A4	131	85.6946	-0.0383805	0.00319769
4	A4	132	85.8911	-0.0384641	0.00327836
4	A4	133	86.0875	-0.0383312	0.00334141
4	A4	134	86.2839	-0.0388724	0.00337878
4	A4	135	86.4804	-0.0393293	0.00336215
4	A4	136	86.6768	-0.03931	0.00326739
4	A4	137	86.8732	-0.0397356	0.00309367
4	A4	138	87.0697	-0.0391631	0.00286853
4	A4	139	87.2661	-0.0406863	0.00264102
4	A4	140	87.4626	-0.0394596	0.00246783
4	A4	141	87.659	-0.040365	0.00239483
4	A4	142	87.8554	-0.040334	0.00243717
4	A4	143	88.0519	-0.039609	0.00256586
4	A4	144	88.2483	-0.040708	0.00271179
4	A4	145	88.4447	-0.0410908	0.00279071
4	A4	146	88.6412	-0.0403577	0.00273872
4	A4	147	88.8376	-0.0420351	0.00253964
4	A4	148	89.034	-0.0410334	0.00222972
4	A4	149	89.2305	-0.0414632	0.00188029
4	A4	150	89.4269	-0.0416446	0.00157
4	A4	151	89.6233	-0.0414667	0.00135926
4	A4	152	89.8198	-0.041565	0.00127255
4	A4	153	90.0162	-0.0413895	0.00129075
4	A4	154	90.2126	-0.0418565	0.00135763
4	A4	155	90.4091	-0.0415424	0.00140475
4	A4	156	90.6055	-0.0426118	0.00138816
4	A4	157	90.8019	-0.0422728	0.00131559
4	A4	158	90.9984	-0.0416047	0.00124156
4	A4	159	91.1948	-0.042209	0.00122908
4	A4	160	91.3913	-0.0419955	0.00130538
4	A4	161	91.5877	-0.042019	0.00144799
4	A4	162	91.7841	-0.0428451	0.00161257
4	A4	163	91.9806	-0.0430186	0.00177533
4	A4	164	92.177	-0.0423479	0.00194775
4	A4	165	92.3734	-0.0421858	0.00214744
4	A4	166	92.5699	-0.0428825	0.00235406
4	A4	167	92.7663	-0.0430887	0.0024967
4	A4	168	92.9627	-0.0444943	0.00249031
4	A4	169	93.1592	-0.0430736	0.00229108
4	A4	170	93.3556	-0.0430199	0.00192479
4	A4	171	93.552	-0.044668	0.00146896
4	A4	172	93.7485	-0.0433775	0.00100935
4	A4	173	93.9449	-0.0434523	0.000604456
4	A4	174	94.1413	-0.043605	0.000276758
4	A4	175	94.3378	-0.0441408	2.64073e-05
4	A4	176	94.5342	-0.0433336	-0.000149334
4	A4	177	94.7307	-0.0441106	-0.000246907
4	A4	178	94.9271	-0.0427999	-0.000262997
5	A5	1	60.1581	0.0509365	0.0339309
5	A5	2	60.3545	0.0488437	0.0349538
5	A5	3	60.551	0.0463002	0.0360157
5	A5	4	60.7474	0.0452449	0.0369148
5	A5	5	60.9438	0.043184	0.0375098
5	A5	6	61.1403	0.0413872	0.0377226
5	A5	7	61.3367	0.0402502	0.0375164
5	A5	8	61.5331	0.0374375	0.036889
5	A5	9	61.7296	0.036593	0.0358955
5	A5	10	61.926	0.0331262	0.0346689
5	A5	11	62.1224	0.0330696	0.0333978
5	A5	12	62.3189	0.0311494	0.03226
5	A5	13	62.5153	0.0306334	0.0313506
5	A5	14	62.7118	0.0284115	0.0306565
5	A5	15	62.9082	0.0271254	0.0300905
5	A5	16	63.1046	0.0257209	0.029557
5	A5	17	63.3011	0.0244615	0.0290047
5	A5	18	63.4975	0.022991	0.0284334
5	A5	19	63.6939	0.0215089	0.0278629
5	A5	20	63.8904	0.0206337	0.0272907
5	A5	21	64.0868	0.0196359	0.0266766
5	A5	22	64.2832	0.0183041	0.0259683
5	A5	23	64.4797	0.0159584	0.0251508
5	A5	24	64.6761	0.0156411	0.0242787
5	A5	25	64.8725	0.0146618	0.0234533
5	A5	26	65.069	0.0128691	0.0227556
5	A5	27	65.2654	0.0132273	0.0221796
5	A5	28	65.4618	0.0120793	0.0216259
5	A5	29	65.6583	0.0100571	0.020967
5	A5	30	65.8547	0.00942807	0.0201441
5	A5	31	66.0511	0.00774466	0.0192225
5	A5	32	66.2476	0.00779454	0.0183635
5	A5	33	66.444	0.00717851	0.0177295
5	A5	34	66.6404	0.00635704	0.0173864
5	A5	35	66.8369	0.00537617	0.017266
5	A5	36	67.0333	0.00506598	0.0172118
5	A5	37	67.2298	0.00439987	0.0170722
5	A5	38	67.4262	0.00147467	0.0167836
5	A5	39	67.6226	0.00232805	0.0163892
5	A5	40	67.8191	0.00177159	0.0159892
5	A5	41	68.0155	0.000618297	0.0156618
5	A5	42	68.2119	0.00030727	0.0154127
5	A5	43	68.4084	-0.000549786	0.0151846
5	A5	44	68.6048	-0.00152592	0.0149108
5	A5	45	68.8012	-0.00246841	0.0145695
5	A5	46	68.9977	-0.00263188	0.014201
5	A5	47	69.1941	-0.00357506	0.0138812
5	A5	48	69.3905	-0.00353875	0.013669
5	A5	49	69.587	-0.00515093	0.0135613
5	A5	50	69.7834	-0.00494427	0.0134825
5	A5	51	69.9798	-0.00512409	0.0133222
5	A5	52	70.1763	-0.00649941	0.0130088
5	A5	53	70.3727	-0.00863964	0.0125725
5	A5	54	70.5692	-0.00718636	0.01215
5	A5	55	70.7656	-0.0084492	0.0119133
5	A5	56	70.962	-0.00835095	0.0119629
5	A5	57	71.1585	-0.00868262	0.0122552
5	A5	58	71.3549	-0.010157	0.0126157
5	A5	59	71.5513	-0.00961637	0.0128262
5	A5	60	71.7478	-0.012055	0.0127309
5	A5	61	71.9442	-0.0117942	0.0122983
5	A5	62	72.1406	-0.0126741	0.0116143
5	A5	63	72.3371	-0.0122428	0.0108266
5	A5	64	72.5335	-0.0139662	0.0100799
5	A5	65	72.7299	-0.0133799	0.00947416
5	A5	66	72.9264	-0.0143147	0.00904714
5	A5	67	73.1228	-0.014256	0.00877559
5	A5	68	73.3192	-0.0150165	0.00859181
5	A5	69	73.5157	-0.0147632	0.00842043
5	A5	70	73.7121	-0.0157228	0.00822872
5	A5	71	73.9085	-0.016704	0.0080605
5	A5	72	74.105	-0.0168523	0.00802074
5	A5	73	74.3014	-0.0162443	0.00820931
5	A5	74	74.4978	-0.0163649	0.00864802
5	A5	75	74.6943	-0.0171761	0.00925646
5	A5	76	74.8907	-0.0186463	0.00989329
5	A5	77	75.0872	-0.0181762	0.0104275
5	A5	78	75.2836	-0.0187901	0.0107856
5	A5	79	75.48	-0.019902	0.0109533
5	A5	80	75.6765	-0.0196268	0.01095
5	A5	81	75.8729	-0.0206702	0.0108127
5	A5	82	76.0693	-0.0211713	0.0106015
5	A5	83	76.2658	-0.0215552	0.0104152
5	A5	84	76.4622	-0.0223354	0.0103898
5	A5	85	76.6586	-0.0221474	0.0106675
5	A5	86	76.8551	-0.0229863	0.0113433
5	A5	87	77.0515	-0.0227221	0.0124147
5	A5	88	77.2479	-0.0239792	0.0137594
5	A5	89	77.4444	-0.0241134	0.015155
5	A5	90	77.6408	-0.0252958	0.0163348
5	A5	91	77.8372	-0.0266097	0.0170604
5	A5	92	78.0337	-0.0269023	0.0171853
5	A5	93	78.2301	-0.0285375	0.0166846
5	A5	94	78.4265	-0.0297768	0.0156396
5	A5	95	78.623	-0.0291253	0.0141897
5	A5	96	78.8194	-0.0306192	0.0124833
5	A5	97	79.0159	-0.0303546	0.0106561
5	A5	98	79.2123	-0.032093	0.00883809
5	A5	99	79.4087	-0.0320501	0.0071643
5	A5	100	79.6052	-0.0312982	0.00576402
5	A5	101	79.8016	-0.0315321	0.00473099
5	A5	102	79.998	-0.0324869	0.0040992
5	A5	103	80.1945	-0.0318648	0.00383986
5	A5	104	80.3909	-0.0328328	0.00387263
5	A5	105	80.5873	-0.0316758	0.0040795
5	A5	106	80.7838	-0.0325221	0.00432498
5	A5	107	80.9802	-0.0331591	0.00449361
5	A5	108	81.1766	-0.0331455	0.00453551
5	A5	109	81.3731	-0.0339964	0.00448604
5	A5	110	81.5695	-0.0337095	0.00443258
5	A5	111	81.7659	-0.0329788	0.00444341
5	A5	112	81.9624	-0.0336943	0.00451123
5	A5	113	82.1588	-0.0343045	0.00455633
5	A5	114	82.3552	-0.0352083	0.00448762
5	A5	115	82.5517	-0.0340607	0.00427611
5	A5	116	82.7481	-0.0348266	0.00398915
5	A5	117	82.9445	-0.0355642	0.00376142
5	A5	118	83.141	-0.0355486	0.00371474
5	A5	119	83.3374	-0.0344004	0.00387047
5	A5	120	83.5339	-0.0346928	0.00411186
5	A5	121	83.7303	-0.0356489	0.00423554
5	A5	122	83.9267	-0.0366056	0.00407441
5	A5	123	84.1232	-0.0368398	0.00361401
5	A5	124	84.3196	-0.0363787	0.00301752
5	A5	125	84.516	-0.036587	0.00253746
5	A5	126	84.7125	-0.0355039	0.00237639
5	A5	127	84.9089	-0.0363741	0.00259062
5	A5	128	85.1053	-0.036683	0.00308751
5	A5	129	85.3018	-0.0367266	0.00369411
5	A5	130	85.4982	-0.0372145	0.00423705
5	A5	131	85.6946	-0.036745	0.00459234
5	A5	132	85.8911	-0.0375109	0.00470415
5	A5	133	86.0875	-0.0381854	0.00458826
5	A5	134	86.2839	-0.0383535	0.00432417
5	A5	135	86.4804	-0.0383276	0.00402737
5	A5	136	86.6768	-0.0374398	0.00380513
5	A5	137	86.8732	-0.0385195	0.0037181
5	A5	138	87.0697	-0.0389396	0.0037674
5	A5	139	87.2661	-0.0389802	0.00390437
5	A5	140	87.4626	-0.0383497	0.00404659
5	A5	141	87.659	-0.0393341	0.00409675
5	A5	142	87.8554	-0.0387523	0.00397626
5	A5	143	88.0519	-0.0408757	0.00367338
5	A5	144	88.2483	-0.0398725	0.00327368
5	A5	145	88.4447	-0.0397525	0.00293261
5	A5	146	88.6412	-0.0401329	0.00278928
5	A5	147	88.8376	-0.0389769	0.0028767
5	A5	148	89.034	-0.040367	0.00309938
5	A5	149	89.2305	-0.0410716	0.00330021
5	A5	150	89.4269	-0.0409175	0.00336554
5	A5	151	89.6233	-0.0405945	0.0032859
5	A5	152	89.8198	-0.0408575	0.0031288
5	A5	153	90.0162	-0.0408455	0.0029548
5	A5	154	90.2126	-0.0412458	0.00275292
5	A5	155	90.4091	-0.0411761	0.00245248
5	A5	156	90.6055	-0.0418483	0.00200375
5	A5	157	90.8019	-0.0420633	0.00146108
5	A5	158	90.9984	-0.0418484	0.000993166
5	A5	159	91.1948	-0.0402535	0.000798063
5	A5	160	91.3913	-0.0410471	0.000978054
5	A5	161	91.5877	-0.0414065	0.0014695
5	A5	162	91.7841	-0.0421244	0.00208278
5	A5	163	91.9806	-0.0421367	0.00261742
5	A5	164	92.177	-0.0419836	0.00296105
5	A5	165	92.3734	-0.041416	0.00310779
5	A5	166	92.5699	-0.0426557	0.00310965
5	A5	167	92.7663	-0.0431215	0.00302022
5	A5	168	92.9627	-0.0421166	0.00287127
5	A5	169	93.1592	-0.042596	0.00267864
5	A5	170	93.3556	-0.0426798	0.00245475
5	A5	171	93.552	-0.0436147	0.00221597
5	A5	172	93.7485	-0.0428092	0.00198356
5	A5	173	93.9449	-0.0427704	0.0017768
5	A5	174	94.1413	-0.0429958	0.00160024
5	A5	175	94.3378	-0.0433383	0.00143619
5	A5	176	94.5342	-0.0437927	0.001254
5	A5	177	94.7307	-0.0423862	0.00103239
5	A5	178	94.9271	-0.0439706	0.000776438
6	A6	1	60.1581	0.052715	0.0306283
6	A6	2	60.3545	0.0503474	0.0315715
6	A6	3	60.551	0.0485469	0.0324505
6	A6	4	60.7474	0.0481014	0.0330438
6	A6	5	60.9438	0.0436591	0.0332404
6	A6	6	61.1403	0.043896	0.033057
6	A6	7	61.3367	0.0417802	0.0325854
6	A6	8	61.5331	0.0404166	0.0319204
6	A6	9	61.7296	0.0394337	0.0311313
6	A6	10	61.926	0.0361485	0.0302824
6	A6	11	62.1224	0.0352361	0.029462
6	A6	12	62.3189	0.0344917	0.0287699
6	A6	13	62.5153	0.0329257	0.0282633
6	A6	14	62.7118	0.031828	0.0279071
6	A6	15	62.9082	0.0304451	0.0275774
6	A6	16	63.1046	0.0285072	0.0271254
6	A6	17	63.3011	0.0273874	0.0264621
6	A6	18	63.4975	0.0256871	0.0256062
6	A6	19	63.6939	0.024541	0.0246661
6	A6	20	63.8904	0.0232225	0.0237683
6	A6	21	64.0868	0.0230577	0.0229879
6	A6	22	64.2832	0.0221337	0.0223231
6	A6	23	64.4797	0.0193637	0.0217282
6	A6	24	64.6761	0.0191661	0.021165
6	A6	25	64.8725	0.0182569	0.0206271
6	A6	26	65.069	0.0172235	0.0201209
6	A6	27	65.2654	0.0160423	0.019628
6	A6	28	65.4618	0.0160004	0.0190935
6	A6	29	65.6583	0.0137082	0.0184537
6	A6	30	65.8547	0.0136699	0.0176851
6	A6	31	66.0511	0.0117725	0.0168347
6	A6	32	66.2476	0.0117616	0.0160078
6	A6	33	66.444	0.0110842	0.0153202
6	A6	34	66.6404	0.0104031	0.0148429
6	A6	35	66.8369	0.00963495	0.0145701
6	A6	36	67.0333	0.00845119	0.0144214
6	A6	37	67.2298	0.00881169	0.0142816
6	A6	38	67.4262	0.00823511	0.0140603
6	A6	39	67.6226	0.00535359	0.0137441
6	A6	40	67.8191	0.00573764	0.0134042
6	A6	41	68.0155	0.00577306	0.0131457
6	A6	42	68.2119	0.00496293	0.0130291
6	A6	43	68.4084	0.00495947	0.0130185
6	A6	44	68.6048	0.0027121	0.0129946
6	A6	45	68.8012	0.00330952	0.0128215
6	A6	46	68.9977	0.00163661	0.0124213
6	A6	47	69.1941	0.002044	0.0118144
6	A6	48	69.3905	8.48484e-05	0.0111101
6	A6	49	69.587	0.000281753	0.0104576
6	A6	50	69.7834	0.000482425	0.0099834
6	A6	51	69.9798	-0.000556858	0.0097449
6	A6	52	70.1763	-0.000675324	0.00972074
6	A6	53	70.3727	-0.00142402	0.0098394
6	A6	54	70.5692	-0.00166651	0.0100237
6	A6	55	70.7656	-0.00268928	0.0102215
6	A6	56	70.962	-0.0028672	0.0104056
6	A6	57	71.1585	-0.00336458	0.0105517
6	A6	58	71.3549	-0.00342084	0.0106172
6	A6	59	71.5513	-0.00496759	0.0105408
6	A6	60	71.7478	-0.00525643	0.0102663
6	A6	61	71.9442	-0.00521243	0.0097773
6	A6	62	72.1406	-0.00657682	0.00912442
6	A6	63	72.3371	-0.00645472	0.00842586
6	A6	64	72.5335	-0.00788484	0.00783515
6	A6	65	72.7299	-0.00643487	0.00748348
6	A6	66	72.9264	-0.00721227	0.0074232
6	A6	67	73.1228	-0.00819807	0.00760389
6	A6	68	73.3192	-0.00755764	0.00789696
6	A6	69	73.5157	-0.00885178	0.00815496
6	A6	70	73.7121	-0.00920231	0.00827245
6	A6	71	73.9085	-0.00961608	0.00821724
6	A6	72	74.105	-0.0102967	0.00802301
6	A6	73	74.3014	-0.0100715	0.00775874
6	A6	74	74.4978	-0.0107135	0.00749921
6	A6	75	74.6943	-0.0110229	0.00731124
6	A6	76	74.8907	-0.0118658	0.00724881
6	A6	77	75.0872	-0.0116338	0.0073424
6	A6	78	75.2836	-0.0119381	0.00758044
6	A6	79	75.48	-0.0117855	0.00790005
6	A6	80	75.6765	-0.0133685	0.00820685
6	A6	81	75.8729	-0.0128259	0.00842037
6	A6	82	76.0693	-0.0146271	0.00851697
6	A6	83	76.2658	-0.0136483	0.00853761
6	A6	84	76.4622	-0.0151792	0.00855438
6	A6	85	76.6586	-0.0145945	0.00861891
6	A6	86	76.8551	-0.0150946	0.00872612
6	A6	87	77.0515	-0.0160491	0.0088119
6	A6	88	77.2479	-0.0167664	0.00877981
6	A6	89	77.4444	-0.0165418	0.00854153
6	A6	90	77.6408	-0.016637	0.0080568
6	A6	91	77.8372	-0.018682	0.00736038
6	A6	92	78.0337	-0.0186223	0.00656033
6	A6	93	78.2301	-0.017937	0.00579865
6	A6	94	78.4265	-0.0184137	0.00518753
6	A6	95	78.623	-0.0183917	0.00475905
6	A6	96	78.8194	-0.0194831	0.00446363
6	A6	97	79.0159	-0.0186464	0.00422024
6	A6	98	79.2123	-0.019157	0.0039839
6	A6	99	79.4087	-0.0207607	0.00378241
6	A6	100	79.6052	-0.0198678	0.00369603
6	A6	101	79.8016	-0.0183797	0.00379494
6	A6	102	79.998	-0.0209197	0.00407874
6	A6	103	80.1945	-0.0197467	0.00445827
6	A6	104	80.3909	-0.0205541	0.00478824
6	A6	105	80.5873	-0.020627	0.00492691
6	A6	106	80.7838	-0.0215391	0.00479246
6	A6	107	80.9802	-0.0211206	0.00439645
6	A6	108	81.1766	-0.021801	0.00384735
6	A6	109	81.3731	-0.0223199	0.00332154
6	A6	110	81.5695	-0.0217492	0.00300536
6	A6	111	81.7659	-0.0211974	0.00302486
6	A6	112	81.9624	-0.0220592	0.0033927
6	A6	113	82.1588	-0.0221435	0.00399704
6	A6	114	82.3552	-0.0218537	0.00463822
6	A6	115	82.5517	-0.0228844	0.00509683
6	A6	116	82.7481	-0.023071	0.00520731
6	A6	117	82.9445	-0.0235244	0.00491251
6	A6	118	83.141	-0.0240776	0.00428181
6	A6	119	83.3374	-0.0240092	0.00348658
6	A6	120	83.5339	-0.0239045	0.00274153
6	A6	121	83.7303	-0.0238926	0.00223462
6	A6	122	83.9267	-0.0239781	0.0020722
6	A6	123	84.1232	-0.0239351	0.00225752
6	A6	124	84.3196	-0.0236263	0.00270344
6	A6	125	84.516	-0.0246366	0.00326657
6	A6	126	84.7125	-0.0243647	0.00378585
6	A6	127	84.9089	-0.0247972	0.00411571
6	A6	128	85.1053	-0.0248069	0.00415362
6	A6	129	85.3018	-0.0254461	0.003865
6	A6	130	85.4982	-0.0263395	0.00330136
6	A6	131	85.6946	-0.0254454	0.00259903
6	A6	132	85.8911	-0.0254607	0.00194905
6	A6	133	86.0875	-0.0263894	0.00154071
6	A6	134	86.2839	-0.0254278	0.0014967
6	A6	135	86.4804	-0.0252181	0.00182451
6	A6	136	86.6768	-0.0257187	0.00240741
6	A6	137	86.8732	-0.0255619	0.00304591
6	A6	138	87.0697	-0.0265323	0.00353716
6	A6	139	87.2661	-0.0267168	0.00375617
6	A6	140	87.4626	-0.0271093	0.00369603
6	A6	141	87.659	-0.0265957	0.00344783
6	A6	142	87.8554	-0.027511	0.00313843
6	A6	143	88.0519	-0.0265773	0.00286844
6	A6	144	88.2483	-0.0271324	0.00268502
6	A6	145	88.4447	-0.0281285	0.00259205
6	A6	146	88.6412	-0.0273052	0.00257435
6	A6	147	88.8376	-0.0273958	0.00261222
6	A6	148	89.034	-0.027779	0.00268196
6	A6	149	89.2305	-0.0284644	0.00275271
6	A6	150	89.4269	-0.0278466	0.00278834
6	A6	151	89.6233	-0.0283918	0.00275347
6	A6	152	89.8198	-0.0280269	0.00262082
6	A6	153	90.0162	-0.0294112	0.00238146
6	A6	154	90.2126	-0.0281668	0.00205764
6	A6	155	90.4091	-0.029204	0.00170867
6	A6	156	90.6055	-0.0284976	0.00141719
6	A6	157	90.8019	-0.0289941	0.00125589
6	A6	158	90.9984	-0.0282102	0.00125408
6	A6	159	91.1948	-0.0288476	0.00138941
6	A6	160	91.3913	-0.0296419	0.00161173
6	A6	161	91.5877	-0.0287608	0.00187757
6	A6	162	91.7841	-0.0293287	0.00216243
6	A6	163	91.9806	-0.0289501	0.00243917
6	A6	164	92.177	-0.0293305	0.00264802
6	A6	165	92.3734	-0.0298005	0.00269764
6	A6	166	92.5699	-0.030359	0.00251076
6	A6	167	92.7663	-0.0302476	0.00208229
6	A6	168	92.9627	-0.0298372	0.00150068
6	A6	169	93.1592	-0.0298159	0.000911509
6	A6	170	93.3556	-0.0299227	0.000449556
6	A6	171	93.552	-0.0299508	0.000186898
6	A6	172	93.7485	-0.0299863	0.000123697
6	A6	173	93.9449	-0.029706	0.000211584
6	A6	174	94.1413	-0.030059	0.000382216
6	A6	175	94.3378	-0.029693	0.000564777
6	A6	176	94.5342	-0.0305373	0.000695631
6	A6	177	94.7307	-0.0293403	0.000729551
6	A6	178	94.9271	-0.0309941	0.000653003
7	A7	1	60.1581	2.28978	0.22305
7	A7	2	60.3545	2.27874	0.2239
7	A7	3	60.551	2.2678	0.224182
7	A7	4	60.7474	2.25202	0.223835
7	A7	5	60.9438	2.2435	0.223086
7	A7	6	61.1403	2.23457	0.222244
7	A7	7	61.3367	2.22022	0.221501
7	A7	8	61.5331	2.2084	0.220923
7	A7	9	61.7296	2.19462	0.220588
7	A7	10	61.926	2.18511	0.220694
7	A7	11	62.1224	2.17161	0.221519
7	A7	12	62.3189	2.16277	0.223201
7	A7	13	62.5153	2.15022	0.225566
7	A7	14	62.7118	2.13955	0.228108
7	A7	15	62.9082	2.12364	0.230208
7	A7	16	63.1046	2.11306	0.231406
7	A7	17	63.3011	2.09794	0.231585
7	A7	18	63.4975	2.08674	0.230939
7	A7	19	63.6939	2.07495	0.229794
7	A7	20	63.8904	2.06402	0.228427
7	A7	21	64.0868	2.05141	0.22698
7	A7	22	64.2832	2.03556	0.2255
7	A7	23	64.4797	2.02549	0.223985
7	A7	24	64.6761	2.01618	0.222433
7	A7	25	64.8725	2.00338	0.220906
7	A7	26	65.069	1.99009	0.219622
7	A7	27	65.2654	1.97668	0.218997
7	A7	28	65.4618	1.96515	0.219516
7	A7	29	65.6583	1.9582	0.221407
7	A7	30	65.8547	1.94939	0.224397
7	A7	31	66.0511	1.93468	0.227719
7	A7	32	66.2476	1.91775	0.230478
7	A7	33	66.444	1.90598	0.23209
7	A7	34	66.6404	1.89533	0.232509
7	A7	35	66.8369	1.88129	0.232122
7	A7	36	67.0333	1.86953	0.231465
7	A7	37	67.2298	1.85904	0.23098
7	A7	38	67.4262	1.84465	0.23092
7	A7	39	67.6226	1.83103	0.231384
7	A7	40	67.8191	1.82236	0.232348
7	A7	41	68.0155	1.81015	0.233659
7	A7	42	68.2119	1.79265	0.235044
7	A7	43	68.4084	1.78582	0.23616
7	A7	44	68.6048	1.76896	0.236712
7	A7	45	68.8012	1.75736	0.236576
7	A7	46	68.9977	1.74179	0.235865
7	A7	47	69.1941	1.7327	0.234868
7	A7	48	69.3905	1.7209	0.233902
7	A7	49	69.587	1.70552	0.233198
7	A7	50	69.7834	1.69617	0.232826
7	A7	51	69.9798	1.68149	0.232717
7	A7	52	70.1763	1.66903	0.232727
7	A7	53	70.3727	1.65932	0.232701
7	A7	54	70.5692	1.64562	0.232549
7	A7	55	70.7656	1.62876	0.232283
7	A7	56	70.962	1.62042	0.23199
7	A7	57	71.1585	1.6088	0.231756
7	A7	58	71.3549	1.5942	0.231584
7	A7	59	71.5513	1.58209	0.231383
7	A7	60	71.7478	1.57057	0.231025
7	A7	61	71.9442	1.55697	0.230435
7	A7	62	72.1406	1.54372	0.229621
7	A7	63	72.3371	1.53454	0.228616
7	A7	64	72.5335	1.52227	0.227446
7	A7	65	72.7299	1.50732	0.226121
7	A7	66	72.9264	1.49822	0.22471
7	A7	67	73.1228	1.48357	0.223407
7	A7	68	73.3192	1.47291	0.222512
7	A7	69	73.5157	1.46194	0.222308
7	A7	70	73.7121	1.44975	0.222909
7	A7	71	73.9085	1.44025	0.224198
7	A7	72	74.105	1.42437	0.225902
7	A7	73	74.3014	1.41496	0.227768
7	A7	74	74.4978	1.39971	0.229722
7	A7	75	74.6943	1.39007	0.231907
7	A7	76	74.8907	1.37528	0.234564
7	A7	77	75.0872	1.36506	0.237865
7	A7	78	75.2836	1.35487	0.24176
7	A7	79	75.48	1.33647	0.246006
7	A7	80	75.6765	1.32646	0.250324
7	A7	81	75.8729	1.31148	0.254577
7	A7	82	76.0693	1.29861	0.258881
7	A7	83	76.2658	1.28253	0.263517
7	A7	84	76.4622	1.27056	0.26872
7	A7	85	76.6586	1.25793	0.274441
7	A7	86	76.8551	1.24176	0.280241
7	A7	87	77.0515	1.22536	0.285373
7	A7	88	77.2479	1.2083	0.289033
7	A7	89	77.4444	1.19338	0.290601
7	A7	90	77.6408	1.17664	0.289784
7	A7	91	77.8372	1.15907	0.286613
7	A7	92	78.0337	1.14639	0.281344
7	A7	93	78.2301	1.12936	0.274361
7	A7	94	78.4265	1.11537	0.266116
7	A7	95	78.623	1.10053	0.25709
7	A7	96	78.8194	1.08759	0.247775
7	A7	97	79.0159	1.0771	0.238635
7	A7	98	79.2123	1.06214	0.230073
7	A7	99	79.4087	1.05084	0.2224
7	A7	100	79.6052	1.03948	0.215818
7	A7	101	79.8016	1.03071	0.210399
7	A7	102	79.998	1.0173	0.206082
7	A7	103	80.1945	1.00674	0.202701
7	A7	104	80.3909	0.996865	0.200046
7	A7	105	80.5873	0.987237	0.19793
7	A7	106	80.7838	0.974373	0.19624
7	A7	107	80.9802	0.96543	0.194923
7	A7	108	81.1766	0.955076	0.193942
7	A7	109	81.3731	0.94545	0.193203
7	A7	110	81.5695	0.934755	0.192525
7	A7	111	81.7659	0.923474	0.191687
7	A7	112	81.9624	0.913253	0.190538
7	A7	113	82.1588	0.902791	0.189078
7	A7	114	82.3552	0.892273	0.187461
7	A7	115	82.5517	0.884239	0.18589
7	A7	116	82.7481	0.874383	0.18449
7	A7	117	82.9445	0.864591	0.18325
7	A7	118	83.141	0.854362	0.182084
7	A7	119	83.3374	0.843451	0.180962
7	A7	120	83.5339	0.834982	0.179997
7	A7	121	83.7303	0.823678	0.179394
7	A7	122	83.9267	0.818167	0.179297
7	A7	123	84.1232	0.807127	0.179661
7	A7	124	84.3196	0.7987	0.180272
7	A7	125	84.516	0.784158	0.180919
7	A7	126	84.7125	0.776538	0.181573
7	A7	127	84.9089	0.768972	0.182442
7	A7	128	85.1053	0.757625	0.183845
7	A7	129	85.3018	0.747683	0.186015
7	A7	130	85.4982	0.739118	0.188973
7	A7	131	85.6946	0.727666	0.192552
7	A7	132	85.8911	0.716135	0.196536
7	A7	133	86.0875	0.706684	0.200828
7	A7	134	86.2839	0.694712	0.205572
7	A7	135	86.4804	0.68445	0.211214
7	A7	136	86.6768	0.674655	0.218542
7	A7	137	86.8732	0.661585	0.228792
7	A7	138	87.0697	0.649322	0.243805
7	A7	139	87.2661	0.637071	0.266176
7	A7	140	87.4626	0.625165	0.299235
7	A7	141	87.659	0.609033	0.346662
7	A7	142	87.8554	0.593288	0.411587
7	A7	143	88.0519	0.574015	0.49517
7	A7	144	88.2483	0.550891	0.594904
7	A7	145	88.4447	0.519526	0.703194
7	A7	146	88.6412	0.472745	0.806986
7	A7	147	88.8376	0.402874	0.889205
7	A7	148	89.034	0.308718	0.932358
7	A7	149	89.2305	0.209314	0.923719
7	A7	150	89.4269	0.150995	0.860301
7	A7	151	89.6233	0.128731	0.751165
7	A7	152	89.8198	0.118745	0.615349
7	A7	153	90.0162	0.113325	0.475921
7	A7	154	90.2126	0.108445	0.352915
7	A7	155	90.4091	0.103472	0.25849
7	A7	156	90.6055	0.0967647	0.196074
7	A7	157	90.8019	0.0913181	0.162859
7	A7	158	90.9984	0.0846789	0.153395
7	A7	159	91.1948	0.0792367	0.16214
7	A7	160	91.3913	0.072173	0.183997
7	A7	161	91.5877	0.0643556	0.213393
7	A7	162	91.7841	0.0493653	0.243263
7	A7	163	91.9806	0.0227887	0.265326
7	A7	164	92.177	-0.0142802	0.272065
7	A7	165	92.3734	-0.032499	0.259477
7	A7	166	92.5699	-0.0351749	0.228873
7	A7	167	92.7663	-0.0366066	0.186446
7	A7	168	92.9627	-0.0383071	0.140712
7	A7	169	93.1592	-0.0387847	0.0992904
7	A7	170	93.3556	-0.0404897	0.0666812
7	A7	171	93.552	-0.0407145	0.0438512
7	A7	172	93.7485	-0.0419822	0.0292597
7	A7	173	93.9449	-0.0436074	0.0203664
7	A7	174	94.1413	-0.0429712	0.0148099
7	A7	175	94.3378	-0.0440016	0.0109566
7	A7	176	94.5342	-0.0444047	0.00793625
7	A7	177	94.7307	-0.0444232	0.00542437
7	A7	178	94.9271	-0.0438844	0.00338015
8	A8	1	60.1581	2.15596	0.260447
8	A8	2	60.3545	2.14498	0.263668
8	A8	3	60.551	2.13276	0.265968
8	A8	4	60.7474	2.11589	0.266525
8	A8	5	60.9438	2.10613	0.265218
8	A8	6	61.1403	2.09248	0.262668
8	A8	7	61.3367	2.08001	0.259919
8	A8	8	61.5331	2.06856	0.257921
8	A8	9	61.7296	2.05829	0.257153
8	A8	10	61.926	2.04753	0.257465
8	A8	11	62.1224	2.03272	0.25828
8	A8	12	62.3189	2.02192	0.258941
8	A8	13	62.5153	2.00744	0.259106
8	A8	14	62.7118	1.99572	0.258873
8	A8	15	62.9082	1.98192	0.258648
8	A8	16	63.1046	1.97222	0.258796
8	A8	17	63.3011	1.96403	0.259364
8	A8	18	63.4975	1.94746	0.260012
8	A8	19	63.6939	1.93544	0.260245
8	A8	20	63.8904	1.92034	0.259704
8	A8	21	64.0868	1.91225	0.258357
8	A8	22	64.2832	1.89839	0.256481
8	A8	23	64.4797	1.88452	0.254504
8	A8	24	64.6761	1.87424	0.252826
8	A8	25	64.8725	1.86373	0.251703
8	A8	26	65.069	1.85159	0.251242
8	A8	27	65.2654	1.8381	0.251439
8	A8	28	65.4618	1.82675	0.252237
8	A8	29	65.6583	1.81764	0.253528
8	A8	30	65.8547	1.8019	0.255104
8	A8	31	66.0511	1.79482	0.256646
8	A8	32	66.2476	1.77857	0.257775
8	A8	33	66.444	1.76805	0.258216
8	A8	34	66.6404	1.75513	0.257949
8	A8	35	66.8369	1.74021	0.257262
8	A8	36	67.0333	1.73003	0.256626
8	A8	37	67.2298	1.7196	0.256475
8	A8	38	67.4262	1.70894	0.257015
8	A8	39	67.6226	1.69337	0.258174
8	A8	40	67.8191	1.68274	0.259689
8	A8	41	68.0155	1.66978	0.261252
8	A8	42	68.2119	1.65928	0.262611
8	A8	43	68.4084	1.64511	0.263618
8	A8	44	68.6048	1.63013	0.264238
8	A8	45	68.8012	1.62167	0.264522
8	A8	46	68.9977	1.60699	0.264535
8	A8	47	69.1941	1.59536	0.264296
8	A8	48	69.3905	1.58323	0.263741
8	A8	49	69.587	1.57091	0.262779
8	A8	50	69.7834	1.55572	0.261386
8	A8	51	69.9798	1.54658	0.259677
8	A8	52	70.1763	1.5315	0.257895
8	A8	53	70.3727	1.52274	0.256341
8	A8	54	70.5692	1.50901	0.255272
8	A8	55	70.7656	1.49638	0.254834
8	A8	56	70.962	1.48622	0.255001
8	A8	57	71.1585	1.47268	0.255569
8	A8	58	71.3549	1.46202	0.256183
8	A8	59	71.5513	1.44931	0.256447
8	A8	60	71.7478	1.43618	0.256099
8	A8	61	71.9442	1.42392	0.255158
8	A8	62	72.1406	1.40943	0.253921
8	A8	63	72.3371	1.40286	0.252801
8	A8	64	72.5335	1.38923	0.252095
8	A8	65	72.7299	1.37935	0.251846
8	A8	66	72.9264	1.36439	0.251891
8	A8	67	73.1228	1.35385	0.252041
8	A8	68	73.3192	1.34155	0.252206
8	A8	69	73.5157	1.32972	0.252411
8	A8	70	73.7121	1.31869	0.252698
8	A8	71	73.9085	1.30644	0.253068
8	A8	72	74.105	1.2948	0.25351
8	A8	73	74.3014	1.28139	0.254091
8	A8	74	74.4978	1.2681	0.255013
8	A8	75	74.6943	1.26032	0.256562
8	A8	76	74.8907	1.24681	0.259016
8	A8	77	75.0872	1.23468	0.262556
8	A8	78	75.2836	1.22185	0.267279
8	A8	79	75.48	1.20815	0.273215
8	A8	80	75.6765	1.19934	0.280347
8	A8	81	75.8729	1.18363	0.288579
8	A8	82	76.0693	1.17055	0.29773
8	A8	83	76.2658	1.15625	0.307545
8	A8	84	76.4622	1.14055	0.317695
8	A8	85	76.6586	1.12589	0.327723
8	A8	86	76.8551	1.11041	0.336965
8	A8	87	77.0515	1.09459	0.344515
8	A8	88	77.2479	1.07586	0.349372
8	A8	89	77.4444	1.05731	0.350685
8	A8	90	77.6408	1.03901	0.348011
8	A8	91	77.8372	1.02384	0.341443
8	A8	92	78.0337	1.00733	0.331555
8	A8	93	78.2301	0.990007	0.319247
8	A8	94	78.4265	0.976145	0.305535
8	A8	95	78.623	0.964248	0.291382
8	A8	96	78.8194	0.949109	0.277574
8	A8	97	79.0159	0.938554	0.264656
8	A8	98	79.2123	0.926037	0.252936
8	A8	99	79.4087	0.914395	0.242556
8	A8	100	79.6052	0.903979	0.233584
8	A8	101	79.8016	0.893649	0.226084
8	A8	102	79.998	0.882686	0.22015
8	A8	103	80.1945	0.872715	0.215841
8	A8	104	80.3909	0.86409	0.213065
8	A8	105	80.5873	0.854713	0.211479
8	A8	106	80.7838	0.846594	0.210505
8	A8	107	80.9802	0.831467	0.209483
8	A8	108	81.1766	0.823795	0.2079
8	A8	109	81.3731	0.814608	0.205564
8	A8	110	81.5695	0.802964	0.202638
8	A8	111	81.7659	0.794256	0.199528
8	A8	112	81.9624	0.786265	0.196703
8	A8	113	82.1588	0.77662	0.194534
8	A8	114	82.3552	0.767581	0.1932
8	A8	115	82.5517	0.758859	0.192652
8	A8	116	82.7481	0.750687	0.192642
8	A8	117	82.9445	0.741899	0.192782
8	A8	118	83.141	0.731437	0.192683
8	A8	119	83.3374	0.721454	0.192092
8	A8	120	83.5339	0.713341	0.190997
8	A8	121	83.7303	0.703975	0.18962
8	A8	122	83.9267	0.694654	0.188297
8	A8	123	84.1232	0.688099	0.187328
8	A8	124	84.3196	0.678568	0.186876
8	A8	125	84.516	0.669125	0.186979
8	A8	126	84.7125	0.659459	0.187624
8	A8	127	84.9089	0.652762	0.188818
8	A8	128	85.1053	0.643497	0.190602
8	A8	129	85.3018	0.631576	0.193009
8	A8	130	85.4982	0.627405	0.196024
8	A8	131	85.6946	0.612998	0.199588
8	A8	132	85.8911	0.605662	0.203644
8	A8	133	86.0875	0.596334	0.208211
8	A8	134	86.2839	0.585936	0.213467
8	A8	135	86.4804	0.574721	0.219805
8	A8	136	86.6768	0.565725	0.227894
8	A8	137	86.8732	0.556636	0.238796
8	A8	138	87.0697	0.544004	0.254147
8	A8	139	87.2661	0.530951	0.276395
8	A8	140	87.4626	0.519237	0.308872
8	A8	141	87.659	0.506886	0.355397
8	A8	142	87.8554	0.490996	0.419178
8	A8	143	88.0519	0.475992	0.501022
8	A8	144	88.2483	0.455063	0.597356
8	A8	145	88.4447	0.426685	0.698903
8	A8	146	88.6412	0.385099	0.791004
8	A8	147	88.8376	0.319567	0.856162
8	A8	148	89.034	0.234796	0.878577
8	A8	149	89.2305	0.159547	0.849382
8	A8	150	89.4269	0.121933	0.770431
8	A8	151	89.6233	0.111253	0.65466
8	A8	152	89.8198	0.105542	0.522363
8	A8	153	90.0162	0.101724	0.394871
8	A8	154	90.2126	0.0968684	0.288548
8	A8	155	90.4091	0.0939748	0.211735
8	A8	156	90.6055	0.0885891	0.165374
8	A8	157	90.8019	0.0838664	0.145981
8	A8	158	90.9984	0.0784757	0.148707
8	A8	159	91.1948	0.0753426	0.168816
8	A8	160	91.3913	0.0686908	0.201253
8	A8	161	91.5877	0.0581228	0.239346
8	A8	162	91.7841	0.0405151	0.274227
8	A8	163	91.9806	0.00895152	0.296107
8	A8	164	92.177	-0.0246902	0.297244
8	A8	165	92.3734	-0.0346302	0.275036
8	A8	166	92.5699	-0.0368646	0.23331
8	A8	167	92.7663	-0.0373221	0.180831
8	A8	168	92.9627	-0.0358104	0.127803
8	A8	169	93.1592	-0.0371581	0.082316
8	A8	170	93.3556	-0.0373971	0.048406
8	A8	171	93.552	-0.0365716	0.0262031
8	A8	172	93.7485	-0.0367342	0.0134033
8	A8	173	93.9449	-0.0372987	0.00693997
8	A8	174	94.1413	-0.0368531	0.00410704
8	A8	175	94.3378	-0.0374265	0.00299765
8	A8	176	94.5342	-0.0380344	0.00248839
8	A8	177	94.7307	-0.0374349	0.00204583
8	A8	178	94.9271	-0.0382481	0.00151526
9	A9	1	60.1581	0.166843	0.0663488
9	A9	2	60.3545	0.162028	0.0682437
9	A9	3	60.551	0.161568	0.0703283
9	A9	4	60.7474	0.158211	0.0721266
9	A9	5	60.9438	0.155062	0.0732153
9	A9	6	61.1403	0.152225	0.0733496
9	A9	7	61.3367	0.149309	0.0725209
9	A9	8	61.5331	0.146262	0.0709398
9	A9	9	61.7296	0.144053	0.0689554
9	A9	10	61.926	0.140848	0.0669362
9	A9	11	62.1224	0.139628	0.0651546
9	A9	12	62.3189	0.136989	0.0637202
9	A9	13	62.5153	0.135109	0.0625867
9	A9	14	62.7118	0.132091	0.0616209
9	A9	15	62.9082	0.129142	0.0606867
9	A9	16	63.1046	0.128851	0.0597019
9	A9	17	63.3011	0.125459	0.0586562
9	A9	18	63.4975	0.12318	0.0576022
9	A9	19	63.6939	0.121367	0.0566262
9	A9	20	63.8904	0.118903	0.0558051
9	A9	21	64.0868	0.118144	0.0551582
9	A9	22	64.2832	0.115437	0.0546267
9	A9	23	64.4797	0.113005	0.0540943
9	A9	24	64.6761	0.111486	0.053444
9	A9	25	64.8725	0.108827	0.052618
9	A9	26	65.069	0.108025	0.0516446
9	A9	27	65.2654	0.104825	0.0506236
9	A9	28	65.4618	0.103178	0.0496694
9	A9	29	65.6583	0.102406	0.0488394
9	A9	30	65.8547	0.100374	0.048087
9	A9	31	66.0511	0.0986743	0.0472766
9	A9	32	66.2476	0.096007	0.0462716
9	A9	33	66.444	0.0953293	0.0450449
9	A9	34	66.6404	0.0926608	0.043742
9	A9	35	66.8369	0.0910976	0.0426326
9	A9	36	67.0333	0.0899683	0.0419607
9	A9	37	67.2298	0.0894581	0.0417755
9	A9	38	67.4262	0.0878991	0.0418663
9	A9	39	67.6226	0.086448	0.0418662
9	A9	40	67.8191	0.0834193	0.0414728
9	A9	41	68.0155	0.0809314	0.0406358
9	A9	42	68.2119	0.0811828	0.0395768
9	A9	43	68.4084	0.0793563	0.0386329
9	A9	44	68.6048	0.0790351	0.0380382
9	A9	45	68.8012	0.0766368	0.0377956
9	A9	46	68.9977	0.075366	0.0377044
9	A9	47	69.1941	0.07508	0.037501
9	A9	48	69.3905	0.0715177	0.0370099
9	A9	49	69.587	0.0711032	0.0362178
9	A9	50	69.7834	0.0696989	0.0352473
9	A9	51	69.9798	0.0685696	0.0342731
9	A9	52	70.1763	0.0682387	0.0334379
9	A9	53	70.3727	0.0656546	0.0328124
9	A9	54	70.5692	0.064316	0.0323912
9	A9	55	70.7656	0.0646066	0.0321108
9	A9	56	70.962	0.0633714	0.0318771
9	A9	57	71.1585	0.0609727	0.0316056
9	A9	58	71.3549	0.059527	0.0312564
9	A9	59	71.5513	0.0591428	0.0308357
9	A9	60	71.7478	0.0587904	0.0303623
9	A9	61	71.9442	0.0567108	0.0298362
9	A9	62	72.1406	0.0558487	0.0292484
9	A9	63	72.3371	0.0544993	0.0286292
9	A9	64	72.5335	0.0532548	0.0280798
9	A9	65	72.7299	0.0529802	0.0277385
9	A9	66	72.9264	0.0515859	0.0276973
9	A9	67	73.1228	0.0517017	0.0279278
9	A9	68	73.3192	0.0496335	0.0282804
9	A9	69	73.5157	0.0487574	0.02856
9	A9	70	73.7121	0.0475507	0.0286227
9	A9	71	73.9085	0.0456563	0.0284248
9	A9	72	74.105	0.0459372	0.0279979
9	A9	73	74.3014	0.0445126	0.0273868
9	A9	74	74.4978	0.0435629	0.0266139
9	A9	75	74.6943	0.0420998	0.0256972
9	A9	76	74.8907	0.0409757	0.0246987
9	A9	77	75.0872	0.0406769	0.0237469
9	A9	78	75.2836	0.0399321	0.0230055
9	A9	79	75.48	0.038672	0.0226038
9	A9	80	75.6765	0.038502	0.0225737
9	A9	81	75.8729	0.0380858	0.0228296
9	A9	82	76.0693	0.0359908	0.0231986
9	A9	83	76.2658	0.0362852	0.0234809
9	A9	84	76.4622	0.0343918	0.0235163
9	A9	85	76.6586	0.0340589	0.0232281
9	A9	86	76.8551	0.032811	0.0226377
9	A9	87	77.0515	0.0317728	0.0218438
9	A9	88	77.2479	0.0313709	0.0209816
9	A9	89	77.4444	0.0305857	0.0201848
9	A9	90	77.6408	0.0305646	0.019568
9	A9	91	77.8372	0.0288001	0.0192293
9	A9	92	78.0337	0.0276809	0.0192439
9	A9	93	78.2301	0.0289206	0.0196311
9	A9	94	78.4265	0.0275582	0.020311
9	A9	95	78.623	0.0269473	0.0210977
9	A9	96	78.8194	0.0248645	0.0217565
9	A9	97	79.0159	0.0249702	0.0221009
9	A9	98	79.2123	0.0243187	0.0220686
9	A9	99	79.4087	0.0219771	0.0217279
9	A9	100	79.6052	0.0217807	0.0212168
9	A9	101	79.8016	0.0228448	0.0206605
9	A9	102	79.998	0.0203891	0.0201228
9	A9	103	80.1945	0.0193578	0.0196113
9	A9	104	80.3909	0.0190017	0.0191143
9	A9	105	80.5873	0.0190933	0.0186348
9	A9	106	80.7838	0.0184944	0.0182088
9	A9	107	80.9802	0.016288	0.0179094
9	A9	108	81.1766	0.0164049	0.0178351
9	A9	109	81.3731	0.016549	0.0180656
9	A9	110	81.5695	0.0150686	0.0185924
9	A9	111	81.7659	0.0156867	0.0192696
9	A9	112	81.9624	0.0140468	0.0198443
9	A9	113	82.1588	0.0127396	0.0200707
9	A9	114	82.3552	0.0120292	0.0198424
9	A9	115	82.5517	0.0101898	0.0192519
9	A9	116	82.7481	0.0121728	0.0185351
9	A9	117	82.9445	0.0101154	0.0179438
9	A9	118	83.141	0.00924946	0.0176264
9	A9	119	83.3374	0.00915593	0.0175764
9	A9	120	83.5339	0.00921819	0.0176547
9	A9	121	83.7303	0.00710182	0.0176583
9	A9	122	83.9267	0.00720799	0.0174035
9	A9	123	84.1232	0.00611937	0.016796
9	A9	124	84.3196	0.00562787	0.0158671
9	A9	125	84.516	0.00435285	0.0147649
9	A9	126	84.7125	0.00540068	0.0137089
9	A9	127	84.9089	0.00430645	0.0129299
9	A9	128	85.1053	0.00275315	0.0126168
9	A9	129	85.3018	0.00441368	0.0128781
9	A9	130	85.4982	0.00321649	0.0137199
9	A9	131	85.6946	0.00242232	0.0150423
9	A9	132	85.8911	0.00225643	0.0166518
9	A9	133	86.0875	0.000339312	0.0182836
9	A9	134	86.2839	0.00179497	0.0196357
9	A9	135	86.4804	-5.70679e-05	0.0204273
9	A9	136	86.6768	-0.0026023	0.0204832
9	A9	137	86.8732	-0.00204841	0.0198149
9	A9	138	87.0697	-0.00334922	0.0186422
9	A9	139	87.2661	-0.0035915	0.0173205
9	A9	140	87.4626	-0.00390205	0.0161993
9	A9	141	87.659	-0.00421454	0.0154889
9	A9	142	87.8554	-0.00477781	0.0152012
9	A9	143	88.0519	-0.00590738	0.0151861
9	A9	144	88.2483	-0.00576941	0.0152265
9	A9	145	88.4447	-0.00685445	0.0151389
9	A9	146	88.6412	-0.00781361	0.0148395
9	A9	147	88.8376	-0.00738172	0.0143585
9	A9	148	89.034	-0.00914551	0.0138087
9	A9	149	89.2305	-0.00902033	0.0133234
9	A9	150	89.4269	-0.00911327	0.0129872
9	A9	151	89.6233	-0.0101144	0.0127915
9	A9	152	89.8198	-0.0099611	0.0126359
9	A9	153	90.0162	-0.0123283	0.0123735
9	A9	154	90.2126	-0.0105795	0.011877
9	A9	155	90.4091	-0.0113294	0.0110953
9	A9	156	90.6055	-0.0138459	0.0100837
9	A9	157	90.8019	-0.012423	0.00899464
9	A9	158	90.9984	-0.0118203	0.0080201
9	A9	159	91.1948	-0.0135015	0.00730171
9	A9	160	91.3913	-0.012365	0.00685915
9	A9	161	91.5877	-0.0132989	0.00659665
9	A9	162	91.7841	-0.0146719	0.00639181
9	A9	163	91.9806	-0.013924	0.00619521
9	A9	164	92.177	-0.0136098	0.00605149
9	A9	165	92.3734	-0.013908	0.00602408
9	A9	166	92.5699	-0.0140123	0.00610061
9	A9	167	92.7663	-0.0157743	0.00617726
9	A9	168	92.9627	-0.0145209	0.00614293
9	A9	169	93.1592	-0.0159733	0.00598494
9	A9	170	93.3556	-0.0150791	0.00581293
9	A9	171	93.552	-0.0154138	0.00576855
9	A9	172	93.7485	-0.0149186	0.00588928
9	A9	173	93.9449	-0.0168184	0.00603697
9	A9	174	94.1413	-0.0155779	0.00595594
9	A9	175	94.3378	-0.0176578	0.00542821
9	A9	176	94.5342	-0.0171978	0.00442018
9	A9	177	94.7307	-0.0170094	0.00311837
9	A9	178	94.9271	-0.0159655	0.00183127
10	A10	1	60.1581	1.96371	0.221923
10	A10	2	60.3545	1.94789	0.225772
10	A10	3	60.551	1.93432	0.228773
10	A10	4	60.7474	1.91847	0.230001
10	A10	5	60.9438	1.90212	0.229145
10	A10	6	61.1403	1.8931	0.226547
10	A10	7	61.3367	1.87919	0.222978
10	A10	8	61.5331	1.86274	0.219344
10	A10	9	61.7296	1.8501	0.216447
10	A10	10	61.926	1.84133	0.214833
10	A10	11	62.1224	1.82718	0.214665
10	A10	12	62.3189	1.81635	0.215701
10	A10	13	62.5153	1.80316	0.217377
10	A10	14	62.7118	1.78777	0.21902
10	A10	15	62.9082	1.7747	0.220089
10	A10	16	63.1046	1.76338	0.220338
10	A10	17	63.3011	1.74814	0.219854
10	A10	18	63.4975	1.73361	0.218964
10	A10	19	63.6939	1.7232	0.218061
10	A10	20	63.8904	1.71034	0.21744
10	A10	21	64.0868	1.69802	0.217196
10	A10	22	64.2832	1.68344	0.217234
10	A10	23	64.4797	1.67082	0.217377
10	A10	24	64.6761	1.65866	0.217483
10	A10	25	64.8725	1.64402	0.217502
10	A10	26	65.069	1.63142	0.21744
10	A10	27	65.2654	1.61885	0.21727
10	A10	28	65.4618	1.60802	0.216886
10	A10	29	65.6583	1.59234	0.216139
10	A10	30	65.8547	1.58055	0.214944
10	A10	31	66.0511	1.56489	0.213369
10	A10	32	66.2476	1.55524	0.211635
10	A10	33	66.444	1.54283	0.210026
10	A10	34	66.6404	1.53005	0.208777
10	A10	35	66.8369	1.51682	0.208
10	A10	36	67.0333	1.50455	0.207655
10	A10	37	67.2298	1.49337	0.207567
10	A10	38	67.4262	1.48135	0.207476
10	A10	39	67.6226	1.46853	0.207136
10	A10	40	67.8191	1.45445	0.206438
10	A10	41	68.0155	1.44249	0.205484
10	A10	42	68.2119	1.42857	0.204552
10	A10	43	68.4084	1.42167	0.203947
10	A10	44	68.6048	1.40579	0.203825
10	A10	45	68.8012	1.39366	0.204107
10	A10	46	68.9977	1.38373	0.204512
10	A10	47	69.1941	1.37136	0.204688
10	A10	48	69.3905	1.35745	0.204378
10	A10	49	69.587	1.34369	0.203542
10	A10	50	69.7834	1.33304	0.202334
10	A10	51	69.9798	1.32172	0.201009
10	A10	52	70.1763	1.31024	0.199758
10	A10	53	70.3727	1.29644	0.198622
10	A10	54	70.5692	1.28745	0.19752
10	A10	55	70.7656	1.27343	0.196372
10	A10	56	70.962	1.26063	0.195195
10	A10	57	71.1585	1.25003	0.194123
10	A10	58	71.3549	1.23839	0.193311
10	A10	59	71.5513	1.22908	0.192809
10	A10	60	71.7478	1.21705	0.192511
10	A10	61	71.9442	1.20261	0.192216
10	A10	62	72.1406	1.19298	0.191747
10	A10	63	72.3371	1.18244	0.191033
10	A10	64	72.5335	1.16986	0.190109
10	A10	65	72.7299	1.15892	0.189075
10	A10	66	72.9264	1.14818	0.188037
10	A10	67	73.1228	1.13768	0.187089
10	A10	68	73.3192	1.1243	0.186313
10	A10	69	73.5157	1.11521	0.185761
10	A10	70	73.7121	1.10345	0.185428
10	A10	71	73.9085	1.09375	0.185214
10	A10	72	74.105	1.08075	0.18494
10	A10	73	74.3014	1.07072	0.1844
10	A10	74	74.4978	1.05948	0.183457
10	A10	75	74.6943	1.04789	0.182127
10	A10	76	74.8907	1.0358	0.180584
10	A10	77	75.0872	1.02769	0.179078
10	A10	78	75.2836	1.0155	0.177799
10	A10	79	75.48	1.00737	0.176767
10	A10	80	75.6765	0.996253	0.175845
10	A10	81	75.8729	0.985129	0.174856
10	A10	82	76.0693	0.972566	0.173743
10	A10	83	76.2658	0.96431	0.172625
10	A10	84	76.4622	0.954355	0.171714
10	A10	85	76.6586	0.945052	0.171144
10	A10	86	76.8551	0.933434	0.170842
10	A10	87	77.0515	0.92493	0.170538
10	A10	88	77.2479	0.91337	0.169919
10	A10	89	77.4444	0.901923	0.168798
10	A10	90	77.6408	0.8917	0.167234
10	A10	91	77.8372	0.882508	0.165475
10	A10	92	78.0337	0.874055	0.163818
10	A10	93	78.2301	0.863971	0.162454
10	A10	94	78.4265	0.854052	0.16141
10	A10	95	78.623	0.8443	0.160587
10	A10	96	78.8194	0.83519	0.159846
10	A10	97	79.0159	0.823839	0.159047
10	A10	98	79.2123	0.818108	0.158072
10	A10	99	79.4087	0.805935	0.156842
10	A10	100	79.6052	0.795974	0.155368
10	A10	101	79.8016	0.786537	0.153806
10	A10	102	79.998	0.777792	0.152432
10	A10	103	80.1945	0.769795	0.151521
10	A10	104	80.3909	0.761806	0.151196
10	A10	105	80.5873	0.75237	0.151337
10	A10	106	80.7838	0.741871	0.151634
10	A10	107	80.9802	0.734793	0.15174
10	A10	108	81.1766	0.72261	0.151424
10	A10	109	81.3731	0.715424	0.150641
10	A10	110	81.5695	0.705453	0.149497
10	A10	111	81.7659	0.698032	0.148161
10	A10	112	81.9624	0.687404	0.146777
10	A10	113	82.1588	0.679396	0.145427
10	A10	114	82.3552	0.671779	0.144137
10	A10	115	82.5517	0.66255	0.142919
10	A10	116	82.7481	0.654283	0.14181
10	A10	117	82.9445	0.644876	0.140884
10	A10	118	83.141	0.638355	0.140219
10	A10	119	83.3374	0.629426	0.139836
10	A10	120	83.5339	0.621534	0.139666
10	A10	121	83.7303	0.613517	0.139565
10	A10	122	83.9267	0.603149	0.139402
10	A10	123	84.1232	0.595552	0.139147
10	A10	124	84.3196	0.588108	0.138902
10	A10	125	84.516	0.57854	0.138846
10	A10	126	84.7125	0.572181	0.139139
10	A10	127	84.9089	0.564373	0.139864
10	A10	128	85.1053	0.553038	0.141044
10	A10	129	85.3018	0.546605	0.142708
10	A10	130	85.4982	0.53618	0.144934
10	A10	131	85.6946	0.528923	0.147818
10	A10	132	85.8911	0.521133	0.151405
10	A10	133	86.0875	0.510846	0.155652
10	A10	134	86.2839	0.501596	0.160517
10	A10	135	86.4804	0.490391	0.166148
10	A10	136	86.6768	0.481917	0.173139
10	A10	137	86.8732	0.471297	0.182759
10	A10	138	87.0697	0.460433	0.197113
10	A10	139	87.2661	0.450457	0.219191
10	A10	140	87.4626	0.437455	0.252667
10	A10	141	87.659	0.425599	0.301285
10	A10	142	87.8554	0.411365	0.367651
10	A10	143	88.0519	0.390769	0.451511
10	A10	144	88.2483	0.367784	0.547975
10	A10	145	88.4447	0.335756	0.646564
10	A10	146	88.6412	0.282073	0.731987
10	A10	147	88.8376	0.200123	0.787124
10	A10	148	89.034	0.100669	0.797717
10	A10	149	89.2305	0.0171638	0.757255
10	A10	150	89.4269	-0.0197503	0.669946
10	A10	151	89.6233	-0.0267695	0.550112
10	A10	152	89.8198	-0.0273095	0.417877
10	A10	153	90.0162	-0.029441	0.292941
10	A10	154	90.2126	-0.0308353	0.18922
10	A10	155	90.4091	-0.0316757	0.11254
10	A10	156	90.6055	-0.0306114	0.061649
10	A10	157	90.8019	-0.0302856	0.0311767
10	A10	158	90.9984	-0.0302916	0.0146828
10	A10	159	91.1948	-0.0300708	0.00662908
10	A10	160	91.3913	-0.0320862	0.00311121
10	A10	161	91.5877	-0.0303784	0.00177484
10	A10	162	91.7841	-0.0307932	0.0014005
10	A10	163	91.9806	-0.0308899	0.00145662
10	A10	164	92.177	-0.0310939	0.00174353
10	A10	165	92.3734	-0.0305894	0.00216326
10	A10	166	92.5699	-0.0319704	0.0026125
10	A10	167	92.7663	-0.0305971	0.00297331
10	A10	168	92.9627	-0.0330767	0.00315762
10	A10	169	93.1592	-0.0322575	0.0031536
10	A10	170	93.3556	-0.0319968	0.00303018
10	A10	171	93.552	-0.0321905	0.00288773
10	A10	172	93.7485	-0.0322473	0.00278561
10	A10	173	93.9449	-0.032462	0.00270056
10	A10	174	94.1413	-0.0333121	0.00254955
10	A10	175	94.3378	-0.0335385	0.0022596
10	A10	176	94.5342	-0.0331036	0.0018289
10	A10	177	94.7307	-0.0331585	0.00133317
10	A10	178	94.9271	-0.0327825	0.000877803
11	A11	1	60.1581	1.17756	0.175236
11	A11	2	60.3545	1.163	0.177767
11	A11	3	60.551	1.15273	0.179712
11	A11	4	60.7474	1.13956	0.18057
11	A11	5	60.9438	1.13014	0.18027
11	A11	6	61.1403	1.11982	0.179094
11	A11	7	61.3367	1.10923	0.177454
11	A11	8	61.5331	1.09727	0.175706
11	A11	9	61.7296	1.0874	0.174094
11	A11	10	61.926	1.07619	0.172791
11	A11	11	62.1224	1.06721	0.171932
11	A11	12	62.3189	1.0555	0.171575
11	A11	13	62.5153	1.04606	0.171629
11	A11	14	62.7118	1.03651	0.171805
11	A11	15	62.9082	1.02622	0.171691
11	A11	16	63.1046	1.01495	0.170921
11	A11	17	63.3011	1.00148	0.169384
11	A11	18	63.4975	0.993036	0.167296
11	A11	19	63.6939	0.982482	0.165104
11	A11	20	63.8904	0.974803	0.163263
11	A11	21	64.0868	0.964849	0.162038
11	A11	22	64.2832	0.95476	0.161438
11	A11	23	64.4797	0.943556	0.161286
11	A11	24	64.6761	0.935896	0.161349
11	A11	25	64.8725	0.924522	0.161423
11	A11	26	65.069	0.915454	0.161368
11	A11	27	65.2654	0.905177	0.161104
11	A11	28	65.4618	0.896087	0.160601
11	A11	29	65.6583	0.884966	0.159868
11	A11	30	65.8547	0.875758	0.158929
11	A11	31	66.0511	0.867583	0.157794
11	A11	32	66.2476	0.857157	0.156459
11	A11	33	66.444	0.84787	0.154941
11	A11	34	66.6404	0.837445	0.153334
11	A11	35	66.8369	0.827641	0.151818
11	A11	36	67.0333	0.820531	0.150598
11	A11	37	67.2298	0.810723	0.149798
11	A11	38	67.4262	0.802662	0.149382
11	A11	39	67.6226	0.793031	0.149168
11	A11	40	67.8191	0.784601	0.148926
11	A11	41	68.0155	0.77356	0.148495
11	A11	42	68.2119	0.764776	0.147845
11	A11	43	68.4084	0.757223	0.147047
11	A11	44	68.6048	0.74765	0.146188
11	A11	45	68.8012	0.738263	0.145296
11	A11	46	68.9977	0.730862	0.144321
11	A11	47	69.1941	0.72062	0.143157
11	A11	48	69.3905	0.713219	0.141711
11	A11	49	69.587	0.703984	0.139952
11	A11	50	69.7834	0.694559	0.137953
11	A11	51	69.9798	0.68733	0.135877
11	A11	52	70.1763	0.677992	0.133937
11	A11	53	70.3727	0.673071	0.132322
11	A11	54	70.5692	0.661808	0.13115
11	A11	55	70.7656	0.656369	0.130445
11	A11	56	70.962	0.646767	0.13015
11	A11	57	71.1585	0.640636	0.130151
11	A11	58	71.3549	0.630852	0.130294
11	A11	59	71.5513	0.624878	0.130423
11	A11	60	71.7478	0.615272	0.130408
11	A11	61	71.9442	0.607189	0.130175
11	A11	62	72.1406	0.599995	0.129725
11	A11	63	72.3371	0.593017	0.129116
11	A11	64	72.5335	0.583623	0.128455
11	A11	65	72.7299	0.576559	0.127867
11	A11	66	72.9264	0.56902	0.127471
11	A11	67	73.1228	0.561699	0.127353
11	A11	68	73.3192	0.554624	0.12754
11	A11	69	73.5157	0.545621	0.128005
11	A11	70	73.7121	0.538362	0.128695
11	A11	71	73.9085	0.52985	0.129588
11	A11	72	74.105	0.524148	0.13076
11	A11	73	74.3014	0.514612	0.132464
11	A11	74	74.4978	0.505122	0.135162
11	A11	75	74.6943	0.498275	0.139489
11	A11	76	74.8907	0.491882	0.146119
11	A11	77	75.0872	0.483864	0.155604
11	A11	78	75.2836	0.474624	0.168266
11	A11	79	75.48	0.463297	0.184211
11	A11	80	75.6765	0.452962	0.203425
11	A11	81	75.8729	0.441718	0.225884
11	A11	82	76.0693	0.42672	0.251586
11	A11	83	76.2658	0.410636	0.280489
11	A11	84	76.4622	0.394084	0.312323
11	A11	85	76.6586	0.374788	0.346365
11	A11	86	76.8551	0.353296	0.38124
11	A11	87	77.0515	0.32663	0.414855
11	A11	88	77.2479	0.299244	0.44457
11	A11	89	77.4444	0.267667	0.467562
11	A11	90	77.6408	0.234491	0.481315
11	A11	91	77.8372	0.199324	0.484071
11	A11	92	78.0337	0.16721	0.475108
11	A11	93	78.2301	0.136015	0.4548
11	A11	94	78.4265	0.107057	0.424486
11	A11	95	78.623	0.0819769	0.386228
11	A11	96	78.8194	0.0585836	0.342541
11	A11	97	79.0159	0.0399914	0.296137
11	A11	98	79.2123	0.0259294	0.24966
11	A11	99	79.4087	0.0151896	0.205451
11	A11	100	79.6052	0.00483722	0.16533
11	A11	101	79.8016	-7.77618e-05	0.130477
11	A11	102	79.998	-0.00420069	0.101388
11	A11	103	80.1945	-0.00852308	0.077961
11	A11	104	80.3909	-0.00885225	0.0596448
11	A11	105	80.5873	-0.0139902	0.0456456
11	A11	106	80.7838	-0.013743	0.0351101
11	A11	107	80.9802	-0.0152941	0.0272504
11	A11	108	81.1766	-0.0154003	0.0214004
11	A11	109	81.3731	-0.0168239	0.0170303
11	A11	110	81.5695	-0.0189358	0.0137446
11	A11	111	81.7659	-0.0179942	0.011269
11	A11	112	81.9624	-0.0177983	0.00941965
11	A11	113	82.1588	-0.0200031	0.00806286
11	A11	114	82.3552	-0.0182367	0.00708909
11	A11	115	82.5517	-0.0208289	0.00641038
11	A11	116	82.7481	-0.0200413	0.00596822
11	A11	117	82.9445	-0.0205371	0.00572873
11	A11	118	83.141	-0.0201385	0.00566134
11	A11	119	83.3374	-0.0207926	0.00571841
11	A11	120	83.5339	-0.02194	0.00583284
11	A11	121	83.7303	-0.0217976	0.00593176
11	A11	122	83.9267	-0.0218494	0.00595113
11	A11	123	84.1232	-0.022302	0.00584354
11	A11	124	84.3196	-0.0235931	0.0055846
11	A11	125	84.516	-0.0228337	0.00518645
11	A11	126	84.7125	-0.0241136	0.00471263
11	A11	127	84.9089	-0.0235546	0.00427731
11	A11	128	85.1053	-0.0248322	0.00401432
11	A11	129	85.3018	-0.0234713	0.0040219
11	A11	130	85.4982	-0.0238497	0.00431083
11	A11	131	85.6946	-0.0248621	0.00479037
11	A11	132	85.8911	-0.024314	0.00530689
11	A11	133	86.0875	-0.0258494	0.00571451
11	A11	134	86.2839	-0.026576	0.00593467
11	A11	135	86.4804	-0.0256047	0.00596958
11	A11	136	86.6768	-0.0263747	0.0058688
11	A11	137	86.8732	-0.0271496	0.00567907
11	A11	138	87.0697	-0.0275946	0.00541315
11	A11	139	87.2661	-0.0268632	0.00505535
11	A11	140	87.4626	-0.0279277	0.00459563
11	A11	141	87.659	-0.0290797	0.00406627
11	A11	142	87.8554	-0.0285233	0.00355233
11	A11	143	88.0519	-0.0281733	0.00316411
11	A11	144	88.2483	-0.0280519	0.00298657
11	A11	145	88.4447	-0.0287012	0.00303789
11	A11	146	88.6412	-0.0293011	0.00326063
11	A11	147	88.8376	-0.0289438	0.00354452
11	A11	148	89.034	-0.0291334	0.00376504
11	A11	149	89.2305	-0.0304009	0.00382367
11	A11	150	89.4269	-0.0302821	0.00368153
11	A11	151	89.6233	-0.0303901	0.00337432
11	A11	152	89.8198	-0.0307514	0.00299646
11	A11	153	90.0162	-0.0295918	0.00265736
11	A11	154	90.2126	-0.0311592	0.00243455
11	A11	155	90.4091	-0.0308496	0.00235191
11	A11	156	90.6055	-0.0307054	0.00239105
11	A11	157	90.8019	-0.0310127	0.00251819
11	A11	158	90.9984	-0.0311167	0.00270159
11	A11	159	91.1948	-0.0320557	0.00290823
11	A11	160	91.3913	-0.030977	0.00308855
11	A11	161	91.5877	-0.0310908	0.00317096
11	A11	162	91.7841	-0.0332283	0.00308234
11	A11	163	91.9806	-0.0326174	0.00278845
11	A11	164	92.177	-0.0322829	0.00232481
11	A11	165	92.3734	-0.0319507	0.00178986
11	A11	166	92.5699	-0.0333478	0.00130207
11	A11	167	92.7663	-0.0316045	0.000953182
11	A11	168	92.9627	-0.0330271	0.000788979
11	A11	169	93.1592	-0.0325357	0.000819777
11	A11	170	93.3556	-0.0323929	0.00103515
11	A11	171	93.552	-0.0327558	0.00140002
11	A11	172	93.7485	-0.0322659	0.00183668
11	A11	173	93.9449	-0.0326103	0.00222131
11	A11	174	94.1413	-0.0340825	0.00241865
11	A11	175	94.3378	-0.0335171	0.00234456
11	A11	176	94.5342	-0.0340412	0.00201413
11	A11	177	94.7307	-0.0332615	0.00153594
11	A11	178	94.9271	-0.033226	0.00105283
12	A12	1	60.1581	1.83302	0.21702
12	A12	2	60.3545	1.81327	0.220726
12	A12	3	60.551	1.80125	0.223576
12	A12	4	60.7474	1.78538	0.224931
12	A12	5	60.9438	1.77329	0.224837
12	A12	6	61.1403	1.76211	0.223819
[truncated: 15,124 more rows]
