# Supplementary material for: CpG site methylation in CRYAA promoter affect transcription factor Sp1 binding in human lens epithelial cells
Source: BMC Ophthalmol. 2016 Aug 9;16:141. doi: 10.1186/s12886-016-0309-y (PMC4979130; doi:10.1186/s12886-016-0309-y)
Supplement: Additional file 3: — Row data of qRT-PCR for CRYAA after Zebularine treatment, Experiment 2. It is the rata data of the second experiment described above. (XLS 2431 kb) [file 12886_2016_309_MOESM3_ESM.xls]

## Sheet: Sample Setup
Block Type	96-Well Block (0.2mL)
Calibration Background is expired	No
Calibration Background performed on	2016-02-19 13:04:02 PM CST
Calibration FAM is expired	No
Calibration FAM performed on	2016-02-19 13:49:08 PM CST
Calibration NED is expired	No
Calibration NED performed on	2016-02-19 13:11:46 PM CST
Calibration ROI is expired	No
Calibration ROI performed on	2016-02-19 12:42:23 PM CST
Calibration ROX is expired	No
Calibration ROX performed on	2016-02-19 13:41:49 PM CST
Calibration SYBR is expired	No
Calibration SYBR performed on	2016-02-19 13:26:29 PM CST
Calibration TAMRA is expired	No
Calibration TAMRA performed on	2016-02-19 13:33:48 PM CST
Calibration Uniformity is expired	No
Calibration Uniformity performed on	2016-02-19 12:57:16 PM CST
Calibration VIC is expired	No
Calibration VIC performed on	2016-02-19 13:19:06 PM CST
Chemistry	SYBR_GREEN
Experiment Barcode
Experiment Comments
Experiment File Name	E:\科研\论文\CRYAA(EMSA)——J Ophthal\BMC\补实验\qRT-PCR实验\2016-04-28 142423LIUXIN.eds
Experiment Name	2016-04-28 142423LIUXIN
Experiment Run Start Time	2016-04-28 14:54:20 PM CST
Experiment Run Stop Time	2016-04-28 16:40:55 PM CST
Experiment Type	Comparative Cт (ΔΔCт)
Experiment User Name
Instrument Name	278881388
Instrument Serial Number	278881388
Instrument Type	ViiA(TM) 7 System
Passive Reference	ROX
Quantification Cycle Method	Ct
Signal Smoothing On	true
Stage/ Cycle where Analysis is performed	Stage 2, Step 2
Well	Well Position	Sample Name	Sample Color	Biogroup Name	Biogroup Color	Target Name	Target Color	Task	Reporter	Quencher	Quantity	Comments
1	A1	1	RGB(176,23,31)			CRYAA	RGB(176,23,31)	UNKNOWN	SYBR	None
2	A2	2	RGB(0,0,255)			CRYAA	RGB(176,23,31)	UNKNOWN	SYBR	None
3	A3	12	RGB(0,139,69)			CRYAA	RGB(176,23,31)	UNKNOWN	SYBR	None
4	A4	8	RGB(255,127,0)			CRYAA	RGB(176,23,31)	UNKNOWN	SYBR	None
5	A5	4	RGB(139,137,112)			CRYAA	RGB(176,23,31)	UNKNOWN	SYBR	None
6	A6	3	RGB(238,121,66)			CRYAA	RGB(176,23,31)	UNKNOWN	SYBR	None
7	A7	15	RGB(142,56,142)			CRYAA	RGB(176,23,31)	UNKNOWN	SYBR	None
8	A8	10	RGB(198,113,113)			CRYAA	RGB(176,23,31)	UNKNOWN	SYBR	None
9	A9	16	RGB(0,245,255)			CRYAA	RGB(176,23,31)	UNKNOWN	SYBR	None
10	A10	18	RGB(238,220,130)			CRYAA	RGB(176,23,31)	UNKNOWN	SYBR	None
11	A11	17	RGB(238,238,0)			CRYAA	RGB(176,23,31)	UNKNOWN	SYBR	None
12	A12	11	RGB(142,142,56)			CRYAA	RGB(176,23,31)	UNKNOWN	SYBR	None
13	B1	1	RGB(176,23,31)			CRYAA	RGB(176,23,31)	UNKNOWN	SYBR	None
14	B2	2	RGB(0,0,255)			CRYAA	RGB(176,23,31)	UNKNOWN	SYBR	None
15	B3	12	RGB(0,139,69)			CRYAA	RGB(176,23,31)	UNKNOWN	SYBR	None
16	B4	8	RGB(255,127,0)			CRYAA	RGB(176,23,31)	UNKNOWN	SYBR	None
17	B5	4	RGB(139,137,112)			CRYAA	RGB(176,23,31)	UNKNOWN	SYBR	None
18	B6	3	RGB(238,121,66)			CRYAA	RGB(176,23,31)	UNKNOWN	SYBR	None
19	B7	15	RGB(142,56,142)			CRYAA	RGB(176,23,31)	UNKNOWN	SYBR	None
20	B8	10	RGB(198,113,113)			CRYAA	RGB(176,23,31)	UNKNOWN	SYBR	None
21	B9	16	RGB(0,245,255)			CRYAA	RGB(176,23,31)	UNKNOWN	SYBR	None
22	B10	18	RGB(238,220,130)			CRYAA	RGB(176,23,31)	UNKNOWN	SYBR	None
23	B11	17	RGB(238,238,0)			CRYAA	RGB(176,23,31)	UNKNOWN	SYBR	None
24	B12	11	RGB(142,142,56)			CRYAA	RGB(176,23,31)	UNKNOWN	SYBR	None
25	C1	1	RGB(176,23,31)			CRYAA	RGB(176,23,31)	UNKNOWN	SYBR	None
26	C2	2	RGB(0,0,255)			CRYAA	RGB(176,23,31)	UNKNOWN	SYBR	None
27	C3	12	RGB(0,139,69)			CRYAA	RGB(176,23,31)	UNKNOWN	SYBR	None
28	C4	8	RGB(255,127,0)			CRYAA	RGB(176,23,31)	UNKNOWN	SYBR	None
29	C5	4	RGB(139,137,112)			CRYAA	RGB(176,23,31)	UNKNOWN	SYBR	None
30	C6	3	RGB(238,121,66)			CRYAA	RGB(176,23,31)	UNKNOWN	SYBR	None
31	C7	15	RGB(142,56,142)			CRYAA	RGB(176,23,31)	UNKNOWN	SYBR	None
32	C8	10	RGB(198,113,113)			CRYAA	RGB(176,23,31)	UNKNOWN	SYBR	None
33	C9	16	RGB(0,245,255)			CRYAA	RGB(176,23,31)	UNKNOWN	SYBR	None
34	C10	18	RGB(238,220,130)			CRYAA	RGB(176,23,31)	UNKNOWN	SYBR	None
35	C11	17	RGB(238,238,0)			CRYAA	RGB(176,23,31)	UNKNOWN	SYBR	None
36	C12	11	RGB(142,142,56)			CRYAA	RGB(176,23,31)	UNKNOWN	SYBR	None
37	D1	1	RGB(176,23,31)			beta-actin	RGB(0,0,255)	UNKNOWN	SYBR	None
38	D2	2	RGB(0,0,255)			beta-actin	RGB(0,0,255)	UNKNOWN	SYBR	None
39	D3	12	RGB(0,139,69)			beta-actin	RGB(0,0,255)	UNKNOWN	SYBR	None
40	D4	8	RGB(255,127,0)			beta-actin	RGB(0,0,255)	UNKNOWN	SYBR	None
41	D5	4	RGB(139,137,112)			beta-actin	RGB(0,0,255)	UNKNOWN	SYBR	None
42	D6	3	RGB(238,121,66)			beta-actin	RGB(0,0,255)	UNKNOWN	SYBR	None
43	D7	15	RGB(142,56,142)			beta-actin	RGB(0,0,255)	UNKNOWN	SYBR	None
44	D8	10	RGB(198,113,113)			beta-actin	RGB(0,0,255)	UNKNOWN	SYBR	None
45	D9	16	RGB(0,245,255)			beta-actin	RGB(0,0,255)	UNKNOWN	SYBR	None
46	D10	18	RGB(238,220,130)			beta-actin	RGB(0,0,255)	UNKNOWN	SYBR	None
47	D11	17	RGB(238,238,0)			beta-actin	RGB(0,0,255)	UNKNOWN	SYBR	None
48	D12	11	RGB(142,142,56)			beta-actin	RGB(0,0,255)	UNKNOWN	SYBR	None
49	E1	1	RGB(176,23,31)			beta-actin	RGB(0,0,255)	UNKNOWN	SYBR	None
50	E2	2	RGB(0,0,255)			beta-actin	RGB(0,0,255)	UNKNOWN	SYBR	None
51	E3	12	RGB(0,139,69)			beta-actin	RGB(0,0,255)	UNKNOWN	SYBR	None
52	E4	8	RGB(255,127,0)			beta-actin	RGB(0,0,255)	UNKNOWN	SYBR	None
53	E5	4	RGB(139,137,112)			beta-actin	RGB(0,0,255)	UNKNOWN	SYBR	None
54	E6	3	RGB(238,121,66)			beta-actin	RGB(0,0,255)	UNKNOWN	SYBR	None
55	E7	15	RGB(142,56,142)			beta-actin	RGB(0,0,255)	UNKNOWN	SYBR	None
56	E8	10	RGB(198,113,113)			beta-actin	RGB(0,0,255)	UNKNOWN	SYBR	None
57	E9	16	RGB(0,245,255)			beta-actin	RGB(0,0,255)	UNKNOWN	SYBR	None
58	E10	18	RGB(238,220,130)			beta-actin	RGB(0,0,255)	UNKNOWN	SYBR	None
59	E11	17	RGB(238,238,0)			beta-actin	RGB(0,0,255)	UNKNOWN	SYBR	None
60	E12	11	RGB(142,142,56)			beta-actin	RGB(0,0,255)	UNKNOWN	SYBR	None
61	F1	1	RGB(176,23,31)			beta-actin	RGB(0,0,255)	UNKNOWN	SYBR	None
62	F2	2	RGB(0,0,255)			beta-actin	RGB(0,0,255)	UNKNOWN	SYBR	None
63	F3	12	RGB(0,139,69)			beta-actin	RGB(0,0,255)	UNKNOWN	SYBR	None
64	F4	8	RGB(255,127,0)			beta-actin	RGB(0,0,255)	UNKNOWN	SYBR	None
65	F5	4	RGB(139,137,112)			beta-actin	RGB(0,0,255)	UNKNOWN	SYBR	None
66	F6	3	RGB(238,121,66)			beta-actin	RGB(0,0,255)	UNKNOWN	SYBR	None
67	F7	15	RGB(142,56,142)			beta-actin	RGB(0,0,255)	UNKNOWN	SYBR	None
68	F8	10	RGB(198,113,113)			beta-actin	RGB(0,0,255)	UNKNOWN	SYBR	None
69	F9	16	RGB(0,245,255)			beta-actin	RGB(0,0,255)	UNKNOWN	SYBR	None
70	F10	18	RGB(238,220,130)			beta-actin	RGB(0,0,255)	UNKNOWN	SYBR	None
71	F11	17	RGB(238,238,0)			beta-actin	RGB(0,0,255)	UNKNOWN	SYBR	None
72	F12	11	RGB(142,142,56)			beta-actin	RGB(0,0,255)	UNKNOWN	SYBR	None
73	G1	9	RGB(238,44,44)			CRYAA	RGB(176,23,31)	UNKNOWN	SYBR	None
74	G2	9	RGB(238,44,44)			CRYAA	RGB(176,23,31)	UNKNOWN	SYBR	None
75	G3	9	RGB(238,44,44)			CRYAA	RGB(176,23,31)	UNKNOWN	SYBR	None
76	G4	14	RGB(51,161,201)			CRYAA	RGB(176,23,31)	UNKNOWN	SYBR	None
77	G5	14	RGB(51,161,201)			CRYAA	RGB(176,23,31)	UNKNOWN	SYBR	None
78	G6	14	RGB(51,161,201)			CRYAA	RGB(176,23,31)	UNKNOWN	SYBR	None
79	G7	6	RGB(238,18,137)			CRYAA	RGB(176,23,31)	UNKNOWN	SYBR	None
80	G8	6	RGB(238,18,137)			CRYAA	RGB(176,23,31)	UNKNOWN	SYBR	None
81	G9	6	RGB(238,18,137)			CRYAA	RGB(176,23,31)	UNKNOWN	SYBR	None
82	G10	5	RGB(176,23,31)			CRYAA	RGB(176,23,31)	UNKNOWN	SYBR	None
83	G11	5	RGB(176,23,31)			CRYAA	RGB(176,23,31)	UNKNOWN	SYBR	None
84	G12	5	RGB(176,23,31)			CRYAA	RGB(176,23,31)	UNKNOWN	SYBR	None
85	H1	9	RGB(238,44,44)			beta-actin	RGB(0,0,255)	UNKNOWN	SYBR	None
86	H2	9	RGB(238,44,44)			beta-actin	RGB(0,0,255)	UNKNOWN	SYBR	None
87	H3	9	RGB(238,44,44)			beta-actin	RGB(0,0,255)	UNKNOWN	SYBR	None
88	H4	14	RGB(51,161,201)			beta-actin	RGB(0,0,255)	UNKNOWN	SYBR	None
89	H5	14	RGB(51,161,201)			beta-actin	RGB(0,0,255)	UNKNOWN	SYBR	None
90	H6	14	RGB(51,161,201)			beta-actin	RGB(0,0,255)	UNKNOWN	SYBR	None
91	H7	6	RGB(238,18,137)			beta-actin	RGB(0,0,255)	UNKNOWN	SYBR	None
92	H8	6	RGB(238,18,137)			beta-actin	RGB(0,0,255)	UNKNOWN	SYBR	None
93	H9	6	RGB(238,18,137)			beta-actin	RGB(0,0,255)	UNKNOWN	SYBR	None
94	H10	5	RGB(176,23,31)			beta-actin	RGB(0,0,255)	UNKNOWN	SYBR	None
95	H11	5	RGB(176,23,31)			beta-actin	RGB(0,0,255)	UNKNOWN	SYBR	None
96	H12	5	RGB(176,23,31)			beta-actin	RGB(0,0,255)	UNKNOWN	SYBR	None

## Sheet: Amplification Data
Block Type	96-Well Block (0.2mL)
Calibration Background is expired	No
Calibration Background performed on	2016-02-19 13:04:02 PM CST
Calibration FAM is expired	No
Calibration FAM performed on	2016-02-19 13:49:08 PM CST
Calibration NED is expired	No
Calibration NED performed on	2016-02-19 13:11:46 PM CST
Calibration ROI is expired	No
Calibration ROI performed on	2016-02-19 12:42:23 PM CST
Calibration ROX is expired	No
Calibration ROX performed on	2016-02-19 13:41:49 PM CST
Calibration SYBR is expired	No
Calibration SYBR performed on	2016-02-19 13:26:29 PM CST
Calibration TAMRA is expired	No
Calibration TAMRA performed on	2016-02-19 13:33:48 PM CST
Calibration Uniformity is expired	No
Calibration Uniformity performed on	2016-02-19 12:57:16 PM CST
Calibration VIC is expired	No
Calibration VIC performed on	2016-02-19 13:19:06 PM CST
Chemistry	SYBR_GREEN
Experiment Barcode
Experiment Comments
Experiment File Name	E:\科研\论文\CRYAA(EMSA)——J Ophthal\BMC\补实验\qRT-PCR实验\2016-04-28 142423LIUXIN.eds
Experiment Name	2016-04-28 142423LIUXIN
Experiment Run Start Time	2016-04-28 14:54:20 PM CST
Experiment Run Stop Time	2016-04-28 16:40:55 PM CST
Experiment Type	Comparative Cт (ΔΔCт)
Experiment User Name
Instrument Name	278881388
Instrument Serial Number	278881388
Instrument Type	ViiA(TM) 7 System
Passive Reference	ROX
Quantification Cycle Method	Ct
Signal Smoothing On	true
Stage/ Cycle where Analysis is performed	Stage 2, Step 2
Well	Cycle	Target Name	Rn	Delta Rn
1	1	CRYAA	0.0773194	-0.0118015
1	2	CRYAA	0.0808776	-0.00959141
1	3	CRYAA	0.085753	-0.00606394
1	4	CRYAA	0.0887196	-0.00444536
1	5	CRYAA	0.0920567	-0.0024563
1	6	CRYAA	0.095565	-0.000295994
1	7	CRYAA	0.0983306	0.00112153
1	8	CRYAA	0.0999774	0.00142034
1	9	CRYAA	0.101243	0.00133773
1	10	CRYAA	0.103194	0.0019413
1	11	CRYAA	0.105516	0.00291455
1	12	CRYAA	0.10674	0.00279058
1	13	CRYAA	0.108062	0.0027651
1	14	CRYAA	0.108367	0.00172227
1	15	CRYAA	0.109607	0.00161407
1	16	CRYAA	0.110441	0.00109976
1	17	CRYAA	0.112689	0.00200027
1	18	CRYAA	0.113294	0.00125704
1	19	CRYAA	0.114731	0.00134561
1	20	CRYAA	0.115064	0.000331021
1	21	CRYAA	0.115198	-0.000883471
1	22	CRYAA	0.116107	-0.00132198
1	23	CRYAA	0.117251	-0.00152598
1	24	CRYAA	0.118833	-0.0012918
1	25	CRYAA	0.120223	-0.00125006
1	26	CRYAA	0.1217	-0.00112142
1	27	CRYAA	0.12282	-0.00134905
1	28	CRYAA	0.123794	-0.00172322
1	29	CRYAA	0.126933	6.7375e-05
1	30	CRYAA	0.131643	0.00342962
1	31	CRYAA	0.140101	0.0105397
1	32	CRYAA	0.157072	0.0261626
1	33	CRYAA	0.187188	0.0549307
1	34	CRYAA	0.245466	0.111861
1	35	CRYAA	0.35167	0.216716
1	36	CRYAA	0.530788	0.394486
1	37	CRYAA	0.79856	0.660911
1	38	CRYAA	1.10462	0.965623
1	39	CRYAA	1.31743	1.17708
1	40	CRYAA	1.43664	1.29494
2	1	CRYAA	0.0221202	-8.16284e-05
2	2	CRYAA	0.0225031	-0.000267787
2	3	CRYAA	0.0231571	-0.000182891
2	4	CRYAA	0.0236182	-0.00029092
2	5	CRYAA	0.0245912	0.000112996
2	6	CRYAA	0.0252146	0.000167289
2	7	CRYAA	0.0261726	0.000556157
2	8	CRYAA	0.0268453	0.000659758
2	9	CRYAA	0.0269837	0.000229051
2	10	CRYAA	0.027276	-4.77938e-05
2	11	CRYAA	0.0279841	9.1238e-05
2	12	CRYAA	0.02843	-3.19497e-05
2	13	CRYAA	0.0295771	0.000546014
2	14	CRYAA	0.0298774	0.000277212
2	15	CRYAA	0.0305508	0.000381476
2	16	CRYAA	0.0308974	0.000158955
2	17	CRYAA	0.0314201	0.00011262
2	18	CRYAA	0.0313058	-0.000570806
2	19	CRYAA	0.0314074	-0.00103837
2	20	CRYAA	0.032308	-0.000706857
2	21	CRYAA	0.0330133	-0.000570608
2	22	CRYAA	0.0332562	-0.000896869
2	23	CRYAA	0.0345098	-0.000212395
2	24	CRYAA	0.0347499	-0.000541398
2	25	CRYAA	0.0353603	-0.000500125
2	26	CRYAA	0.0353666	-0.00106295
2	27	CRYAA	0.0360607	-0.000937902
2	28	CRYAA	0.0379284	0.00036066
2	29	CRYAA	0.0395815	0.00144469
2	30	CRYAA	0.0411997	0.00249372
2	31	CRYAA	0.045187	0.00591193
2	32	CRYAA	0.0541644	0.0143202
2	33	CRYAA	0.0713677	0.0309545
2	34	CRYAA	0.103606	0.0626232
2	35	CRYAA	0.164467	0.122915
2	36	CRYAA	0.277554	0.235434
2	37	CRYAA	0.473136	0.430446
2	38	CRYAA	0.753497	0.710239
2	39	CRYAA	1.06095	1.01712
2	40	CRYAA	1.29723	1.25284
3	1	CRYAA	0.00857782	-0.000964016
3	2	CRYAA	0.00903878	-0.000844271
3	3	CRYAA	0.0100591	-0.000165176
3	4	CRYAA	0.0104867	-7.88115e-05
3	5	CRYAA	0.01084	-6.66623e-05
3	6	CRYAA	0.0112801	3.21716e-05
3	7	CRYAA	0.0115766	-1.25551e-05
3	8	CRYAA	0.0118755	-5.48761e-05
3	9	CRYAA	0.0125998	0.000328212
3	10	CRYAA	0.0127399	0.000127141
3	11	CRYAA	0.0133345	0.000380554
3	12	CRYAA	0.0140935	0.000798308
3	13	CRYAA	0.0145563	0.000919911
3	14	CRYAA	0.0146923	0.000714655
3	15	CRYAA	0.01452	0.000201136
3	16	CRYAA	0.0145211	-0.00013895
3	17	CRYAA	0.015014	1.27491e-05
3	18	CRYAA	0.015441	9.8538e-05
3	19	CRYAA	0.0155281	-0.000155582
3	20	CRYAA	0.015807	-0.000217859
3	21	CRYAA	0.0150165	-0.00134964
3	22	CRYAA	0.0147946	-0.00191272
3	23	CRYAA	0.0157051	-0.00134346
3	24	CRYAA	0.016488	-0.000901703
3	25	CRYAA	0.0164987	-0.00123226
3	26	CRYAA	0.0167692	-0.00130299
3	27	CRYAA	0.0181788	-0.000234618
3	28	CRYAA	0.0198013	0.00104669
3	29	CRYAA	0.0236036	0.0045078
3	30	CRYAA	0.0299531	0.0105161
3	31	CRYAA	0.0428067	0.0230285
3	32	CRYAA	0.0673454	0.047226
3	33	CRYAA	0.114543	0.0940828
3	34	CRYAA	0.20344	0.182638
3	35	CRYAA	0.360019	0.338876
3	36	CRYAA	0.609423	0.587938
3	37	CRYAA	0.948619	0.926794
3	38	CRYAA	1.30329	1.28113
3	39	CRYAA	1.55036	1.52785
3	40	CRYAA	1.65703	1.63418
4	1	CRYAA	0.00441676	-0.000294606
4	2	CRYAA	0.00498367	-0.000196076
4	3	CRYAA	0.00556198	-8.61465e-05
4	4	CRYAA	0.00657394	0.000457434
4	5	CRYAA	0.00725992	0.000675037
4	6	CRYAA	0.00813964	0.00108637
4	7	CRYAA	0.00801864	0.000496991
4	8	CRYAA	0.0079411	-4.89264e-05
4	9	CRYAA	0.00857974	0.000121337
4	10	CRYAA	0.00907394	0.000147156
4	11	CRYAA	0.00923641	-0.000158749
4	12	CRYAA	0.00947765	-0.000385896
4	13	CRYAA	0.0101134	-0.000218493
4	14	CRYAA	0.010901	0.000100673
4	15	CRYAA	0.0114025	0.00013379
4	16	CRYAA	0.0114247	-0.000312373
4	17	CRYAA	0.0115817	-0.000623705
4	18	CRYAA	0.01168	-0.000993837
4	19	CRYAA	0.0126094	-0.000532825
4	20	CRYAA	0.0128391	-0.000771475
4	21	CRYAA	0.0127956	-0.00128332
4	22	CRYAA	0.0135307	-0.00101666
4	23	CRYAA	0.0141355	-0.000880193
4	24	CRYAA	0.0146253	-0.000858836
4	25	CRYAA	0.0158273	-0.000125192
4	26	CRYAA	0.0166406	0.000219732
4	27	CRYAA	0.0175982	0.000708921
4	28	CRYAA	0.0215068	0.00414919
4	29	CRYAA	0.028733	0.0109071
4	30	CRYAA	0.0411993	0.0229049
4	31	CRYAA	0.0653521	0.0465894
4	32	CRYAA	0.111245	0.0920134
4	33	CRYAA	0.196726	0.177026
4	34	CRYAA	0.344739	0.324571
4	35	CRYAA	0.560636	0.54
4	36	CRYAA	0.839746	0.818642
4	37	CRYAA	1.14398	1.12241
4	38	CRYAA	1.40279	1.38075
4	39	CRYAA	1.5895	1.56699
4	40	CRYAA	1.70643	1.68345
5	1	CRYAA	0.0066936	0.000922802
5	2	CRYAA	0.00697017	0.000939574
5	3	CRYAA	0.00743633	0.00114594
5	4	CRYAA	0.0075157	0.000965515
5	5	CRYAA	0.00765843	0.000848441
5	6	CRYAA	0.00777719	0.000707406
5	7	CRYAA	0.00818894	0.000859362
5	8	CRYAA	0.00746462	-0.000124759
5	9	CRYAA	0.00739019	-0.000458992
5	10	CRYAA	0.00819499	8.60118e-05
5	11	CRYAA	0.00846629	9.75212e-05
5	12	CRYAA	0.00900537	0.000376795
5	13	CRYAA	0.00887149	-1.68767e-05
5	14	CRYAA	0.00875801	-0.000390155
5	15	CRYAA	0.00895418	-0.000453786
5	16	CRYAA	0.00903521	-0.000632553
5	17	CRYAA	0.0094679	-0.000459661
5	18	CRYAA	0.00927336	-0.000914002
5	19	CRYAA	0.00937137	-0.00107578
5	20	CRYAA	0.010494	-0.000212906
5	21	CRYAA	0.0105265	-0.000440219
5	22	CRYAA	0.0104137	-0.000812882
5	23	CRYAA	0.0107877	-0.000698659
5	24	CRYAA	0.0110809	-0.000665234
5	25	CRYAA	0.0111587	-0.000847237
5	26	CRYAA	0.0112393	-0.00102642
5	27	CRYAA	0.012089	-0.000436539
5	28	CRYAA	0.0123571	-0.000428264
5	29	CRYAA	0.0127316	-0.000313562
5	30	CRYAA	0.0127247	-0.000580207
5	31	CRYAA	0.0131015	-0.000463185
5	32	CRYAA	0.0138973	7.27784e-05
5	33	CRYAA	0.0146057	0.000521345
5	34	CRYAA	0.0157415	0.00139742
5	35	CRYAA	0.0189773	0.00437336
5	36	CRYAA	0.0234783	0.00861455
5	37	CRYAA	0.0338849	0.0187614
5	38	CRYAA	0.0543941	0.0390108
5	39	CRYAA	0.0939974	0.0783542
5	40	CRYAA	0.148549	0.132646
6	1	CRYAA	0.109709	-0.00596538
6	2	CRYAA	0.111192	-0.00549622
6	3	CRYAA	0.114227	-0.00347555
6	4	CRYAA	0.116671	-0.00204528
6	5	CRYAA	0.119048	-0.000682482
6	6	CRYAA	0.120306	-0.000438666
6	7	CRYAA	0.121452	-0.000305879
6	8	CRYAA	0.123456	0.000684462
6	9	CRYAA	0.124336	0.000550414
6	10	CRYAA	0.125161	0.000361529
6	11	CRYAA	0.126613	0.000799023
6	12	CRYAA	0.127767	0.000939595
6	13	CRYAA	0.129023	0.00118135
6	14	CRYAA	0.13	0.00114489
6	15	CRYAA	0.130397	0.000527653
6	16	CRYAA	0.131905	0.00102194
6	17	CRYAA	0.133435	0.0015383
6	18	CRYAA	0.134752	0.00184179
6	19	CRYAA	0.134968	0.00104386
6	20	CRYAA	0.135774	0.000835294
6	21	CRYAA	0.136233	0.000281264
6	22	CRYAA	0.137383	0.000417381
6	23	CRYAA	0.138162	0.000181849
6	24	CRYAA	0.13905	5.59589e-05
6	25	CRYAA	0.140084	7.60111e-05
6	26	CRYAA	0.14017	-0.000851949
6	27	CRYAA	0.141095	-0.000940615
6	28	CRYAA	0.141684	-0.00136492
6	29	CRYAA	0.142361	-0.0017021
6	30	CRYAA	0.143339	-0.0017383
6	31	CRYAA	0.144437	-0.0016541
6	32	CRYAA	0.146548	-0.000556994
6	33	CRYAA	0.150393	0.00227428
6	34	CRYAA	0.155644	0.00651175
6	35	CRYAA	0.165702	0.0155559
6	36	CRYAA	0.183726	0.0325661
6	37	CRYAA	0.217711	0.0655375
6	38	CRYAA	0.281527	0.128339
6	39	CRYAA	0.39764	0.243438
6	40	CRYAA	0.549857	0.394642
7	1	CRYAA	0.00935253	0.000930895
7	2	CRYAA	0.00953555	0.00107525
7	3	CRYAA	0.0090803	0.000581325
7	4	CRYAA	0.00899428	0.000456631
7	5	CRYAA	0.00942277	0.000846444
7	6	CRYAA	0.00942452	0.000809523
7	7	CRYAA	0.00927109	0.000617423
7	8	CRYAA	0.00906569	0.000373349
7	9	CRYAA	0.00863136	-9.96549e-05
7	10	CRYAA	0.00860302	-0.000166672
7	11	CRYAA	0.00907816	0.000269798
7	12	CRYAA	0.00913352	0.000286479
7	13	CRYAA	0.00856674	-0.00031897
7	14	CRYAA	0.00833459	-0.000589796
7	15	CRYAA	0.00812167	-0.000841387
7	16	CRYAA	0.00815337	-0.000848355
7	17	CRYAA	0.00848608	-0.000554324
7	18	CRYAA	0.00854528	-0.000533798
7	19	CRYAA	0.00853168	-0.000586069
7	20	CRYAA	0.00850866	-0.000647759
7	21	CRYAA	0.00853025	-0.000664843
7	22	CRYAA	0.00832334	-0.000910426
7	23	CRYAA	0.00834414	-0.000928296
7	24	CRYAA	0.00868144	-0.000629672
7	25	CRYAA	0.00840118	-0.000948612
7	26	CRYAA	0.00842599	-0.000962467
7	27	CRYAA	0.00920021	-0.000226926
7	28	CRYAA	0.0102072	0.000741414
7	29	CRYAA	0.0113028	0.00179827
7	30	CRYAA	0.0132205	0.00367737
7	31	CRYAA	0.0171857	0.00760386
7	32	CRYAA	0.02607	0.0164495
7	33	CRYAA	0.0423173	0.0326581
7	34	CRYAA	0.0744488	0.0647509
7	35	CRYAA	0.135105	0.125368
7	36	CRYAA	0.246824	0.237048
7	37	CRYAA	0.440531	0.430717
7	38	CRYAA	0.728686	0.718834
7	39	CRYAA	1.04169	1.0318
7	40	CRYAA	1.20662	1.19669
8	1	CRYAA	0.122391	-0.00541793
8	2	CRYAA	0.124062	-0.00434461
8	3	CRYAA	0.125831	-0.00317373
8	4	CRYAA	0.12819	-0.0014124
8	5	CRYAA	0.129837	-0.000363443
8	6	CRYAA	0.130995	0.000196485
8	7	CRYAA	0.132014	0.000617654
8	8	CRYAA	0.133196	0.0012025
8	9	CRYAA	0.134271	0.00167959
8	10	CRYAA	0.134288	0.00109864
8	11	CRYAA	0.134287	0.000499884
8	12	CRYAA	0.13453	0.000144687
8	13	CRYAA	0.13539	0.000406845
8	14	CRYAA	0.136372	0.000790686
8	15	CRYAA	0.13626	8.11546e-05
8	16	CRYAA	0.137018	0.000241463
8	17	CRYAA	0.137854	0.000478841
8	18	CRYAA	0.138478	0.000505308
8	19	CRYAA	0.138714	0.000143852
8	20	CRYAA	0.139662	0.000493927
8	21	CRYAA	0.139666	-0.000100299
8	22	CRYAA	0.140169	-0.00019562
8	23	CRYAA	0.1404	-0.000562425
8	24	CRYAA	0.14046	-0.00109952
8	25	CRYAA	0.140716	-0.00144207
8	26	CRYAA	0.141509	-0.0012465
8	27	CRYAA	0.142396	-0.000957267
8	28	CRYAA	0.14385	-0.000101119
8	29	CRYAA	0.146622	0.00207287
8	30	CRYAA	0.151074	0.00592667
8	31	CRYAA	0.160694	0.0149487
8	32	CRYAA	0.179933	0.0335902
8	33	CRYAA	0.21545	0.0685091
8	34	CRYAA	0.280998	0.133459
8	35	CRYAA	0.399398	0.251262
8	36	CRYAA	0.595151	0.446417
8	37	CRYAA	0.859974	0.710642
8	38	CRYAA	1.09902	0.949093
8	39	CRYAA	1.26967	1.11914
8	40	CRYAA	1.4399	1.28878
9	1	CRYAA	0.0135006	-0.0026298
9	2	CRYAA	0.0147782	-0.00184643
9	3	CRYAA	0.0156775	-0.00144143
9	4	CRYAA	0.016946	-0.000667215
9	5	CRYAA	0.0179587	-0.000148783
9	6	CRYAA	0.0187037	0.000101898
9	7	CRYAA	0.0195582	0.000462058
9	8	CRYAA	0.0202505	0.000660081
9	9	CRYAA	0.0204958	0.000411113
9	10	CRYAA	0.0212671	0.000688174
9	11	CRYAA	0.0216561	0.000582825
9	12	CRYAA	0.0219835	0.000415951
9	13	CRYAA	0.022503	0.000441177
9	14	CRYAA	0.0226148	5.87116e-05
9	15	CRYAA	0.0235936	0.000543184
9	16	CRYAA	0.0242441	0.000699453
9	17	CRYAA	0.024145	0.000106089
9	18	CRYAA	0.0241555	-0.000377684
9	19	CRYAA	0.024261	-0.000766543
9	20	CRYAA	0.0253876	-0.000134174
9	21	CRYAA	0.0256011	-0.000414953
9	22	CRYAA	0.0261399	-0.000370443
9	23	CRYAA	0.0260828	-0.000921806
9	24	CRYAA	0.0263618	-0.00113709
9	25	CRYAA	0.027032	-0.000961197
9	26	CRYAA	0.0274224	-0.00106509
9	27	CRYAA	0.0295308	0.000549031
9	28	CRYAA	0.0321627	0.00268666
9	29	CRYAA	0.0374443	0.007474
9	30	CRYAA	0.0469282	0.0164636
9	31	CRYAA	0.0642401	0.0332812
9	32	CRYAA	0.0998809	0.0684277
9	33	CRYAA	0.16537	0.133423
9	34	CRYAA	0.284421	0.251979
9	35	CRYAA	0.484028	0.451092
9	36	CRYAA	0.772213	0.738783
9	37	CRYAA	1.08481	1.05089
9	38	CRYAA	1.28797	1.25355
9	39	CRYAA	1.44506	1.41015
9	40	CRYAA	1.60035	1.56495
10	1	CRYAA	-0.0107333	-5.03219e-05
10	2	CRYAA	-0.0101559	9.54145e-05
10	3	CRYAA	-0.0100068	-0.000187202
10	4	CRYAA	-0.00998153	-0.000593658
10	5	CRYAA	-0.00931103	-0.000354873
10	6	CRYAA	-0.00820077	0.000323686
10	7	CRYAA	-0.00765827	0.000434474
10	8	CRYAA	-0.00738075	0.000280285
10	9	CRYAA	-0.00715419	7.51323e-05
10	10	CRYAA	-0.0059997	0.000797915
10	11	CRYAA	-0.00586367	0.000502228
10	12	CRYAA	-0.00598446	-5.02686e-05
10	13	CRYAA	-0.00549765	4.83762e-06
10	14	CRYAA	-0.00460333	0.000467445
10	15	CRYAA	-0.00485077	-0.000211704
10	16	CRYAA	-0.00473931	-0.000531957
10	17	CRYAA	-0.0032693	0.00050635
10	18	CRYAA	-0.00311463	0.00022931
10	19	CRYAA	-0.00329709	-0.000384868
10	20	CRYAA	-0.0033449	-0.000864386
10	21	CRYAA	-0.00275137	-0.000702559
10	22	CRYAA	-0.00258855	-0.000971456
10	23	CRYAA	-0.00179177	-0.000606383
10	24	CRYAA	-0.00130522	-0.000551547
10	25	CRYAA	-0.000498325	-0.000176357
10	26	CRYAA	0.000808429	0.000698687
10	27	CRYAA	0.00240832	0.00186687
10	28	CRYAA	0.00596649	0.00499333
10	29	CRYAA	0.0148232	0.0134184
10	30	CRYAA	0.0289148	0.0270783
10	31	CRYAA	0.0550566	0.0527883
10	32	CRYAA	0.106118	0.103418
10	33	CRYAA	0.202427	0.199296
10	34	CRYAA	0.368496	0.364933
10	35	CRYAA	0.630711	0.626716
10	36	CRYAA	0.965133	0.960706
10	37	CRYAA	1.27082	1.26597
10	38	CRYAA	1.48068	1.47539
10	39	CRYAA	1.60493	1.59921
10	40	CRYAA	1.72357	1.71742
11	1	CRYAA	-0.0137512	-2.35975e-05
11	2	CRYAA	-0.0137335	-0.000439071
11	3	CRYAA	-0.013492	-0.000630692
11	4	CRYAA	-0.0124761	-4.79407e-05
11	5	CRYAA	-0.0117918	0.000203153
11	6	CRYAA	-0.0112404	0.000321478
11	7	CRYAA	-0.0109896	0.000139044
11	8	CRYAA	-0.0105814	0.000114124
11	9	CRYAA	-0.0103517	-8.93618e-05
11	10	CRYAA	-0.00928457	0.000544634
11	11	CRYAA	-0.00851842	0.000877627
11	12	CRYAA	-0.00844708	0.000515802
11	13	CRYAA	-0.00813136	0.000398371
11	14	CRYAA	-0.0081517	-5.51259e-05
11	15	CRYAA	-0.00785305	-0.000189636
11	16	CRYAA	-0.00716913	6.11258e-05
11	17	CRYAA	-0.00692161	-0.000124512
11	18	CRYAA	-0.00593936	0.000424584
11	19	CRYAA	-0.00574167	0.000189117
11	20	CRYAA	-0.00577012	-0.000272488
11	21	CRYAA	-0.00537739	-0.000312924
11	22	CRYAA	-0.00499735	-0.000366036
11	23	CRYAA	-0.00489376	-0.000695608
11	24	CRYAA	-0.00431486	-0.000549862
11	25	CRYAA	-0.00528921	-0.00195737
11	26	CRYAA	-0.00535085	-0.00245217
11	27	CRYAA	-0.00374439	-0.00127887
11	28	CRYAA	-0.00298529	-0.000952917
11	29	CRYAA	-0.000671793	0.00092742
11	30	CRYAA	0.000479947	0.001646
11	31	CRYAA	0.00288013	0.00361302
11	32	CRYAA	0.00927397	0.00957371
11	33	CRYAA	0.0190921	0.0189586
11	34	CRYAA	0.0362236	0.035657
11	35	CRYAA	0.0673542	0.0663545
11	36	CRYAA	0.125188	0.123755
11	37	CRYAA	0.227198	0.225332
11	38	CRYAA	0.396302	0.394003
11	39	CRYAA	0.650096	0.647363
11	40	CRYAA	0.922139	0.918973
12	1	CRYAA	0.00618387	-0.00349977
12	2	CRYAA	0.00687381	-0.00308961
12	3	CRYAA	0.00905718	-0.00118603
12	4	CRYAA	0.00987294	-0.00065005
12	5	CRYAA	0.0104488	-0.000354017
12	6	CRYAA	0.0105053	-0.0005773
12	7	CRYAA	0.0109355	-0.000426862
12	8	CRYAA	0.011663	2.0812e-05
12	9	CRYAA	0.0122426	0.000320689
12	10	CRYAA	0.0128233	0.000621564
12	11	CRYAA	0.0131255	0.000643998
12	12	CRYAA	0.013081	0.000319673
12	13	CRYAA	0.0128991	-0.000141983
12	14	CRYAA	0.012993	-0.000327882
12	15	CRYAA	0.0129967	-0.000603911
12	16	CRYAA	0.0132271	-0.000653378
12	17	CRYAA	0.0147767	0.000616486
12	18	CRYAA	0.0149715	0.000531511
12	19	CRYAA	0.0150305	0.000310674
12	20	CRYAA	0.0153933	0.00039371
12	21	CRYAA	0.0159255	0.000646089
12	22	CRYAA	0.0162627	0.00070354
12	23	CRYAA	0.0163322	0.000493235
12	24	CRYAA	0.0163278	0.000209066
12	25	CRYAA	0.0166979	0.000299386
12	26	CRYAA	0.0177211	0.00104275
12	27	CRYAA	0.0171711	0.000212984
12	28	CRYAA	0.0170204	-0.000217433
12	29	CRYAA	0.0181452	0.000627578
12	30	CRYAA	0.018358	0.00056057
12	31	CRYAA	0.0181298	5.26077e-05
12	32	CRYAA	0.0182861	-7.09609e-05
12	33	CRYAA	0.0190144	0.000377552
12	34	CRYAA	0.0187914	-0.000125203
12	35	CRYAA	0.018557	-0.000639418
12	36	CRYAA	0.0189051	-0.000571101
12	37	CRYAA	0.0187879	-0.000968024
12	38	CRYAA	0.0190629	-0.00097281
12	39	CRYAA	0.0197974	-0.000518118
12	40	CRYAA	0.0196988	-0.000896526
13	1	CRYAA	0.0826156	-0.00942899
13	2	CRYAA	0.0856564	-0.0075613
13	3	CRYAA	0.0896073	-0.00478353
13	4	CRYAA	0.0934168	-0.00214713
13	5	CRYAA	0.0959902	-0.000746729
13	6	CRYAA	0.0982892	0.000379102
13	7	CRYAA	0.0996664	0.000583267
13	8	CRYAA	0.101772	0.00151538
13	9	CRYAA	0.103026	0.00159641
13	10	CRYAA	0.103917	0.00131458
13	11	CRYAA	0.105147	0.00137173
13	12	CRYAA	0.105916	0.00096697
13	13	CRYAA	0.107176	0.0010544
13	14	CRYAA	0.108706	0.00141117
13	15	CRYAA	0.109971	0.00150331
13	16	CRYAA	0.110303	0.000661512
13	17	CRYAA	0.11217	0.0013558
13	18	CRYAA	0.112333	0.000345548
13	19	CRYAA	0.112931	-0.000229103
13	20	CRYAA	0.114066	-0.00026788
13	21	CRYAA	0.11475	-0.000756671
13	22	CRYAA	0.115336	-0.00134314
13	23	CRYAA	0.116512	-0.00134048
13	24	CRYAA	0.117777	-0.00124887
13	25	CRYAA	0.118384	-0.00181451
13	26	CRYAA	0.120518	-0.000853918
13	27	CRYAA	0.122145	-0.000400509
13	28	CRYAA	0.125592	0.0018733
13	29	CRYAA	0.131001	0.00611008
13	30	CRYAA	0.141128	0.0150635
13	31	CRYAA	0.160802	0.0335643
13	32	CRYAA	0.20027	0.0718592
13	33	CRYAA	0.271262	0.141678
13	34	CRYAA	0.396506	0.265749
13	35	CRYAA	0.59741	0.465481
13	36	CRYAA	0.862557	0.729454
13	37	CRYAA	1.13699	1.00272
13	38	CRYAA	1.36169	1.22624
13	39	CRYAA	1.52039	1.38377
13	40	CRYAA	1.61461	1.47682
14	1	CRYAA	0.0241314	-0.00387309
14	2	CRYAA	0.0260682	-0.00224039
14	3	CRYAA	0.028393	-0.000219586
14	4	CRYAA	0.0297323	0.000815606
14	5	CRYAA	0.029915	0.000694204
14	6	CRYAA	0.0303555	0.000830653
14	7	CRYAA	0.0306721	0.000843129
14	8	CRYAA	0.0311464	0.00101336
14	9	CRYAA	0.031658	0.0012209
14	10	CRYAA	0.0325654	0.00182419
14	11	CRYAA	0.0327603	0.00171505
14	12	CRYAA	0.0306927	-0.000656692
14	13	CRYAA	0.0302771	-0.00137632
14	14	CRYAA	0.0315005	-0.000457083
14	15	CRYAA	0.0316106	-0.000650974
14	16	CRYAA	0.0317046	-0.000861079
14	17	CRYAA	0.0314941	-0.00137573
14	18	CRYAA	0.0314917	-0.0016822
14	19	CRYAA	0.0321649	-0.00131309
14	20	CRYAA	0.0325052	-0.00127685
14	21	CRYAA	0.033444	-0.000642136
14	22	CRYAA	0.031369	-0.00302116
14	23	CRYAA	0.0313687	-0.00332561
14	24	CRYAA	0.0345913	-0.00040706
14	25	CRYAA	0.0352349	-6.75834e-05
14	26	CRYAA	0.0349189	-0.000687622
14	27	CRYAA	0.0347535	-0.00115711
14	28	CRYAA	0.0357098	-0.000504922
14	29	CRYAA	0.0404308	0.003912
14	30	CRYAA	0.0436366	0.00681373
14	31	CRYAA	0.0499292	0.0128022
14	32	CRYAA	0.0636763	0.0262453
14	33	CRYAA	0.0894346	0.0516995
14	34	CRYAA	0.13824	0.100201
14	35	CRYAA	0.227344	0.189001
14	36	CRYAA	0.385771	0.347124
14	37	CRYAA	0.636055	0.597104
14	38	CRYAA	0.95242	0.913164
14	39	CRYAA	1.26155	1.22199
14	40	CRYAA	1.48347	1.44361
15	1	CRYAA	0.00158455	0.00199008
15	2	CRYAA	0.00204899	0.00218017
15	3	CRYAA	0.00125899	0.00111584
15	4	CRYAA	0.000940598	0.0005231
15	5	CRYAA	0.000833807	0.000141968
15	6	CRYAA	0.000895137	-7.10448e-05
15	7	CRYAA	0.00123647	-4.05012e-06
15	8	CRYAA	0.00139788	-0.000116989
15	9	CRYAA	0.00186444	7.52369e-05
15	10	CRYAA	0.00201987	-4.36768e-05
15	11	CRYAA	0.00247971	0.000141823
15	12	CRYAA	0.00277185	0.000159621
15	13	CRYAA	0.00302738	0.0001408
15	14	CRYAA	0.00357114	0.000410224
15	15	CRYAA	0.00345072	1.54593e-05
15	16	CRYAA	0.00335344	-0.000356165
15	17	CRYAA	0.00362455	-0.000359394
15	18	CRYAA	0.00369083	-0.000567456
15	19	CRYAA	0.00365596	-0.00087667
15	20	CRYAA	0.00356348	-0.00124349
15	21	CRYAA	0.00381196	-0.00126935
15	22	CRYAA	0.00450286	-0.000852793
15	23	CRYAA	0.00477302	-0.000856976
15	24	CRYAA	0.00533608	-0.000568255
15	25	CRYAA	0.00584996	-0.000328717
15	26	CRYAA	0.00600732	-0.000445699
15	27	CRYAA	0.00751272	0.000785362
15	28	CRYAA	0.011453	0.0044513
15	29	CRYAA	0.0178014	0.0105254
15	30	CRYAA	0.030365	0.0228146
15	31	CRYAA	0.0542002	0.0463755
15	32	CRYAA	0.10219	0.0940905
15	33	CRYAA	0.191491	0.183117
15	34	CRYAA	0.347767	0.339119
15	35	CRYAA	0.598458	0.589536
15	36	CRYAA	0.931327	0.922131
15	37	CRYAA	1.2258	1.21633
15	38	CRYAA	1.38951	1.37976
15	39	CRYAA	1.5898	1.57978
15	40	CRYAA	1.75598	1.74569
16	1	CRYAA	0.0142338	-0.00109704
16	2	CRYAA	0.0148721	-0.000857919
16	3	CRYAA	0.0153408	-0.000788387
16	4	CRYAA	0.0158669	-0.000661461
16	5	CRYAA	0.0168854	-4.21547e-05
16	6	CRYAA	0.017601	0.000274202
16	7	CRYAA	0.0177335	7.59956e-06
16	8	CRYAA	0.0182312	0.000106128
16	9	CRYAA	0.0185323	8.00113e-06
16	10	CRYAA	0.0198699	0.0009465
16	11	CRYAA	0.0204201	0.00109752
16	12	CRYAA	0.0203514	0.000629652
16	13	CRYAA	0.0203426	0.000221686
16	14	CRYAA	0.0210895	0.00056938
16	15	CRYAA	0.0212019	0.000282609
16	16	CRYAA	0.0211142	-0.000204308
16	17	CRYAA	0.0217211	3.47373e-06
16	18	CRYAA	0.0221798	6.29439e-05
16	19	CRYAA	0.0221796	-0.000336419
16	20	CRYAA	0.022569	-0.000346196
16	21	CRYAA	0.0230419	-0.0002724
16	22	CRYAA	0.022973	-0.000740538
16	23	CRYAA	0.0231283	-0.000984399
16	24	CRYAA	0.0233467	-0.00116514
16	25	CRYAA	0.023526	-0.00138507
16	26	CRYAA	0.0242849	-0.00102531
16	27	CRYAA	0.0257742	6.48664e-05
16	28	CRYAA	0.0267887	0.000680155
16	29	CRYAA	0.0295048	0.00299708
16	30	CRYAA	0.0355272	0.00862028
16	31	CRYAA	0.0458349	0.0185289
16	32	CRYAA	0.0644542	0.0367489
16	33	CRYAA	0.10198	0.0738753
16	34	CRYAA	0.174314	0.145811
16	35	CRYAA	0.304985	0.276082
16	36	CRYAA	0.523286	0.493984
16	37	CRYAA	0.816946	0.787245
16	38	CRYAA	1.06675	1.03665
16	39	CRYAA	1.27512	1.24462
16	40	CRYAA	1.49396	1.46306
17	1	CRYAA	-0.00563984	-0.000691568
17	2	CRYAA	-0.00560531	-0.000979299
17	3	CRYAA	-0.00488179	-0.000578032
17	4	CRYAA	-0.00334703	0.000634461
17	5	CRYAA	-0.00298147	0.000677762
17	6	CRYAA	-0.00244476	0.000892211
17	7	CRYAA	-0.00199214	0.00102258
17	8	CRYAA	-0.00194906	0.000743389
17	9	CRYAA	-0.00199956	0.000370633
17	10	CRYAA	-0.002111	-6.30687e-05
17	11	CRYAA	-0.00207554	-0.00034987
17	12	CRYAA	-0.00131327	9.0142e-05
17	13	CRYAA	-0.000998182	8.29661e-05
17	14	CRYAA	-0.000818301	-5.94135e-05
17	15	CRYAA	-0.000536543	-9.99157e-05
17	16	CRYAA	-0.000614985	-0.000500618
17	17	CRYAA	-0.000542134	-0.000750028
17	18	CRYAA	-0.000298748	-0.000828902
17	19	CRYAA	-0.000316775	-0.00116919
17	20	CRYAA	0.000200913	-0.000973763
17	21	CRYAA	0.0013697	-0.000127232
17	22	CRYAA	0.00228853	0.000469337
17	23	CRYAA	0.00225337	0.000111911
17	24	CRYAA	0.00207705	-0.000386663
17	25	CRYAA	0.00173158	-0.0010544
17	26	CRYAA	0.00174105	-0.00136719
17	27	CRYAA	0.00290913	-0.000521371
17	28	CRYAA	0.00366388	-8.88818e-05
17	29	CRYAA	0.00417762	0.0001026
17	30	CRYAA	0.00470805	0.000310769
17	31	CRYAA	0.00457349	-0.000146055
17	32	CRYAA	0.00451197	-0.000529836
17	33	CRYAA	0.00508896	-0.000275104
17	34	CRYAA	0.00649272	0.000806394
17	35	CRYAA	0.00956297	0.00355438
17	36	CRYAA	0.0159639	0.00963308
17	37	CRYAA	0.027605	0.0209519
17	38	CRYAA	0.0511959	0.0442205
17	39	CRYAA	0.0941769	0.0868793
17	40	CRYAA	0.154751	0.147131
18	1	CRYAA	0.0626052	-0.00588864
18	2	CRYAA	0.0641153	-0.00529204
18	3	CRYAA	0.0664891	-0.00383179
18	4	CRYAA	0.068813	-0.00242137
18	5	CRYAA	0.0713043	-0.000843664
18	6	CRYAA	0.0732202	0.000158711
18	7	CRYAA	0.0742116	0.000236685
18	8	CRYAA	0.0752141	0.000325618
18	9	CRYAA	0.077244	0.001442
18	10	CRYAA	0.0780598	0.00134428
18	11	CRYAA	0.0788606	0.0012316
18	12	CRYAA	0.0804913	0.0019487
18	13	CRYAA	0.0816451	0.00218906
18	14	CRYAA	0.0816076	0.00123798
18	15	CRYAA	0.0818967	0.000613585
18	16	CRYAA	0.0828423	0.0006457
18	17	CRYAA	0.0837907	0.00068049
18	18	CRYAA	0.0847452	0.000721479
18	19	CRYAA	0.085407	0.000469757
18	20	CRYAA	0.0858373	-1.34394e-05
18	21	CRYAA	0.0862956	-0.000468599
18	22	CRYAA	0.086713	-0.000964775
18	23	CRYAA	0.0868639	-0.00172737
18	24	CRYAA	0.0876331	-0.00187173
18	25	CRYAA	0.0892776	-0.00114073
18	26	CRYAA	0.0907842	-0.000547611
18	27	CRYAA	0.0918684	-0.000376982
18	28	CRYAA	0.0941213	0.00096242
18	29	CRYAA	0.0999037	0.00583128
18	30	CRYAA	0.110512	0.0155262
18	31	CRYAA	0.127356	0.0314568
18	32	CRYAA	0.162236	0.0654232
18	33	CRYAA	0.227547	0.129821
18	34	CRYAA	0.344776	0.246136
18	35	CRYAA	0.542798	0.443244
18	36	CRYAA	0.838392	0.737925
18	37	CRYAA	1.20242	1.10104
18	38	CRYAA	1.53546	1.43316
18	39	CRYAA	1.72661	1.6234
18	40	CRYAA	1.82506	1.72094
19	1	CRYAA	0.350514	0.0123875
19	2	CRYAA	0.353826	0.0220029
19	3	CRYAA	0.348938	0.023419
19	4	CRYAA	0.341153	0.021937
19	5	CRYAA	0.33242	0.0195085
19	6	CRYAA	0.317434	0.0108263
19	7	CRYAA	0.302518	0.00221365
19	8	CRYAA	0.292798	-0.00120227
19	9	CRYAA	0.285965	-0.00173181
19	10	CRYAA	0.278709	-0.00268354
19	11	CRYAA	0.272025	-0.0030638
19	12	CRYAA	0.264508	-0.00427787
19	13	CRYAA	0.25677	-0.00571149
19	14	CRYAA	0.249396	-0.00678198
19	15	CRYAA	0.242978	-0.00689621
19	16	CRYAA	0.236396	-0.00717449
19	17	CRYAA	0.229628	-0.00763845
19	18	CRYAA	0.219375	-0.0115878
19	19	CRYAA	0.214154	-0.0105047
19	20	CRYAA	0.204535	-0.0138197
19	21	CRYAA	0.199298	-0.0127531
19	22	CRYAA	0.194385	-0.0113622
19	23	CRYAA	0.188776	-0.0106674
19	24	CRYAA	0.184659	-0.00848074
19	25	CRYAA	0.180572	-0.00626431
19	26	CRYAA	0.176244	-0.00428883
19	27	CRYAA	0.171167	-0.00306163
19	28	CRYAA	0.165872	-0.0020527
19	29	CRYAA	0.161487	-0.000134014
19	30	CRYAA	0.156053	0.000735738
19	31	CRYAA	0.15035	0.00133606
19	32	CRYAA	0.147616	0.00490602
19	33	CRYAA	0.141128	0.00472194
19	34	CRYAA	0.128468	-0.00163455
19	35	CRYAA	0.123311	-0.000487254
19	36	CRYAA	0.122134	0.00463925
19	37	CRYAA	0.122183	0.0109916
19	38	CRYAA	0.122534	0.0176466
19	39	CRYAA	0.119963	0.0213792
19	40	CRYAA	0.119105	0.0268255
20	1	CRYAA	0.0911018	0.0301772
20	2	CRYAA	0.0865635	0.0276641
20	3	CRYAA	0.0756172	0.018743
20	4	CRYAA	0.0653375	0.0104885
20	5	CRYAA	0.0594459	0.00662216
20	6	CRYAA	0.0523085	0.00150993
20	7	CRYAA	0.0474344	-0.00133898
20	8	CRYAA	0.0451136	-0.0016346
20	9	CRYAA	0.0420877	-0.00263523
20	10	CRYAA	0.0385789	-0.00411886
20	11	CRYAA	0.0349462	-0.00572638
20	12	CRYAA	0.0328734	-0.00577392
20	13	CRYAA	0.0308245	-0.00579762
20	14	CRYAA	0.0297873	-0.00480962
20	15	CRYAA	0.027946	-0.00462567
20	16	CRYAA	0.0258492	-0.00469726
20	17	CRYAA	0.0227644	-0.00575685
20	18	CRYAA	0.0196484	-0.00684769
20	19	CRYAA	0.0182875	-0.00618339
20	20	CRYAA	0.0170247	-0.00542096
20	21	CRYAA	0.0166155	-0.00380492
20	22	CRYAA	0.0163304	-0.00206483
20	23	CRYAA	0.0156563	-0.00071371
20	24	CRYAA	0.0153022	0.000957391
20	25	CRYAA	0.0147761	0.0024565
20	26	CRYAA	0.0145434	0.00424897
20	27	CRYAA	0.0142619	0.00599274
20	28	CRYAA	0.0146218	0.0083778
20	29	CRYAA	0.0167723	0.0125535
20	30	CRYAA	0.0197244	0.0175309
20	31	CRYAA	0.0253653	0.0251969
20	32	CRYAA	0.037593	0.0394499
20	33	CRYAA	0.060497	0.0643791
20	34	CRYAA	0.105848	0.111756
20	35	CRYAA	0.189432	0.197365
20	36	CRYAA	0.336262	0.34622
20	37	CRYAA	0.569752	0.581735
20	38	CRYAA	0.891713	0.905721
20	39	CRYAA	1.23784	1.25387
20	40	CRYAA	1.48061	1.49867
21	1	CRYAA	0.030284	-0.00329772
21	2	CRYAA	0.0307151	-0.0034127
21	3	CRYAA	0.033235	-0.00143891
21	4	CRYAA	0.0352122	-7.86226e-06
21	5	CRYAA	0.0360493	0.000283195
21	6	CRYAA	0.0365757	0.000263465
21	7	CRYAA	0.0366629	-0.000195349
21	8	CRYAA	0.0374487	4.43025e-05
21	9	CRYAA	0.0384329	0.000482408
21	10	CRYAA	0.0387607	0.000264124
21	11	CRYAA	0.0391584	0.000115746
21	12	CRYAA	0.0403908	0.000802052
21	13	CRYAA	0.041422	0.00128716
21	14	CRYAA	0.0409572	0.000276306
21	15	CRYAA	0.0407502	-0.000476863
21	16	CRYAA	0.0418099	3.67542e-05
21	17	CRYAA	0.0433116	0.000992392
21	18	CRYAA	0.0432086	0.00034333
21	19	CRYAA	0.0429475	-0.000463873
21	20	CRYAA	0.0434053	-0.000552125
21	21	CRYAA	0.0437723	-0.000731215
21	22	CRYAA	0.0437429	-0.00130679
21	23	CRYAA	0.0444585	-0.00113729
21	24	CRYAA	0.0455761	-0.000565727
21	25	CRYAA	0.0460269	-0.00066102
21	26	CRYAA	0.0463133	-0.000920699
21	27	CRYAA	0.0476854	-9.47162e-05
21	28	CRYAA	0.0516874	0.00336121
21	29	CRYAA	0.0578432	0.0089709
21	30	CRYAA	0.0701613	0.020743
21	31	CRYAA	0.0942947	0.0443303
21	32	CRYAA	0.138976	0.0884655
21	33	CRYAA	0.22246	0.171404
21	34	CRYAA	0.36815	0.316547
21	35	CRYAA	0.601087	0.548938
21	36	CRYAA	0.906109	0.853414
21	37	CRYAA	1.21518	1.16194
21	38	CRYAA	1.48107	1.42728
21	39	CRYAA	1.65835	1.60402
21	40	CRYAA	1.74361	1.68873
22	1	CRYAA	0.031647	-0.00491752
22	2	CRYAA	0.0328534	-0.00420808
22	3	CRYAA	0.0348028	-0.00275554
22	4	CRYAA	0.0363664	-0.00168894
22	5	CRYAA	0.0374283	-0.0011239
22	6	CRYAA	0.0388247	-0.000224487
22	7	CRYAA	0.0396258	7.96796e-05
22	8	CRYAA	0.0405575	0.000514492
22	9	CRYAA	0.0413354	0.000795414
22	10	CRYAA	0.0415698	0.000532941
22	11	CRYAA	0.042371	0.000837157
22	12	CRYAA	0.0429271	0.000896364
22	13	CRYAA	0.0435164	0.00098874
22	14	CRYAA	0.0438628	0.000838235
22	15	CRYAA	0.0442222	0.000700617
22	16	CRYAA	0.0449613	0.000942817
22	17	CRYAA	0.0454166	0.000901161
22	18	CRYAA	0.0454661	0.000453796
22	19	CRYAA	0.0466226	0.00111336
22	20	CRYAA	0.0474271	0.0014209
22	21	CRYAA	0.0472494	0.000746229
22	22	CRYAA	0.0469489	-5.11609e-05
22	23	CRYAA	0.0471753	-0.000321676
22	24	CRYAA	0.0476528	-0.000341144
22	25	CRYAA	0.0476357	-0.000855136
22	26	CRYAA	0.0478703	-0.00111743
22	27	CRYAA	0.0485913	-0.000893453
22	28	CRYAA	0.0483566	-0.00162508
22	29	CRYAA	0.0483814	-0.00209717
22	30	CRYAA	0.0502875	-0.000688012
22	31	CRYAA	0.0519767	0.00050429
22	32	CRYAA	0.0534863	0.00151693
22	33	CRYAA	0.0574898	0.00502352
22	34	CRYAA	0.065055	0.0120918
22	35	CRYAA	0.0778107	0.0243506
22	36	CRYAA	0.101241	0.0472842
22	37	CRYAA	0.148016	0.0935622
22	38	CRYAA	0.230389	0.175438
22	39	CRYAA	0.367006	0.311558
22	40	CRYAA	0.53487	0.478925
23	1	CRYAA	-0.00471106	0.000832269
23	2	CRYAA	-0.00461992	0.000879399
23	3	CRYAA	-0.00471914	0.000736175
23	4	CRYAA	-0.00498861	0.000422697
23	5	CRYAA	-0.00512985	0.000237441
23	6	CRYAA	-0.00519561	0.00012768
23	7	CRYAA	-0.00518219	9.70929e-05
23	8	CRYAA	-0.00479184	0.000443432
23	9	CRYAA	-0.00481661	0.000374649
23	10	CRYAA	-0.00575593	-0.00060867
23	11	CRYAA	-0.00593485	-0.000831605
23	12	CRYAA	-0.00536792	-0.000308679
23	13	CRYAA	-0.00440513	0.000610106
23	14	CRYAA	-0.0042844	0.000686824
23	15	CRYAA	-0.00440223	0.000524989
23	16	CRYAA	-0.00478863	9.4572e-05
23	17	CRYAA	-0.00494298	-0.000103776
23	18	CRYAA	-0.00487937	-8.41743e-05
23	19	CRYAA	-0.00495625	-0.000205068
23	20	CRYAA	-0.00506837	-0.00036119
23	21	CRYAA	-0.005119	-0.000455834
23	22	CRYAA	-0.0051733	-0.000554137
23	23	CRYAA	-0.00602612	-0.00145097
23	24	CRYAA	-0.00617042	-0.00163928
23	25	CRYAA	-0.00583003	-0.00134289
23	26	CRYAA	-0.00572205	-0.00127893
23	27	CRYAA	-0.00541794	-0.00101882
23	28	CRYAA	-0.00501868	-0.000663564
23	29	CRYAA	-0.00377538	0.000535723
23	30	CRYAA	-0.0025711	0.00169599
23	31	CRYAA	9.71296e-05	0.00432022
23	32	CRYAA	0.00503261	0.00921168
23	33	CRYAA	0.0158765	0.0200116
23	34	CRYAA	0.036623	0.0407141
23	35	CRYAA	0.0769877	0.0810348
23	36	CRYAA	0.155746	0.159749
23	37	CRYAA	0.299695	0.303654
23	38	CRYAA	0.535372	0.539287
23	39	CRYAA	0.839206	0.843077
23	40	CRYAA	1.10789	1.11172
24	1	CRYAA	0.00781576	-0.00241619
24	2	CRYAA	0.00949089	-0.00106367
24	3	CRYAA	0.00942474	-0.00145244
24	4	CRYAA	0.00951273	-0.00168706
24	5	CRYAA	0.0112732	-0.000249175
24	6	CRYAA	0.0116458	-0.00019925
24	7	CRYAA	0.0119323	-0.000235318
24	8	CRYAA	0.0129581	0.000467885
24	9	CRYAA	0.0130464	0.000233523
24	10	CRYAA	0.0132904	0.000154963
24	11	CRYAA	0.014007	0.000548956
24	12	CRYAA	0.0142617	0.000480978
24	13	CRYAA	0.0154764	0.00137315
24	14	CRYAA	0.0162815	0.00185562
24	15	CRYAA	0.0163664	0.00161792
24	16	CRYAA	0.0160451	0.000973981
24	17	CRYAA	0.0157361	0.000342341
24	18	CRYAA	0.0156437	-7.26655e-05
24	19	CRYAA	0.0157335	-0.000305429
24	20	CRYAA	0.0163974	3.58356e-05
24	21	CRYAA	0.0167262	4.19769e-05
24	22	CRYAA	0.0162299	-0.000776886
24	23	CRYAA	0.0161107	-0.00121872
24	24	CRYAA	0.0170026	-0.000649411
24	25	CRYAA	0.0170529	-0.000921729
24	26	CRYAA	0.0171377	-0.00115951
24	27	CRYAA	0.0172749	-0.00134492
24	28	CRYAA	0.0189466	4.16978e-06
24	29	CRYAA	0.0214063	0.0021412
24	30	CRYAA	0.0259276	0.00633988
24	31	CRYAA	0.0340126	0.0141023
24	32	CRYAA	0.0484012	0.0281683
24	33	CRYAA	0.080261	0.0597055
24	34	CRYAA	0.141798	0.12092
24	35	CRYAA	0.254359	0.233159
24	36	CRYAA	0.447426	0.425903
24	37	CRYAA	0.742148	0.720302
24	38	CRYAA	1.11619	1.09402
24	39	CRYAA	1.4678	1.44531
24	40	CRYAA	1.66968	1.64687
25	1	CRYAA	0.0681838	-0.00863424
25	2	CRYAA	0.0698591	-0.00799071
25	3	CRYAA	0.0741628	-0.00471869
25	4	CRYAA	0.0778817	-0.00203151
25	5	CRYAA	0.0797062	-0.00123868
25	6	CRYAA	0.080912	-0.00106459
25	7	CRYAA	0.0826346	-0.000373736
25	8	CRYAA	0.0845167	0.000476704
25	9	CRYAA	0.086553	0.00148124
25	10	CRYAA	0.0880989	0.00199548
25	11	CRYAA	0.0892997	0.00216456
25	12	CRYAA	0.0894591	0.00129225
25	13	CRYAA	0.0904215	0.00122292
25	14	CRYAA	0.0914589	0.00122863
25	15	CRYAA	0.0925736	0.00131161
25	16	CRYAA	0.0932595	0.00096575
25	17	CRYAA	0.0947729	0.00144751
25	18	CRYAA	0.0959531	0.001596
25	19	CRYAA	0.0966809	0.00129204
25	20	CRYAA	0.0971993	0.000778751
25	21	CRYAA	0.0973949	-5.74047e-05
25	22	CRYAA	0.097943	-0.000540947
25	23	CRYAA	0.0992253	-0.00029042
25	24	CRYAA	0.100139	-0.000408057
25	25	CRYAA	0.100739	-0.000840451
25	26	CRYAA	0.100822	-0.00178884
25	27	CRYAA	0.101482	-0.00216031
25	28	CRYAA	0.102925	-0.00174879
25	29	CRYAA	0.104033	-0.00167257
25	30	CRYAA	0.106588	-0.00014957
25	31	CRYAA	0.1096	0.00183112
25	32	CRYAA	0.114303	0.00550239
25	33	CRYAA	0.12365	0.0138169
25	34	CRYAA	0.141089	0.0302245
25	35	CRYAA	0.175775	0.0638788
25	36	CRYAA	0.24105	0.128122
25	37	CRYAA	0.359985	0.246025
25	38	CRYAA	0.561484	0.446492
25	39	CRYAA	0.844745	0.728722
25	40	CRYAA	1.11352	0.99646
26	1	CRYAA	0.00535053	-0.00131395
26	2	CRYAA	0.00594374	-0.000891004
26	3	CRYAA	0.00663561	-0.000369399
26	4	CRYAA	0.0071674	-7.86654e-06
26	5	CRYAA	0.0071911	-0.00015443
26	6	CRYAA	0.00715539	-0.000360399
26	7	CRYAA	0.00765667	-2.93739e-05
26	8	CRYAA	0.00839697	0.00054067
26	9	CRYAA	0.00849603	0.00046947
26	10	CRYAA	0.00866235	0.00046553
26	11	CRYAA	0.00842638	5.92994e-05
26	12	CRYAA	0.00826485	-0.000272489
26	13	CRYAA	0.00848823	-0.000219371
26	14	CRYAA	0.00905346	0.000175602
26	15	CRYAA	0.00958622	0.000538096
26	16	CRYAA	0.00917536	-4.30247e-05
26	17	CRYAA	0.00889677	-0.000491869
26	18	CRYAA	0.00891673	-0.000642171
26	19	CRYAA	0.00917197	-0.000557192
26	20	CRYAA	0.00951065	-0.000388771
26	21	CRYAA	0.00980922	-0.000260456
26	22	CRYAA	0.010407	0.000167082
26	23	CRYAA	0.0108937	0.000483511
26	24	CRYAA	0.0111435	0.000563065
26	25	CRYAA	0.011058	0.000307303
26	26	CRYAA	0.0111632	0.000242211
26	27	CRYAA	0.0112194	0.000128154
26	28	CRYAA	0.0115482	0.000286726
26	29	CRYAA	0.0114913	5.95099e-05
26	30	CRYAA	0.0115659	-3.60903e-05
26	31	CRYAA	0.0115339	-0.000238379
26	32	CRYAA	0.0118858	-5.67032e-05
26	33	CRYAA	0.0119517	-0.000161058
26	34	CRYAA	0.0125046	0.000221503
26	35	CRYAA	0.01272	0.000266733
26	36	CRYAA	0.0125629	-6.07151e-05
26	37	CRYAA	0.0126611	-0.000132777
26	38	CRYAA	0.0129953	3.12261e-05
26	39	CRYAA	0.0126112	-0.000523156
26	40	CRYAA	0.0122889	-0.00101573
27	1	CRYAA	0.0824389	-0.0109088
27	2	CRYAA	0.0824753	-0.0112162
27	3	CRYAA	0.0845878	-0.00944756
27	4	CRYAA	0.0872388	-0.00714047
27	5	CRYAA	0.0891309	-0.00559221
27	6	CRYAA	0.0901052	-0.00496178
27	7	CRYAA	0.0923032	-0.00310755
27	8	CRYAA	0.0937143	-0.00204039
27	9	CRYAA	0.094872	-0.00122647
27	10	CRYAA	0.0955945	-0.000847873
27	11	CRYAA	0.0984313	0.00164513
27	12	CRYAA	0.0996308	0.00250075
27	13	CRYAA	0.0999084	0.00243453
27	14	CRYAA	0.100374	0.00255592
27	15	CRYAA	0.10221	0.00404796
27	16	CRYAA	0.102905	0.00439923
27	17	CRYAA	0.103545	0.00469555
27	18	CRYAA	0.104165	0.00497138
27	19	CRYAA	0.104405	0.0048682
27	20	CRYAA	0.104487	0.00460608
27	21	CRYAA	0.104825	0.00459981
27	22	CRYAA	0.104782	0.0042136
27	23	CRYAA	0.105004	0.00409124
27	24	CRYAA	0.10491	0.00365397
27	25	CRYAA	0.105161	0.00356044
27	26	CRYAA	0.104995	0.00305068
27	27	CRYAA	0.104826	0.0025382
27	28	CRYAA	0.104289	0.00165777
27	29	CRYAA	0.10369	0.000714245
27	30	CRYAA	0.103273	-4.60365e-05
27	31	CRYAA	0.10303	-0.000633666
27	32	CRYAA	0.102085	-0.00192172
27	33	CRYAA	0.101775	-0.00257556
27	34	CRYAA	0.102292	-0.00240245
27	35	CRYAA	0.102242	-0.0027964
27	36	CRYAA	0.101637	-0.0037455
27	37	CRYAA	0.101021	-0.00470548
27	38	CRYAA	0.100551	-0.00551947
27	39	CRYAA	0.10032	-0.00609412
27	40	CRYAA	0.0999913	-0.00676664
28	1	CRYAA	0.0504789	0.00019182
28	2	CRYAA	0.0504588	-0.000565077
28	3	CRYAA	0.050974	-0.000786791
28	4	CRYAA	0.0522486	-0.000248963
28	5	CRYAA	0.0526979	-0.000536599
28	6	CRYAA	0.0535217	-0.000449572
28	7	CRYAA	0.0554068	0.000698626
28	8	CRYAA	0.0560785	0.000633498
28	9	CRYAA	0.0563133	0.000131415
28	10	CRYAA	0.056626	-0.000292694
28	11	CRYAA	0.0575875	-6.80548e-05
28	12	CRYAA	0.0589694	0.000577032
28	13	CRYAA	0.0596328	0.000503536
28	14	CRYAA	0.0608713	0.00100521
28	15	CRYAA	0.0610701	0.0004671
28	16	CRYAA	0.0619041	0.000564279
28	17	CRYAA	0.0628738	0.000797099
28	18	CRYAA	0.0630688	0.000255289
28	19	CRYAA	0.0637347	0.000184379
28	20	CRYAA	0.0644212	0.000133943
28	21	CRYAA	0.0647102	-0.000313885
28	22	CRYAA	0.0652785	-0.000482457
28	23	CRYAA	0.0656874	-0.000810398
28	24	CRYAA	0.0662899	-0.00094469
28	25	CRYAA	0.0667448	-0.00122671
28	26	CRYAA	0.067715	-0.000993349
28	27	CRYAA	0.0690821	-0.000363041
28	28	CRYAA	0.0701148	-6.71737e-05
28	29	CRYAA	0.0701916	-0.000727291
28	30	CRYAA	0.0709438	-0.000711938
28	31	CRYAA	0.0715847	-0.000807838
28	32	CRYAA	0.0736181	0.000488694
28	33	CRYAA	0.0772576	0.00339135
28	34	CRYAA	0.0842803	0.00967721
28	35	CRYAA	0.0988333	0.0234934
28	36	CRYAA	0.125823	0.0497465
28	37	CRYAA	0.176474	0.0996603
28	38	CRYAA	0.26976	0.192209
28	39	CRYAA	0.435841	0.357553
28	40	CRYAA	0.638524	0.5595
29	1	CRYAA	0.00252547	-0.00128598
29	2	CRYAA	0.00338406	-0.000730716
29	3	CRYAA	0.00474716	0.000329057
29	4	CRYAA	0.00488637	0.000164943
29	5	CRYAA	0.00477989	-0.000244863
29	6	CRYAA	0.00532241	-5.66673e-06
29	7	CRYAA	0.00679077	0.00115937
29	8	CRYAA	0.00671176	0.000777038
29	9	CRYAA	0.00653559	0.000297549
29	10	CRYAA	0.00689987	0.000358502
29	11	CRYAA	0.00702974	0.00018505
29	12	CRYAA	0.00680422	-0.000343794
29	13	CRYAA	0.00684798	-0.000603358
29	14	CRYAA	0.00782673	7.20676e-05
29	15	CRYAA	0.00800022	-5.77661e-05
29	16	CRYAA	0.00847165	0.000110337
29	17	CRYAA	0.0089995	0.000334856
29	18	CRYAA	0.00880869	-0.000159276
29	19	CRYAA	0.00829544	-0.000975848
29	20	CRYAA	0.00825775	-0.00131687
29	21	CRYAA	0.00923704	-0.000640899
29	22	CRYAA	0.00944364	-0.000737623
29	23	CRYAA	0.00961428	-0.000870301
29	24	CRYAA	0.0101939	-0.000594042
29	25	CRYAA	0.0105154	-0.000575826
29	26	CRYAA	0.0108804	-0.000514165
29	27	CRYAA	0.0114937	-0.000204211
29	28	CRYAA	0.0116329	-0.000368294
29	29	CRYAA	0.0120134	-0.000291107
29	30	CRYAA	0.0136894	0.00108158
29	31	CRYAA	0.0165447	0.00363356
29	32	CRYAA	0.0231169	0.00990243
29	33	CRYAA	0.0339085	0.0203907
29	34	CRYAA	0.0538714	0.0400502
29	35	CRYAA	0.0938253	0.0797008
29	36	CRYAA	0.17023	0.155802
29	37	CRYAA	0.310802	0.296071
29	38	CRYAA	0.542093	0.527058
29	39	CRYAA	0.854978	0.83964
29	40	CRYAA	1.14497	1.12933
30	1	CRYAA	0.0954335	-0.00144115
30	2	CRYAA	0.0959155	-0.0019587
30	3	CRYAA	0.0948859	-0.0039879
30	4	CRYAA	0.0959236	-0.00394968
30	5	CRYAA	0.101439	0.000566384
30	6	CRYAA	0.102651	0.000778372
30	7	CRYAA	0.101755	-0.0011171
30	8	CRYAA	0.102246	-0.00162568
30	9	CRYAA	0.10581	0.000938651
30	10	CRYAA	0.107042	0.00117134
30	11	CRYAA	0.108182	0.00131168
30	12	CRYAA	0.109141	0.0012716
30	13	CRYAA	0.110105	0.00123536
30	14	CRYAA	0.111538	0.00166866
30	15	CRYAA	0.112512	0.00164328
30	16	CRYAA	0.113706	0.00183748
30	17	CRYAA	0.115368	0.00250011
30	18	CRYAA	0.116076	0.00220915
30	19	CRYAA	0.114683	-0.000184222
30	20	CRYAA	0.114659	-0.00120712
30	21	CRYAA	0.117423	0.00055752
30	22	CRYAA	0.11907	0.00120417
30	23	CRYAA	0.12027	0.00140512
30	24	CRYAA	0.119715	-0.000150022
30	25	CRYAA	0.119364	-0.00150022
30	26	CRYAA	0.120212	-0.00165131
30	27	CRYAA	0.121386	-0.00147756
30	28	CRYAA	0.123091	-0.000771953
30	29	CRYAA	0.124456	-0.000406126
30	30	CRYAA	0.124746	-0.00111592
30	31	CRYAA	0.126197	-0.000664267
30	32	CRYAA	0.127676	-0.000184923
30	33	CRYAA	0.128556	-0.000304874
30	34	CRYAA	0.133491	0.00363097
30	35	CRYAA	0.141863	0.0110028
30	36	CRYAA	0.15993	0.0280708
30	37	CRYAA	0.192954	0.0600946
30	38	CRYAA	0.256019	0.12216
30	39	CRYAA	0.362409	0.22755
30	40	CRYAA	0.496588	0.360731
31	1	CRYAA	0.0921964	-0.0114197
31	2	CRYAA	0.0942902	-0.0100738
31	3	CRYAA	0.0981445	-0.00696741
31	4	CRYAA	0.101015	-0.00484434
31	5	CRYAA	0.103871	-0.0027362
31	6	CRYAA	0.106682	-0.000673182
31	7	CRYAA	0.108583	0.000479371
31	8	CRYAA	0.109951	0.00109974
31	9	CRYAA	0.111726	0.00212654
31	10	CRYAA	0.112769	0.00242202
31	11	CRYAA	0.113839	0.00274451
31	12	CRYAA	0.114618	0.00277501
31	13	CRYAA	0.115809	0.00321815
31	14	CRYAA	0.116431	0.00309273
31	15	CRYAA	0.116121	0.00203492
31	16	CRYAA	0.116084	0.00124975
31	17	CRYAA	0.117353	0.00177063
31	18	CRYAA	0.117813	0.00148308
31	19	CRYAA	0.118066	0.00098848
31	20	CRYAA	0.118015	0.000189121
31	21	CRYAA	0.118429	-0.000144635
31	22	CRYAA	0.118652	-0.00066932
31	23	CRYAA	0.119083	-0.000986678
31	24	CRYAA	0.120072	-0.000744937
31	25	CRYAA	0.120461	-0.00110388
31	26	CRYAA	0.121669	-0.000644288
31	27	CRYAA	0.121526	-0.00153535
31	28	CRYAA	0.12171	-0.00209877
31	29	CRYAA	0.122733	-0.00182356
31	30	CRYAA	0.123788	-0.0015162
31	31	CRYAA	0.126867	0.000814706
31	32	CRYAA	0.133517	0.00671623
31	33	CRYAA	0.144852	0.0173038
31	34	CRYAA	0.168561	0.0402651
31	35	CRYAA	0.212569	0.083525
31	36	CRYAA	0.298124	0.168332
31	37	CRYAA	0.454449	0.323909
31	38	CRYAA	0.703744	0.572457
31	39	CRYAA	1.02197	0.889936
31	40	CRYAA	1.29944	1.16665
32	1	CRYAA	0.0705066	-0.0165723
32	2	CRYAA	0.0737953	-0.0140779
32	3	CRYAA	0.0794379	-0.00922959
32	4	CRYAA	0.0848242	-0.0046376
32	5	CRYAA	0.0883492	-0.00190683
32	6	CRYAA	0.0903408	-0.000709553
32	7	CRYAA	0.0928578	0.00101317
32	8	CRYAA	0.0940565	0.0014176
32	9	CRYAA	0.0951651	0.001732
32	10	CRYAA	0.0968558	0.00262843
32	11	CRYAA	0.0975415	0.00251986
32	12	CRYAA	0.0985113	0.00269538
32	13	CRYAA	0.0992391	0.00262892
32	14	CRYAA	0.100739	0.00333433
32	15	CRYAA	0.102015	0.00381584
32	16	CRYAA	0.101846	0.00285282
32	17	CRYAA	0.1015	0.0017124
32	18	CRYAA	0.102292	0.00171008
32	19	CRYAA	0.102854	0.00147859
32	20	CRYAA	0.102622	0.000452154
32	21	CRYAA	0.102662	-0.000301939
32	22	CRYAA	0.102811	-0.000948162
32	23	CRYAA	0.102931	-0.00162234
32	24	CRYAA	0.104188	-0.00115961
32	25	CRYAA	0.104124	-0.0020178
32	26	CRYAA	0.103919	-0.00301663
32	27	CRYAA	0.104071	-0.0036593
32	28	CRYAA	0.106922	-0.00160197
32	29	CRYAA	0.110138	0.000819762
32	30	CRYAA	0.11521	0.00509731
32	31	CRYAA	0.125524	0.0146168
32	32	CRYAA	0.144167	0.032466
32	33	CRYAA	0.181647	0.0691515
32	34	CRYAA	0.253095	0.139805
32	35	CRYAA	0.38311	0.269025
32	36	CRYAA	0.601329	0.48645
32	37	CRYAA	0.89629	0.780617
32	38	CRYAA	1.16044	1.04397
32	39	CRYAA	1.38859	1.27133
32	40	CRYAA	1.60828	1.49023
33	1	CRYAA	0.0129842	-0.00376009
33	2	CRYAA	0.0141697	-0.0028807
33	3	CRYAA	0.0156972	-0.00165932
33	4	CRYAA	0.0166701	-0.000992482
33	5	CRYAA	0.0170838	-0.000884909
33	6	CRYAA	0.0172934	-0.000981369
33	7	CRYAA	0.0180514	-0.000529475
33	8	CRYAA	0.0189956	0.000108634
33	9	CRYAA	0.0192648	7.16969e-05
33	10	CRYAA	0.0196518	0.000152632
33	11	CRYAA	0.0198655	6.01941e-05
33	12	CRYAA	0.0210194	0.000907978
33	13	CRYAA	0.0212024	0.000784919
33	14	CRYAA	0.0210558	0.000332228
33	15	CRYAA	0.0212708	0.000241102
33	16	CRYAA	0.0213901	5.42685e-05
33	17	CRYAA	0.0225367	0.000894813
33	18	CRYAA	0.0231644	0.00121641
33	19	CRYAA	0.0226881	0.00043396
33	20	CRYAA	0.0224728	-8.749e-05
33	21	CRYAA	0.0231921	0.000325752
33	22	CRYAA	0.0242423	0.00106981
33	23	CRYAA	0.0249315	0.00145298
33	24	CRYAA	0.0247243	0.000939688
33	25	CRYAA	0.0245107	0.000419976
33	26	CRYAA	0.0248318	0.000434933
33	27	CRYAA	0.0247314	2.84079e-05
33	28	CRYAA	0.0248484	-0.000160653
33	29	CRYAA	0.0249432	-0.000371933
33	30	CRYAA	0.0249483	-0.000672958
33	31	CRYAA	0.0257564	-0.000171003
33	32	CRYAA	0.0260101	-0.000223411
33	33	CRYAA	0.0264942	-4.54321e-05
33	34	CRYAA	0.026403	-0.000442746
33	35	CRYAA	0.0263975	-0.000754304
33	36	CRYAA	0.0265533	-0.000904603
33	37	CRYAA	0.02756	-0.000203975
33	38	CRYAA	0.0276488	-0.000421309
33	39	CRYAA	0.0279532	-0.000423008
33	40	CRYAA	0.028146	-0.000536285
34	1	CRYAA	0.0021103	-0.00389869
34	2	CRYAA	0.00274411	-0.0036276
34	3	CRYAA	0.00568	-0.00105445
34	4	CRYAA	0.00639656	-0.000700616
34	5	CRYAA	0.00735873	-0.000101172
34	6	CRYAA	0.00856791	0.000745283
34	7	CRYAA	0.00891532	0.000729962
34	8	CRYAA	0.00935756	0.000809469
34	9	CRYAA	0.00969996	0.000789146
34	10	CRYAA	0.0104916	0.00121801
34	11	CRYAA	0.0107783	0.00114203
34	12	CRYAA	0.0106202	0.000621197
34	13	CRYAA	0.0107024	0.000340698
34	14	CRYAA	0.0110725	0.000348018
34	15	CRYAA	0.0104436	-0.000643573
34	16	CRYAA	0.0104421	-0.00100778
34	17	CRYAA	0.011904	9.13588e-05
34	18	CRYAA	0.0119949	-0.000180484
34	19	CRYAA	0.0116064	-0.000931707
34	20	CRYAA	0.0112859	-0.00161492
34	21	CRYAA	0.011325	-0.00193858
34	22	CRYAA	0.0121543	-0.00147196
34	23	CRYAA	0.0132112	-0.000777823
34	24	CRYAA	0.0138617	-0.000490081
34	25	CRYAA	0.0140748	-0.00063971
34	26	CRYAA	0.014304	-0.00077323
34	27	CRYAA	0.0153028	-0.00013712
34	28	CRYAA	0.0171829	0.00138022
34	29	CRYAA	0.0204132	0.00424781
34	30	CRYAA	0.0273356	0.0108075
34	31	CRYAA	0.0407425	0.0238517
34	32	CRYAA	0.0669374	0.0496838
34	33	CRYAA	0.115798	0.0981818
34	34	CRYAA	0.20913	0.191151
34	35	CRYAA	0.372434	0.354092
34	36	CRYAA	0.61021	0.591506
34	37	CRYAA	0.853453	0.834386
34	38	CRYAA	1.11693	1.0975
34	39	CRYAA	1.40245	1.38265
34	40	CRYAA	1.61276	1.59261
35	1	CRYAA	0.00187586	-0.000579824
35	2	CRYAA	0.00198299	-0.000697125
35	3	CRYAA	0.00309848	0.000193937
35	4	CRYAA	0.00329694	0.000167971
35	5	CRYAA	0.00343358	8.01852e-05
35	6	CRYAA	0.00411619	0.000538369
35	7	CRYAA	0.00472159	0.000919345
35	8	CRYAA	0.00427206	0.000245388
35	9	CRYAA	0.00418333	-6.77687e-05
35	10	CRYAA	0.00479113	0.000315599
35	11	CRYAA	0.00497333	0.000273374
35	12	CRYAA	0.00541508	0.000490692
35	13	CRYAA	0.00537846	0.000229644
35	14	CRYAA	0.0051968	-0.000176444
35	15	CRYAA	0.00512465	-0.000473014
35	16	CRYAA	0.00526085	-0.000561248
35	17	CRYAA	0.00554411	-0.000502412
35	18	CRYAA	0.00565176	-0.000619184
35	19	CRYAA	0.00628239	-0.000212988
35	20	CRYAA	0.0063234	-0.0003964
35	21	CRYAA	0.00646132	-0.000482911
35	22	CRYAA	0.00681833	-0.000350329
35	23	CRYAA	0.00688314	-0.000509942
35	24	CRYAA	0.00718377	-0.000433747
35	25	CRYAA	0.00747942	-0.000362514
35	26	CRYAA	0.00693996	-0.00112641
35	27	CRYAA	0.00679717	-0.00149363
35	28	CRYAA	0.00755033	-0.000964892
35	29	CRYAA	0.00842172	-0.000317923
35	30	CRYAA	0.00932569	0.000361617
35	31	CRYAA	0.0101798	0.000991324
35	32	CRYAA	0.0136572	0.00424431
35	33	CRYAA	0.0187244	0.00908708
35	34	CRYAA	0.0285798	0.018718
35	35	CRYAA	0.0475145	0.0374283
35	36	CRYAA	0.0827405	0.0724299
35	37	CRYAA	0.146618	0.136083
35	38	CRYAA	0.245019	0.234259
35	39	CRYAA	0.37511	0.364126
35	40	CRYAA	0.516266	0.505057
36	1	CRYAA	0.0243396	-0.000571827
36	2	CRYAA	0.0246417	-0.000622471
36	3	CRYAA	0.0249768	-0.00064019
36	4	CRYAA	0.0259867	1.69801e-05
36	5	CRYAA	0.0268598	0.000537311
36	6	CRYAA	0.0271795	0.000504214
36	7	CRYAA	0.0271583	0.000130246
36	8	CRYAA	0.0271973	-0.000183539
36	9	CRYAA	0.0274022	-0.000331458
36	10	CRYAA	0.0286364	0.000549943
36	11	CRYAA	0.0289503	0.000511096
36	12	CRYAA	0.0294883	0.000696287
36	13	CRYAA	0.0297959	0.000651086
36	14	CRYAA	0.0301131	0.000615488
36	15	CRYAA	0.0302094	0.000359072
36	16	CRYAA	0.0305636	0.000360431
36	17	CRYAA	0.0299271	-0.000628783
36	18	CRYAA	0.0296672	-0.00124155
36	19	CRYAA	0.0300583	-0.00120323
36	20	CRYAA	0.0305243	-0.00108998
36	21	CRYAA	0.0307408	-0.00122625
36	22	CRYAA	0.0313987	-0.00092109
36	23	CRYAA	0.0315469	-0.00112567
36	24	CRYAA	0.0322093	-0.000816146
36	25	CRYAA	0.032647	-0.00073114
36	26	CRYAA	0.0348771	0.00114609
36	27	CRYAA	0.0381445	0.00406079
36	28	CRYAA	0.0447344	0.0102979
36	29	CRYAA	0.057685	0.0228957
36	30	CRYAA	0.0814152	0.046273
36	31	CRYAA	0.126423	0.090928
36	32	CRYAA	0.206632	0.170784
36	33	CRYAA	0.336563	0.300363
36	34	CRYAA	0.514996	0.478442
36	35	CRYAA	0.731456	0.69455
36	36	CRYAA	0.938506	0.901247
36	37	CRYAA	1.10035	1.06273
36	38	CRYAA	1.21328	1.17532
36	39	CRYAA	1.29546	1.25715
36	40	CRYAA	1.34881	1.31014
37	1	beta-actin	0.11177	-0.0014804
37	2	beta-actin	0.114755	-0.000878324
37	3	beta-actin	0.1182	0.000183834
37	4	beta-actin	0.120607	0.000207984
37	5	beta-actin	0.12244	-0.000340815
37	6	beta-actin	0.125367	0.000202671
37	7	beta-actin	0.127256	-0.000290376
37	8	beta-actin	0.129122	-0.000806921
37	9	beta-actin	0.133156	0.000843624
37	10	beta-actin	0.139719	0.00502422
37	11	beta-actin	0.14987	0.0127931
37	12	beta-actin	0.168248	0.0287883
37	13	beta-actin	0.201493	0.0596505
37	14	beta-actin	0.261557	0.117331
37	15	beta-actin	0.368503	0.221895
37	16	beta-actin	0.544778	0.395787
37	17	beta-actin	0.813275	0.661902
37	18	beta-actin	1.16495	1.01119
37	19	beta-actin	1.53953	1.3834
37	20	beta-actin	1.86549	1.70697
37	21	beta-actin	2.09868	1.93777
37	22	beta-actin	2.24004	2.07675
37	23	beta-actin	2.32489	2.15922
37	24	beta-actin	2.37359	2.20553
37	25	beta-actin	2.40191	2.23148
37	26	beta-actin	2.42167	2.24886
37	27	beta-actin	2.43618	2.26098
37	28	beta-actin	2.44756	2.26998
37	29	beta-actin	2.45871	2.27875
37	30	beta-actin	2.46698	2.28463
37	31	beta-actin	2.47262	2.28789
37	32	beta-actin	2.47476	2.28764
37	33	beta-actin	2.47752	2.28803
37	34	beta-actin	2.47737	2.28549
37	35	beta-actin	2.4736	2.27934
37	36	beta-actin	2.46908	2.27244
37	37	beta-actin	2.46584	2.26681
37	38	beta-actin	2.46363	2.26222
37	39	beta-actin	2.46191	2.25812
37	40	beta-actin	2.46086	2.25468
38	1	beta-actin	0.0200362	-0.000281507
38	2	beta-actin	0.0206745	-0.000192951
38	3	beta-actin	0.0216653	0.000247948
38	4	beta-actin	0.0220453	7.8216e-05
38	5	beta-actin	0.0228484	0.000331454
38	6	beta-actin	0.0230805	1.37232e-05
38	7	beta-actin	0.0233247	-0.000291932
38	8	beta-actin	0.0235197	-0.000646753
38	9	beta-actin	0.0241508	-0.000565443
38	10	beta-actin	0.0249165	-0.000349563
38	11	beta-actin	0.0269982	0.00118235
38	12	beta-actin	0.0318409	0.0054752
38	13	beta-actin	0.0385757	0.0116602
38	14	beta-actin	0.049983	0.0225176
38	15	beta-actin	0.0737039	0.0456887
38	16	beta-actin	0.118838	0.0902727
38	17	beta-actin	0.201067	0.171952
38	18	beta-actin	0.342685	0.31302
38	19	beta-actin	0.573167	0.542952
38	20	beta-actin	0.903814	0.87305
38	21	beta-actin	1.29802	1.2667
38	22	beta-actin	1.67788	1.64602
38	23	beta-actin	1.97318	1.94077
38	24	beta-actin	2.16715	2.13419
38	25	beta-actin	2.28116	2.24765
38	26	beta-actin	2.34768	2.31361
38	27	beta-actin	2.38594	2.35133
38	28	beta-actin	2.4098	2.37463
38	29	beta-actin	2.42374	2.38803
38	30	beta-actin	2.43613	2.39987
38	31	beta-actin	2.44543	2.40861
38	32	beta-actin	2.45413	2.41676
38	33	beta-actin	2.46201	2.4241
38	34	beta-actin	2.4658	2.42734
38	35	beta-actin	2.46756	2.42855
38	36	beta-actin	2.46572	2.42616
38	37	beta-actin	2.46146	2.42135
38	38	beta-actin	2.46044	2.41978
38	39	beta-actin	2.45812	2.41691
38	40	beta-actin	2.45553	2.41377
39	1	beta-actin	0.0400457	0.00232499
39	2	beta-actin	0.0403806	0.00211834
39	3	beta-actin	0.0405715	0.00176765
39	4	beta-actin	0.0408312	0.0014858
39	5	beta-actin	0.0401934	0.0003064
39	6	beta-actin	0.039788	-0.000640566
39	7	beta-actin	0.0389976	-0.00197252
39	8	beta-actin	0.0390131	-0.00249857
39	9	beta-actin	0.0402385	-0.00181475
39	10	beta-actin	0.0417929	-0.000801938
39	11	beta-actin	0.0439447	0.000808254
39	12	beta-actin	0.0470382	0.00336022
39	13	beta-actin	0.0528892	0.0086696
39	14	beta-actin	0.0649155	0.0201544
39	15	beta-actin	0.0864236	0.0411209
39	16	beta-actin	0.126677	0.0808332
39	17	beta-actin	0.202037	0.155651
39	18	beta-actin	0.331941	0.285014
39	19	beta-actin	0.545337	0.497868
39	20	beta-actin	0.860013	0.812003
39	21	beta-actin	1.24315	1.1946
39	22	beta-actin	1.62165	1.57256
39	23	beta-actin	1.92725	1.87761
39	24	beta-actin	2.13681	2.08664
39	25	beta-actin	2.26355	2.21284
39	26	beta-actin	2.33637	2.28511
39	27	beta-actin	2.37934	2.32754
39	28	beta-actin	2.40128	2.34894
39	29	beta-actin	2.41979	2.3669
39	30	beta-actin	2.43536	2.38193
39	31	beta-actin	2.45056	2.39659
39	32	beta-actin	2.46201	2.4075
39	33	beta-actin	2.47016	2.41511
39	34	beta-actin	2.47308	2.41749
39	35	beta-actin	2.47502	2.41888
39	36	beta-actin	2.47647	2.4198
39	37	beta-actin	2.47529	2.41807
39	38	beta-actin	2.4723	2.41454
39	39	beta-actin	2.47289	2.41459
39	40	beta-actin	2.47157	2.41273
40	1	beta-actin	0.0571798	0.00334647
40	2	beta-actin	0.0576715	0.00275789
40	3	beta-actin	0.0583409	0.00234702
40	4	beta-actin	0.057491	0.000416802
40	5	beta-actin	0.0570462	-0.00110826
40	6	beta-actin	0.0571788	-0.00205594
40	7	beta-actin	0.058622	-0.00169296
40	8	beta-actin	0.0612197	-0.000175567
40	9	beta-actin	0.0627407	0.000265138
40	10	beta-actin	0.0655596	0.00200377
40	11	beta-actin	0.0706907	0.00605463
40	12	beta-actin	0.0828284	0.017112
40	13	beta-actin	0.103606	0.0368096
40	14	beta-actin	0.142265	0.0743877
40	15	beta-actin	0.216218	0.147261
40	16	beta-actin	0.340928	0.27089
40	17	beta-actin	0.546826	0.475708
40	18	beta-actin	0.850767	0.778569
40	19	beta-actin	1.2383	1.16502
40	20	beta-actin	1.64086	1.5665
40	21	beta-actin	1.9735	1.89806
40	22	beta-actin	2.20043	2.12391
40	23	beta-actin	2.33949	2.26189
40	24	beta-actin	2.42158	2.3429
40	25	beta-actin	2.4657	2.38594
40	26	beta-actin	2.49476	2.41392
40	27	beta-actin	2.51322	2.4313
40	28	beta-actin	2.52577	2.44277
40	29	beta-actin	2.53433	2.45025
40	30	beta-actin	2.54021	2.45504
40	31	beta-actin	2.54803	2.46179
40	32	beta-actin	2.55608	2.46876
40	33	beta-actin	2.56087	2.47247
40	34	beta-actin	2.5607	2.47122
40	35	beta-actin	2.55874	2.46818
40	36	beta-actin	2.55528	2.46363
40	37	beta-actin	2.55138	2.45865
40	38	beta-actin	2.54897	2.45517
40	39	beta-actin	2.54497	2.45009
40	40	beta-actin	2.54285	2.44689
41	1	beta-actin	0.0595189	0.00274519
41	2	beta-actin	0.0596114	0.0022218
41	3	beta-actin	0.0595514	0.00154596
41	4	beta-actin	0.0595949	0.000973645
41	5	beta-actin	0.0594804	0.000243251
41	6	beta-actin	0.0585396	-0.00131342
41	7	beta-actin	0.0585999	-0.00186894
41	8	beta-actin	0.0597564	-0.0013283
41	9	beta-actin	0.0603349	-0.0013656
41	10	beta-actin	0.0624327	0.000116286
41	11	beta-actin	0.0659294	0.00299712
41	12	beta-actin	0.0721965	0.00864838
41	13	beta-actin	0.0820701	0.0179061
41	14	beta-actin	0.102716	0.0379359
41	15	beta-actin	0.140159	0.074763
41	16	beta-actin	0.208455	0.142443
41	17	beta-actin	0.327063	0.260435
41	18	beta-actin	0.527519	0.460276
41	19	beta-actin	0.830921	0.763062
41	20	beta-actin	1.22015	1.15168
41	21	beta-actin	1.63366	1.56457
41	22	beta-actin	1.98459	1.91488
41	23	beta-actin	2.22765	2.15733
41	24	beta-actin	2.37554	2.3046
41	25	beta-actin	2.4572	2.38564
41	26	beta-actin	2.49954	2.42737
41	27	beta-actin	2.52385	2.45107
41	28	beta-actin	2.53894	2.46554
41	29	beta-actin	2.55021	2.4762
41	30	beta-actin	2.55963	2.485
41	31	beta-actin	2.56977	2.49452
41	32	beta-actin	2.57613	2.50027
41	33	beta-actin	2.57781	2.50133
41	34	beta-actin	2.57795	2.50085
41	35	beta-actin	2.57271	2.495
41	36	beta-actin	2.56761	2.48928
41	37	beta-actin	2.56427	2.48532
41	38	beta-actin	2.56204	2.48248
41	39	beta-actin	2.56169	2.48151
41	40	beta-actin	2.5612	2.48041
42	1	beta-actin	0.0673812	-6.80145e-05
42	2	beta-actin	0.0691619	0.000119081
42	3	beta-actin	0.071922	0.00128551
42	4	beta-actin	0.0724157	0.000185652
42	5	beta-actin	0.0731532	-0.000670512
42	6	beta-actin	0.0748488	-0.00056848
42	7	beta-actin	0.0766224	-0.000388567
42	8	beta-actin	0.0783526	-0.000251912
42	9	beta-actin	0.0791591	-0.00103905
42	10	beta-actin	0.0814617	-0.000330083
42	11	beta-actin	0.0851628	0.00177744
42	12	beta-actin	0.0922094	0.00723041
42	13	beta-actin	0.105995	0.0194219
42	14	beta-actin	0.128634	0.0404676
42	15	beta-actin	0.170714	0.0809541
42	16	beta-actin	0.247058	0.155704
42	17	beta-actin	0.380913	0.287965
42	18	beta-actin	0.601342	0.506802
42	19	beta-actin	0.921623	0.825488
42	20	beta-actin	1.31536	1.21763
42	21	beta-actin	1.71036	1.61104
42	22	beta-actin	2.02875	1.92784
42	23	beta-actin	2.24337	2.14086
42	24	beta-actin	2.37209	2.26799
42	25	beta-actin	2.44699	2.3413
42	26	beta-actin	2.48945	2.38216
42	27	beta-actin	2.51384	2.40496
42	28	beta-actin	2.53244	2.42196
42	29	beta-actin	2.54475	2.43268
42	30	beta-actin	2.5527	2.43904
42	31	beta-actin	2.55872	2.44346
42	32	beta-actin	2.56558	2.44873
42	33	beta-actin	2.57178	2.45334
42	34	beta-actin	2.57358	2.45354
42	35	beta-actin	2.57282	2.45119
42	36	beta-actin	2.57152	2.4483
42	37	beta-actin	2.56983	2.44501
42	38	beta-actin	2.56548	2.43907
42	39	beta-actin	2.55941	2.4314
42	40	beta-actin	2.5535	2.4239
43	1	beta-actin	0.0322736	0.000487068
43	2	beta-actin	0.0325878	5.92952e-05
43	3	beta-actin	0.0339057	0.000635142
43	4	beta-actin	0.0351213	0.00110876
43	5	beta-actin	0.0352431	0.000488598
43	6	beta-actin	0.0353108	-0.000185629
43	7	beta-actin	0.0360257	-0.000212728
43	8	beta-actin	0.0364469	-0.000533588
43	9	beta-actin	0.0371804	-0.000542083
43	10	beta-actin	0.0370019	-0.00146258
43	11	beta-actin	0.037208	-0.00199838
43	12	beta-actin	0.0390791	-0.000869301
43	13	beta-actin	0.040689	-1.3732e-06
43	14	beta-actin	0.0450056	0.00357316
43	15	beta-actin	0.0506724	0.00849805
43	16	beta-actin	0.0608988	0.0179824
43	17	beta-actin	0.0821048	0.0384464
43	18	beta-actin	0.120634	0.0762333
43	19	beta-actin	0.190143	0.145
43	20	beta-actin	0.314364	0.26848
43	21	beta-actin	0.523948	0.477321
43	22	beta-actin	0.837599	0.790231
43	23	beta-actin	1.22724	1.17913
43	24	beta-actin	1.61838	1.56952
43	25	beta-actin	1.9362	1.8866
43	26	beta-actin	2.15099	2.10065
43	27	beta-actin	2.28084	2.22976
43	28	beta-actin	2.35419	2.30237
43	29	beta-actin	2.38613	2.33356
43	30	beta-actin	2.40536	2.35205
43	31	beta-actin	2.42329	2.36924
43	32	beta-actin	2.43243	2.37764
43	33	beta-actin	2.441	2.38547
43	34	beta-actin	2.45421	2.39793
43	35	beta-actin	2.4607	2.40369
43	36	beta-actin	2.46251	2.40476
43	37	beta-actin	2.46037	2.40188
43	38	beta-actin	2.45751	2.39827
43	39	beta-actin	2.45447	2.39449
43	40	beta-actin	2.45078	2.39005
44	1	beta-actin	0.0415735	0.00121723
44	2	beta-actin	0.0424366	0.00122121
44	3	beta-actin	0.0431727	0.00109825
44	4	beta-actin	0.0433259	0.000392335
44	5	beta-actin	0.043967	0.000174399
44	6	beta-actin	0.0440286	-0.000623089
44	7	beta-actin	0.0443212	-0.00118965
44	8	beta-actin	0.0460514	-0.000318485
44	9	beta-actin	0.0468548	-0.000374211
44	10	beta-actin	0.0473713	-0.000716781
44	11	beta-actin	0.0482204	-0.000726779
44	12	beta-actin	0.0520903	0.00228401
44	13	beta-actin	0.0566652	0.00599975
44	14	beta-actin	0.0656085	0.014084
44	15	beta-actin	0.0831408	0.0307572
44	16	beta-actin	0.117025	0.0637822
44	17	beta-actin	0.179754	0.125652
44	18	beta-actin	0.29241	0.23745
44	19	beta-actin	0.484127	0.428307
44	20	beta-actin	0.780547	0.723868
44	21	beta-actin	1.17107	1.11353
44	22	beta-actin	1.58856	1.53016
44	23	beta-actin	1.94671	1.88746
44	24	beta-actin	2.19818	2.13807
44	25	beta-actin	2.34691	2.28594
44	26	beta-actin	2.43014	2.36831
44	27	beta-actin	2.47742	2.41473
44	28	beta-actin	2.5096	2.44605
44	29	beta-actin	2.52734	2.46293
44	30	beta-actin	2.53614	2.47087
44	31	beta-actin	2.54728	2.48115
44	32	beta-actin	2.5543	2.48731
44	33	beta-actin	2.55772	2.48987
44	34	beta-actin	2.55717	2.48847
44	35	beta-actin	2.56133	2.49176
44	36	beta-actin	2.56354	2.49312
44	37	beta-actin	2.55968	2.4884
44	38	beta-actin	2.55736	2.48521
44	39	beta-actin	2.55285	2.47985
44	40	beta-actin	2.54428	2.47042
45	1	beta-actin	0.0323273	0.00128713
45	2	beta-actin	0.0328783	0.000480698
45	3	beta-actin	0.0346605	0.000905641
45	4	beta-actin	0.0360156	0.000903382
45	5	beta-actin	0.0367399	0.000270275
45	6	beta-actin	0.0372032	-0.000623692
45	7	beta-actin	0.0377748	-0.00140952
45	8	beta-actin	0.040372	-0.000169623
45	9	beta-actin	0.0411373	-0.000761692
45	10	beta-actin	0.041719	-0.0015373
45	11	beta-actin	0.0441719	-0.000441804
45	12	beta-actin	0.0488353	0.00286434
45	13	beta-actin	0.055724	0.00839563
45	14	beta-actin	0.0695458	0.0208601
45	15	beta-actin	0.0938449	0.0438019
45	16	beta-actin	0.13918	0.0877796
45	17	beta-actin	0.222372	0.169615
45	18	beta-actin	0.367831	0.313716
45	19	beta-actin	0.604805	0.549333
45	20	beta-actin	0.94471	0.887881
45	21	beta-actin	1.3544	1.29622
45	22	beta-actin	1.74886	1.68931
45	23	beta-actin	2.05535	1.99444
45	24	beta-actin	2.25229	2.19003
45	25	beta-actin	2.36744	2.30382
45	26	beta-actin	2.43212	2.36715
45	27	beta-actin	2.46924	2.40291
45	28	beta-actin	2.49353	2.42584
45	29	beta-actin	2.50746	2.43842
45	30	beta-actin	2.51739	2.44699
45	31	beta-actin	2.52713	2.45537
45	32	beta-actin	2.53147	2.45835
45	33	beta-actin	2.53896	2.46449
45	34	beta-actin	2.54408	2.46825
45	35	beta-actin	2.54551	2.46832
45	36	beta-actin	2.54214	2.4636
45	37	beta-actin	2.539	2.45909
45	38	beta-actin	2.5339	2.45264
45	39	beta-actin	2.53204	2.44942
45	40	beta-actin	2.53061	2.44663
46	1	beta-actin	0.000157164	0.00184601
46	2	beta-actin	0.000183786	0.00115952
46	3	beta-actin	0.000614491	0.00087711
46	4	beta-actin	0.00122661	0.000776119
46	5	beta-actin	0.00139544	0.000231835
46	6	beta-actin	0.00195896	8.22383e-05
46	7	beta-actin	0.00255087	-3.89677e-05
46	8	beta-actin	0.00257815	-0.000724796
46	9	beta-actin	0.00273954	-0.00127652
46	10	beta-actin	0.00335745	-0.00137173
46	11	beta-actin	0.00442111	-0.00102118
46	12	beta-actin	0.00560332	-0.000552075
46	13	beta-actin	0.00737345	0.000504942
46	14	beta-actin	0.0100946	0.00251302
46	15	beta-actin	0.0157291	0.00743437
46	16	beta-actin	0.0265926	0.0175847
46	17	beta-actin	0.0461751	0.0364541
46	18	beta-actin	0.0806109	0.0701768
46	19	beta-actin	0.145307	0.13416
46	20	beta-actin	0.260562	0.248702
46	21	beta-actin	0.454635	0.442062
46	22	beta-actin	0.749584	0.736298
46	23	beta-actin	1.1367	1.1227
46	24	beta-actin	1.55095	1.53624
46	25	beta-actin	1.90866	1.89323
46	26	beta-actin	2.15851	2.14237
46	27	beta-actin	2.31145	2.2946
46	28	beta-actin	2.39483	2.37726
46	29	beta-actin	2.43668	2.4184
46	30	beta-actin	2.46133	2.44234
46	31	beta-actin	2.47404	2.45433
46	32	beta-actin	2.48167	2.46126
46	33	beta-actin	2.49053	2.4694
46	34	beta-actin	2.49745	2.47561
46	35	beta-actin	2.49941	2.47686
46	36	beta-actin	2.49788	2.47461
46	37	beta-actin	2.49447	2.47049
46	38	beta-actin	2.48936	2.46466
46	39	beta-actin	2.48411	2.4587
46	40	beta-actin	2.47956	2.45343
47	1	beta-actin	0.0663821	0.00101597
47	2	beta-actin	0.0664859	0.000407288
47	3	beta-actin	0.0676558	0.000864775
47	4	beta-actin	0.0683865	0.000882991
47	5	beta-actin	0.0685684	0.000352516
47	6	beta-actin	0.0690991	0.000170683
47	7	beta-actin	0.0694877	-0.000153127
47	8	beta-actin	0.0694498	-0.000903506
47	9	beta-actin	0.0699297	-0.00113601
47	10	beta-actin	0.0711711	-0.00060705
47	11	beta-actin	0.071495	-0.000995614
47	12	beta-actin	0.0716811	-0.00152198
47	13	beta-actin	0.0736099	-0.000305617
47	14	beta-actin	0.076037	0.001409
47	15	beta-actin	0.0772833	0.00194294
47	16	beta-actin	0.0821657	0.0061129
47	17	beta-actin	0.09232	0.0155547
47	18	beta-actin	0.11145	0.0339727
47	19	beta-actin	0.145997	0.0678066
47	20	beta-actin	0.207861	0.128958
47	21	beta-actin	0.320307	0.240692
47	22	beta-actin	0.50686	0.426533
47	23	beta-actin	0.792479	0.711439
47	24	beta-actin	1.16999	1.08824
47	25	beta-actin	1.57476	1.49229
47	26	beta-actin	1.92055	1.83737
47	27	beta-actin	2.16594	2.08205
47	28	beta-actin	2.3145	2.22989
47	29	beta-actin	2.3955	2.31019
47	30	beta-actin	2.43571	2.34968
47	31	beta-actin	2.45689	2.37015
47	32	beta-actin	2.46575	2.3783
47	33	beta-actin	2.47367	2.3855
47	34	beta-actin	2.47997	2.39109
47	35	beta-actin	2.48277	2.39318
47	36	beta-actin	2.48559	2.39529
47	37	beta-actin	2.48312	2.39211
47	38	beta-actin	2.47969	2.38796
47	39	beta-actin	2.47602	2.38358
47	40	beta-actin	2.47289	2.37973
48	1	beta-actin	0.0216234	0.000395893
48	2	beta-actin	0.022736	0.00039132
48	3	beta-actin	0.0246386	0.00117678
48	4	beta-actin	0.0252762	0.00069712
48	5	beta-actin	0.0254722	-0.000224045
48	6	beta-actin	0.0260881	-0.00072532
48	7	beta-actin	0.0269661	-0.000964438
48	8	beta-actin	0.0280433	-0.00100447
48	9	beta-actin	0.0290182	-0.00114673
48	10	beta-actin	0.0311235	-0.000158557
48	11	beta-actin	0.0347489	0.00234966
48	12	beta-actin	0.0407065	0.00719009
48	13	beta-actin	0.0513205	0.0166869
48	14	beta-actin	0.0708173	0.0350665
48	15	beta-actin	0.107125	0.070257
48	16	beta-actin	0.174343	0.136358
48	17	beta-actin	0.295277	0.256175
48	18	beta-actin	0.497618	0.457399
48	19	beta-actin	0.801699	0.760363
48	20	beta-actin	1.19327	1.15081
48	21	beta-actin	1.59995	1.55638
48	22	beta-actin	1.93498	1.8903
48	23	beta-actin	2.16122	2.11542
48	24	beta-actin	2.29669	2.24977
48	25	beta-actin	2.37049	2.32245
48	26	beta-actin	2.40914	2.35999
48	27	beta-actin	2.4317	2.38143
48	28	beta-actin	2.44542	2.39403
48	29	beta-actin	2.45115	2.39864
48	30	beta-actin	2.46001	2.40639
48	31	beta-actin	2.467	2.41226
48	32	beta-actin	2.47078	2.41492
48	33	beta-actin	2.47403	2.41705
48	34	beta-actin	2.47307	2.41498
48	35	beta-actin	2.47256	2.41335
48	36	beta-actin	2.47189	2.41156
48	37	beta-actin	2.46922	2.40777
48	38	beta-actin	2.46285	2.40028
48	39	beta-actin	2.46179	2.39811
48	40	beta-actin	2.46162	2.39683
49	1	beta-actin	0.119247	-0.00102983
49	2	beta-actin	0.122333	-0.00115251
49	3	beta-actin	0.126833	0.00014005
49	4	beta-actin	0.130531	0.000629978
49	5	beta-actin	0.133871	0.000762503
49	6	beta-actin	0.135621	-0.000694912
49	7	beta-actin	0.138782	-0.000741932
49	8	beta-actin	0.141234	-0.00149759
49	9	beta-actin	0.145367	-0.000572102
49	10	beta-actin	0.151121	0.00197401
49	11	beta-actin	0.161189	0.00883371
49	12	beta-actin	0.179331	0.0237684
49	13	beta-actin	0.212595	0.0538248
49	14	beta-actin	0.270987	0.109008
49	15	beta-actin	0.375524	0.210338
49	16	beta-actin	0.550583	0.382189
49	17	beta-actin	0.814768	0.643167
49	18	beta-actin	1.15852	0.983714
49	19	beta-actin	1.52604	1.34802
49	20	beta-actin	1.84837	1.66715
49	21	beta-actin	2.07871	1.89428
49	22	beta-actin	2.22473	2.03709
49	23	beta-actin	2.31314	2.12229
49	24	beta-actin	2.36436	2.17031
49	25	beta-actin	2.39636	2.1991
49	26	beta-actin	2.41817	2.21769
49	27	beta-actin	2.43579	2.23211
49	28	beta-actin	2.44964	2.24275
49	29	beta-actin	2.46056	2.25046
49	30	beta-actin	2.47062	2.25731
49	31	beta-actin	2.48012	2.26361
49	32	beta-actin	2.4862	2.26648
49	33	beta-actin	2.4921	2.26917
49	34	beta-actin	2.49489	2.26875
49	35	beta-actin	2.49536	2.26602
49	36	beta-actin	2.49418	2.26163
49	37	beta-actin	2.49241	2.25665
49	38	beta-actin	2.49015	2.25118
49	39	beta-actin	2.48883	2.24666
49	40	beta-actin	2.48734	2.24196
50	1	beta-actin	0.0277993	0.00118745
50	2	beta-actin	0.0291008	0.00146963
50	3	beta-actin	0.0302807	0.00163036
50	4	beta-actin	0.0306692	0.000999587
[truncated: 1,876 more rows]

## Sheet: Results
Block Type	96-Well Block (0.2mL)
Calibration Background is expired	No
Calibration Background performed on	2016-02-19 13:04:02 PM CST
Calibration FAM is expired	No
Calibration FAM performed on	2016-02-19 13:49:08 PM CST
Calibration NED is expired	No
Calibration NED performed on	2016-02-19 13:11:46 PM CST
Calibration ROI is expired	No
Calibration ROI performed on	2016-02-19 12:42:23 PM CST
Calibration ROX is expired	No
Calibration ROX performed on	2016-02-19 13:41:49 PM CST
Calibration SYBR is expired	No
Calibration SYBR performed on	2016-02-19 13:26:29 PM CST
Calibration TAMRA is expired	No
Calibration TAMRA performed on	2016-02-19 13:33:48 PM CST
Calibration Uniformity is expired	No
Calibration Uniformity performed on	2016-02-19 12:57:16 PM CST
Calibration VIC is expired	No
Calibration VIC performed on	2016-02-19 13:19:06 PM CST
Chemistry	SYBR_GREEN
Experiment Barcode
Experiment Comments
Experiment File Name	E:\科研\论文\CRYAA(EMSA)——J Ophthal\BMC\补实验\qRT-PCR实验\2016-04-28 142423LIUXIN.eds
Experiment Name	2016-04-28 142423LIUXIN
Experiment Run Start Time	2016-04-28 14:54:20 PM CST
Experiment Run Stop Time	2016-04-28 16:40:55 PM CST
Experiment Type	Comparative Cт (ΔΔCт)
Experiment User Name
Instrument Name	278881388
Instrument Serial Number	278881388
Instrument Type	ViiA(TM) 7 System
Passive Reference	ROX
Quantification Cycle Method	Ct
Signal Smoothing On	true
Stage/ Cycle where Analysis is performed	Stage 2, Step 2
Well	Well Position	Omit	Sample Name	Target Name	Task	Reporter	Quencher	Quantity	Quantity Mean	Quantity SD	RQ	RQ Min	RQ Max	CT	Ct Mean	Ct SD	Delta Ct	Delta Ct Mean	Delta Ct SE	Delta Delta Ct	Automatic Ct Threshold	Ct Threshold	Automatic Baseline	Baseline Start	Baseline End	Comments	Custom1	Custom2	Custom3	Custom4	Custom5	Custom6	Tm1	Tm2	Tm3	MTP	EXPFAIL	HIGHSD	NOAMP	OUTLIERRG
1	A1	FALSE	1	CRYAA	UNKNOWN	SYBR	None							32.7982	32.9566	1.58323					TRUE	0.0461599	TRUE	1	40								88.1054			N	N	Y	N	N
2	A2	FALSE	2	CRYAA	UNKNOWN	SYBR	None							33.6275	33.2454	0.540378					TRUE	0.0461599	TRUE	1	40								76.1972			N	N	Y	N	N
3	A3	FALSE	12	CRYAA	UNKNOWN	SYBR	None							31.991	31.4977	0.697636					TRUE	0.0461599	TRUE	1	40								88.2039			N	N	Y	N	N
4	A4	FALSE	8	CRYAA	UNKNOWN	SYBR	None							31.0058	33.1092	2.53579					TRUE	0.0461599	TRUE	1	40								76.394	88.3023		Y	N	Y	N	N
5	A5	FALSE	4	CRYAA	UNKNOWN	SYBR	None							38.1817	36.8408	2.2056					TRUE	0.0461599	TRUE	1	40								80.6259			N	N	Y	N	N
6	A6	FALSE	3	CRYAA	UNKNOWN	SYBR	None							36.5586	34.9312	2.91508					TRUE	0.0461599	TRUE	1	40								76.1972			N	N	Y	N	N
7	A7	FALSE	15	CRYAA	UNKNOWN	SYBR	None							33.5666	33.9273	0.510127					TRUE	0.0461599	TRUE	1	40								88.4991	73.9336		Y	N	Y	N	N
8	A8	FALSE	10	CRYAA	UNKNOWN	SYBR	None							32.5063	32.482	0.0544338					TRUE	0.0461599	TRUE	1	40								88.3023	76.0004		Y	N	N	N	N
9	A9	FALSE	16	CRYAA	UNKNOWN	SYBR	None							31.5059	31.3261	0.254386					TRUE	0.0461599	TRUE	1	40								88.3023			N	N	N	N	N
10	A10	FALSE	18	CRYAA	UNKNOWN	SYBR	None							30.8378	32.912	2.69928					TRUE	0.0461599	TRUE	1	40								88.007			N	N	Y	N	N
11	A11	FALSE	17	CRYAA	UNKNOWN	SYBR	None							34.4771	34.6958	0.557313					TRUE	0.0461599	TRUE	1	40								89.8769			N	N	Y	N	N
12	A12	FALSE	11	CRYAA	UNKNOWN	SYBR	None							Undetermined	31.3495	1.90119					TRUE	0.0461599	TRUE	1	40								60.746			N	Y	N	Y	N
13	B1	FALSE	1	CRYAA	UNKNOWN	SYBR	None							31.4586	32.9566	1.58323					TRUE	0.0461599	TRUE	1	40								76.0988			N	N	Y	N	N
14	B2	FALSE	2	CRYAA	UNKNOWN	SYBR	None							32.8633	33.2454	0.540378					TRUE	0.0461599	TRUE	1	40								76.1972			N	N	Y	N	N
15	B3	FALSE	12	CRYAA	UNKNOWN	SYBR	None							31.0044	31.4977	0.697636					TRUE	0.0461599	TRUE	1	40								88.2039	73.7368		Y	N	Y	N	N
16	B4	FALSE	8	CRYAA	UNKNOWN	SYBR	None							32.3968	33.1092	2.53579					TRUE	0.0461599	TRUE	1	40								88.3023	73.8352		Y	N	Y	N	N
17	B5	FALSE	4	CRYAA	UNKNOWN	SYBR	None							38.0455	36.8408	2.2056					TRUE	0.0461599	TRUE	1	40								74.5241			N	N	Y	N	N
18	B6	FALSE	3	CRYAA	UNKNOWN	SYBR	None							31.5658	34.9312	2.91508					TRUE	0.0461599	TRUE	1	40								88.4007			N	N	Y	N	Y
19	B7	FALSE	15	CRYAA	UNKNOWN	SYBR	None							Undetermined	33.9273	0.510127					TRUE	0.0461599	TRUE	1	40								60.9428	71.178	78.9528	Y	Y	N	N	N
20	B8	FALSE	10	CRYAA	UNKNOWN	SYBR	None							32.4197	32.482	0.0544338					TRUE	0.0461599	TRUE	1	40								88.4007			N	N	N	N	N
21	B9	FALSE	16	CRYAA	UNKNOWN	SYBR	None							31.1462	31.3261	0.254386					TRUE	0.0461599	TRUE	1	40								88.3023			N	N	N	N	N
22	B10	FALSE	18	CRYAA	UNKNOWN	SYBR	None							35.9638	32.912	2.69928					TRUE	0.0461599	TRUE	1	40								76.0004			N	N	Y	N	N
23	B11	FALSE	17	CRYAA	UNKNOWN	SYBR	None							34.2809	34.6958	0.557313					TRUE	0.0461599	TRUE	1	40								74.4257			N	N	Y	N	N
24	B12	FALSE	11	CRYAA	UNKNOWN	SYBR	None							32.6939	31.3495	1.90119					TRUE	0.0461599	TRUE	1	40								88.2039			N	N	Y	N	N
25	C1	FALSE	1	CRYAA	UNKNOWN	SYBR	None							34.6131	32.9566	1.58323					TRUE	0.0461599	TRUE	1	40								76.394			N	N	Y	N	N
26	C2	FALSE	2	CRYAA	UNKNOWN	SYBR	None							Undetermined	33.2454	0.540378					TRUE	0.0461599	TRUE	1	40								61.2381			N	Y	N	Y	N
27	C3	FALSE	12	CRYAA	UNKNOWN	SYBR	None							Undetermined	31.4977	0.697636					TRUE	0.0461599	TRUE	1	40								94.1088	86.7276	74.3273	Y	Y	N	Y	N
28	C4	FALSE	8	CRYAA	UNKNOWN	SYBR	None							35.925	33.1092	2.53579					TRUE	0.0461599	TRUE	1	40								75.213			N	N	Y	N	N
29	C5	FALSE	4	CRYAA	UNKNOWN	SYBR	None							34.2952	36.8408	2.2056					TRUE	0.0461599	TRUE	1	40								75.7051			N	N	Y	N	N
30	C6	FALSE	3	CRYAA	UNKNOWN	SYBR	None							36.6692	34.9312	2.91508					TRUE	0.0461599	TRUE	1	40								76.6893			N	N	Y	N	N
31	C7	FALSE	15	CRYAA	UNKNOWN	SYBR	None							34.288	33.9273	0.510127					TRUE	0.0461599	TRUE	1	40								74.6226			N	N	Y	N	N
32	C8	FALSE	10	CRYAA	UNKNOWN	SYBR	None							32.5201	32.482	0.0544338					TRUE	0.0461599	TRUE	1	40								88.4007	76.7877		Y	N	N	N	N
33	C9	FALSE	16	CRYAA	UNKNOWN	SYBR	None							Undetermined	31.3261	0.254386					TRUE	0.0461599	TRUE	1	40								61.7301			N	Y	N	Y	N
34	C10	FALSE	18	CRYAA	UNKNOWN	SYBR	None							31.9342	32.912	2.69928					TRUE	0.0461599	TRUE	1	40								88.3023	75.7051		Y	N	Y	N	N
35	C11	FALSE	17	CRYAA	UNKNOWN	SYBR	None							35.3293	34.6958	0.557313					TRUE	0.0461599	TRUE	1	40								76.0004	85.9403		Y	N	Y	N	N
36	C12	FALSE	11	CRYAA	UNKNOWN	SYBR	None							30.0052	31.3495	1.90119					TRUE	0.0461599	TRUE	1	40								76.2956	88.1054		Y	N	Y	N	N
37	D1	FALSE	1	beta-actin	UNKNOWN	SYBR	None				1	0.172059	5.81195	15.3089	15.3625	0.0472213		-17.5941	0.914486	0	TRUE	0.27061	TRUE	1	40								88.2039			N	N	N	N	N
38	D2	FALSE	2	beta-actin	UNKNOWN	SYBR	None				0.261884	0.109487	0.626403	17.7409	17.5843	0.175733		-15.6611	0.395346	1.933	TRUE	0.27061	TRUE	1	40								88.3023			N	N	N	N	N
39	D3	FALSE	12	beta-actin	UNKNOWN	SYBR	None				0.0690374	0.0229582	0.207602	17.9056	17.7601	0.131402		-13.7376	0.499103	3.85648	TRUE	0.27061	TRUE	1	40								88.3023			N	N	N	N	N
40	D4	FALSE	8	beta-actin	UNKNOWN	SYBR	None				0.707611	0.0422606	11.8482	15.9906	16.014	0.0487664		-17.0951	1.46431	0.498971	TRUE	0.27061	TRUE	1	40								88.3023			N	N	N	N	N
41	D5	FALSE	4	beta-actin	UNKNOWN	SYBR	None				4.53566	0.390181	52.7248	17.0325	17.0654	0.0991011		-19.7754	1.27469	-2.18131	TRUE	0.27061	TRUE	1	40								88.2039			N	N	N	N	N
42	D6	FALSE	3	beta-actin	UNKNOWN	SYBR	None				1.6314	0.063237	42.0871	16.886	16.631	0.244321		-18.3002	1.68892	-0.706111	TRUE	0.27061	TRUE	1	40								88.4007			N	N	N	N	N
43	D7	FALSE	15	beta-actin	UNKNOWN	SYBR	None				0.0830404	0.0374027	0.184364	19.9728	19.9232	0.0430338		-14.0041	0.361569	3.59004	TRUE	0.27061	TRUE	1	40								88.6959			N	N	N	N	N
44	D8	FALSE	10	beta-actin	UNKNOWN	SYBR	None				0.0938601	0.0827536	0.106457	18.188	18.3013	0.0994179		-14.1807	0.0654394	3.41334	TRUE	0.27061	TRUE	1	40								88.7944			N	N	N	N	N
45	D9	FALSE	16	beta-actin	UNKNOWN	SYBR	None				0.0625349	0.0419789	0.0931567	17.7423	17.7312	0.0294095		-13.5949	0.180678	3.99919	TRUE	0.27061	TRUE	1	40								88.5975			N	N	N	N	N
46	D10	FALSE	18	beta-actin	UNKNOWN	SYBR	None				0.034741	0.00172932	0.697926	20.116	20.1651	0.0705232		-12.7469	1.55896	4.84722	TRUE	0.27061	TRUE	1	40								88.1054			N	N	N	N	N
47	D11	FALSE	17	beta-actin	UNKNOWN	SYBR	None				0.0588308	0.031563	0.109656	21.1768	21.189	0.0589071		-13.5068	0.323557	4.08728	TRUE	0.27061	TRUE	1	40								88.1054			N	N	N	N	N
48	D12	FALSE	11	beta-actin	UNKNOWN	SYBR	None				0.0967695	0.00498072	1.88012	17.0607	17.1247	0.0681688		-14.2248	1.34492	3.3693	TRUE	0.27061	TRUE	1	40								88.5975			N	N	N	N	N
49	E1	FALSE	1	beta-actin	UNKNOWN	SYBR	None				1	0.172059	5.81195	15.3807	15.3625	0.0472213		-17.5941	0.914486	0	TRUE	0.27061	TRUE	1	40								88.3023			N	N	N	N	N
50	E2	FALSE	2	beta-actin	UNKNOWN	SYBR	None				0.261884	0.109487	0.626403	17.6177	17.5843	0.175733		-15.6611	0.395346	1.933	TRUE	0.27061	TRUE	1	40								88.4007			N	N	N	N	N
51	E3	FALSE	12	beta-actin	UNKNOWN	SYBR	None				0.0690374	0.0229582	0.207602	17.7247	17.7601	0.131402		-13.7376	0.499103	3.85648	TRUE	0.27061	TRUE	1	40								88.4991			N	N	N	N	N
52	E4	FALSE	8	beta-actin	UNKNOWN	SYBR	None				0.707611	0.0422606	11.8482	15.9815	16.014	0.0487664		-17.0951	1.46431	0.498971	TRUE	0.27061	TRUE	1	40								88.2039			N	N	N	N	N
53	E5	FALSE	4	beta-actin	UNKNOWN	SYBR	None				4.53566	0.390181	52.7248	17.1768	17.0654	0.0991011		-19.7754	1.27469	-2.18131	TRUE	0.27061	TRUE	1	40								88.1054			N	N	N	N	N
54	E6	FALSE	3	beta-actin	UNKNOWN	SYBR	None				1.6314	0.063237	42.0871	16.6081	16.631	0.244321		-18.3002	1.68892	-0.706111	TRUE	0.27061	TRUE	1	40								88.4991			N	N	N	N	N
55	E7	FALSE	15	beta-actin	UNKNOWN	SYBR	None				0.0830404	0.0374027	0.184364	19.9015	19.9232	0.0430338		-14.0041	0.361569	3.59004	TRUE	0.27061	TRUE	1	40								88.7944			N	N	N	N	N
56	E8	FALSE	10	beta-actin	UNKNOWN	SYBR	None				0.0938601	0.0827536	0.106457	18.3421	18.3013	0.0994179		-14.1807	0.0654394	3.41334	TRUE	0.27061	TRUE	1	40								88.6959			N	N	N	N	N
57	E9	FALSE	16	beta-actin	UNKNOWN	SYBR	None				0.0625349	0.0419789	0.0931567	17.7534	17.7312	0.0294095		-13.5949	0.180678	3.99919	TRUE	0.27061	TRUE	1	40								88.5975			N	N	N	N	N
58	E10	FALSE	18	beta-actin	UNKNOWN	SYBR	None				0.034741	0.00172932	0.697926	20.1334	20.1651	0.0705232		-12.7469	1.55896	4.84722	TRUE	0.27061	TRUE	1	40								88.1054			N	N	N	N	N
59	E11	FALSE	17	beta-actin	UNKNOWN	SYBR	None				0.0588308	0.031563	0.109656	21.1371	21.189	0.0589071		-13.5068	0.323557	4.08728	TRUE	0.27061	TRUE	1	40								88.007			N	N	N	N	N
60	E12	FALSE	11	beta-actin	UNKNOWN	SYBR	None				0.0967695	0.00498072	1.88012	17.1964	17.1247	0.0681688		-14.2248	1.34492	3.3693	TRUE	0.27061	TRUE	1	40								88.5975			N	N	N	N	N
61	F1	FALSE	1	beta-actin	UNKNOWN	SYBR	None				1	0.172059	5.81195	15.398	15.3625	0.0472213		-17.5941	0.914486	0	TRUE	0.27061	TRUE	1	40								88.4007			N	N	N	N	N
62	F2	FALSE	2	beta-actin	UNKNOWN	SYBR	None				0.261884	0.109487	0.626403	17.3943	17.5843	0.175733		-15.6611	0.395346	1.933	TRUE	0.27061	TRUE	1	40								88.4007			N	N	N	N	N
63	F3	FALSE	12	beta-actin	UNKNOWN	SYBR	None				0.0690374	0.0229582	0.207602	17.65	17.7601	0.131402		-13.7376	0.499103	3.85648	TRUE	0.27061	TRUE	1	40								88.4991			N	N	N	N	N
64	F4	FALSE	8	beta-actin	UNKNOWN	SYBR	None				0.707611	0.0422606	11.8482	16.0701	16.014	0.0487664		-17.0951	1.46431	0.498971	TRUE	0.27061	TRUE	1	40								88.2039			N	N	N	N	N
65	F5	FALSE	4	beta-actin	UNKNOWN	SYBR	None				4.53566	0.390181	52.7248	16.9869	17.0654	0.0991011		-19.7754	1.27469	-2.18131	TRUE	0.27061	TRUE	1	40								88.2039			N	N	N	N	N
66	F6	FALSE	3	beta-actin	UNKNOWN	SYBR	None				1.6314	0.063237	42.0871	16.3989	16.631	0.244321		-18.3002	1.68892	-0.706111	TRUE	0.27061	TRUE	1	40								88.4007			N	N	N	N	N
67	F7	FALSE	15	beta-actin	UNKNOWN	SYBR	None				0.0830404	0.0374027	0.184364	19.8954	19.9232	0.0430338		-14.0041	0.361569	3.59004	TRUE	0.27061	TRUE	1	40								88.7944			N	N	N	N	N
68	F8	FALSE	10	beta-actin	UNKNOWN	SYBR	None				0.0938601	0.0827536	0.106457	18.3738	18.3013	0.0994179		-14.1807	0.0654394	3.41334	TRUE	0.27061	TRUE	1	40								88.6959			N	N	N	N	N
69	F9	FALSE	16	beta-actin	UNKNOWN	SYBR	None				0.0625349	0.0419789	0.0931567	17.6978	17.7312	0.0294095		-13.5949	0.180678	3.99919	TRUE	0.27061	TRUE	1	40								88.4991			N	N	N	N	N
70	F10	FALSE	18	beta-actin	UNKNOWN	SYBR	None				0.034741	0.00172932	0.697926	20.2459	20.1651	0.0705232		-12.7469	1.55896	4.84722	TRUE	0.27061	TRUE	1	40								88.1054			N	N	N	N	N
71	F11	FALSE	17	beta-actin	UNKNOWN	SYBR	None				0.0588308	0.031563	0.109656	21.253	21.189	0.0589071		-13.5068	0.323557	4.08728	TRUE	0.27061	TRUE	1	40								88.007			N	N	N	N	N
72	F12	FALSE	11	beta-actin	UNKNOWN	SYBR	None				0.0967695	0.00498072	1.88012	17.117	17.1247	0.0681688		-14.2248	1.34492	3.3693	TRUE	0.27061	TRUE	1	40								88.5975			N	N	N	N	N
73	G1	FALSE	9	CRYAA	UNKNOWN	SYBR	None							31.6	33.9138	3.27212					TRUE	0.0461599	TRUE	1	40								88.1054			N	N	Y	N	N
74	G2	FALSE	9	CRYAA	UNKNOWN	SYBR	None							Undetermined	33.9138	3.27212					TRUE	0.0461599	TRUE	1	40								60.8444			N	Y	N	Y	N
75	G3	FALSE	9	CRYAA	UNKNOWN	SYBR	None							36.2275	33.9138	3.27212					TRUE	0.0461599	TRUE	1	40								76.0988			N	N	Y	N	N
76	G4	FALSE	14	CRYAA	UNKNOWN	SYBR	None							32.5475	33.0726	0.805692					TRUE	0.0461599	TRUE	1	40								88.2039			N	N	Y	N	N
77	G5	FALSE	14	CRYAA	UNKNOWN	SYBR	None							34.0003	33.0726	0.805692					TRUE	0.0461599	TRUE	1	40								88.3023			N	N	Y	N	N
78	G6	FALSE	14	CRYAA	UNKNOWN	SYBR	None							32.6702	33.0726	0.805692					TRUE	0.0461599	TRUE	1	40								88.3023			N	N	Y	N	N
79	G7	FALSE	6	CRYAA	UNKNOWN	SYBR	None							33.2803	32.2125	0.924899					TRUE	0.0461599	TRUE	1	40								76.4924			N	N	Y	N	Y
80	G8	FALSE	6	CRYAA	UNKNOWN	SYBR	None							31.6634	32.2125	0.924899					TRUE	0.0461599	TRUE	1	40								76.4924			N	N	Y	N	N
81	G9	FALSE	6	CRYAA	UNKNOWN	SYBR	None							31.6938	32.2125	0.924899					TRUE	0.0461599	TRUE	1	40								88.5975	75.5083		Y	N	Y	N	N
82	G10	FALSE	5	CRYAA	UNKNOWN	SYBR	None							32.5881	32.1593	0.598202					TRUE	0.0461599	TRUE	1	40								88.2039			N	N	Y	N	N
83	G11	FALSE	5	CRYAA	UNKNOWN	SYBR	None							31.4759	32.1593	0.598202					TRUE	0.0461599	TRUE	1	40								76.2956			N	N	Y	N	N
84	G12	FALSE	5	CRYAA	UNKNOWN	SYBR	None							32.4139	32.1593	0.598202					TRUE	0.0461599	TRUE	1	40								76.0988			N	N	Y	N	N
85	H1	FALSE	9	beta-actin	UNKNOWN	SYBR	None				0.434131	0.00263345	71.5677	17.6225	17.5235	0.0858616		-16.3903	2.31427	1.2038	TRUE	0.27061	TRUE	1	40								88.4007			N	N	N	N	N
86	H2	FALSE	9	beta-actin	UNKNOWN	SYBR	None				0.434131	0.00263345	71.5677	17.4703	17.5235	0.0858616		-16.3903	2.31427	1.2038	TRUE	0.27061	TRUE	1	40								88.4991			N	N	N	N	N
87	H3	FALSE	9	beta-actin	UNKNOWN	SYBR	None				0.434131	0.00263345	71.5677	17.4776	17.5235	0.0858616		-16.3903	2.31427	1.2038	TRUE	0.27061	TRUE	1	40								88.4991			N	N	N	N	N
88	H4	FALSE	14	beta-actin	UNKNOWN	SYBR	None				0.125483	0.0510688	0.308329	18.5412	18.473	0.074216		-14.5997	0.467136	2.99444	TRUE	0.27061	TRUE	1	40								88.5975			N	N	N	N	N
89	H5	FALSE	14	beta-actin	UNKNOWN	SYBR	None				0.125483	0.0510688	0.308329	18.394	18.473	0.074216		-14.5997	0.467136	2.99444	TRUE	0.27061	TRUE	1	40								88.6959			N	N	N	N	N
90	H6	FALSE	14	beta-actin	UNKNOWN	SYBR	None				0.125483	0.0510688	0.308329	18.4837	18.473	0.074216		-14.5997	0.467136	2.99444	TRUE	0.27061	TRUE	1	40								88.7944			N	N	N	N	N
91	H7	FALSE	6	beta-actin	UNKNOWN	SYBR	None				0.00427419	0.00152827	0.0119539	22.4502	22.4885	0.0365497		-9.72396	0.534408	7.87013	TRUE	0.27061	TRUE	1	40								88.2039			N	N	N	N	N
92	H8	FALSE	6	beta-actin	UNKNOWN	SYBR	None				0.00427419	0.00152827	0.0119539	22.4924	22.4885	0.0365497		-9.72396	0.534408	7.87013	TRUE	0.27061	TRUE	1	40								88.1054			N	N	N	N	N
93	H9	FALSE	6	beta-actin	UNKNOWN	SYBR	None				0.00427419	0.00152827	0.0119539	22.523	22.4885	0.0365497		-9.72396	0.534408	7.87013	TRUE	0.27061	TRUE	1	40								88.1054			N	N	N	N	N
94	H10	FALSE	5	beta-actin	UNKNOWN	SYBR	None				0.00241868	0.00118722	0.00492752	23.2857	23.2568	0.228776		-8.90253	0.369767	8.69156	TRUE	0.27061	TRUE	1	40								87.9086			N	N	N	N	N
95	H11	FALSE	5	beta-actin	UNKNOWN	SYBR	None				0.00241868	0.00118722	0.00492752	23.4697	23.2568	0.228776		-8.90253	0.369767	8.69156	TRUE	0.27061	TRUE	1	40								87.9086			N	N	N	N	N
96	H12	FALSE	5	beta-actin	UNKNOWN	SYBR	None				0.00241868	0.00118722	0.00492752	23.0149	23.2568	0.228776		-8.90253	0.369767	8.69156	TRUE	0.27061	TRUE	1	40								87.6134			N	N	N	N	N
Analysis Type	Singleplex
Endogenous Control	CRYAA
RQ Min/Max Confidence Level	95.0
Reference Sample	1

## Sheet: Melt Curve Raw Data
Block Type	96-Well Block (0.2mL)
Calibration Background is expired	No
Calibration Background performed on	2016-02-19 13:04:02 PM CST
Calibration FAM is expired	No
Calibration FAM performed on	2016-02-19 13:49:08 PM CST
Calibration NED is expired	No
Calibration NED performed on	2016-02-19 13:11:46 PM CST
Calibration ROI is expired	No
Calibration ROI performed on	2016-02-19 12:42:23 PM CST
Calibration ROX is expired	No
Calibration ROX performed on	2016-02-19 13:41:49 PM CST
Calibration SYBR is expired	No
Calibration SYBR performed on	2016-02-19 13:26:29 PM CST
Calibration TAMRA is expired	No
Calibration TAMRA performed on	2016-02-19 13:33:48 PM CST
Calibration Uniformity is expired	No
Calibration Uniformity performed on	2016-02-19 12:57:16 PM CST
Calibration VIC is expired	No
Calibration VIC performed on	2016-02-19 13:19:06 PM CST
Chemistry	SYBR_GREEN
Experiment Barcode
Experiment Comments
Experiment File Name	E:\科研\论文\CRYAA(EMSA)——J Ophthal\BMC\补实验\qRT-PCR实验\2016-04-28 142423LIUXIN.eds
Experiment Name	2016-04-28 142423LIUXIN
Experiment Run Start Time	2016-04-28 14:54:20 PM CST
Experiment Run Stop Time	2016-04-28 16:40:55 PM CST
Experiment Type	Comparative Cт (ΔΔCт)
Experiment User Name
Instrument Name	278881388
Instrument Serial Number	278881388
Instrument Type	ViiA(TM) 7 System
Passive Reference	ROX
Quantification Cycle Method	Ct
Signal Smoothing On	true
Stage/ Cycle where Analysis is performed	Stage 2, Step 2
Well	Well Position	Reading	Temperature	Fluorescence	Derivative
1	A1	1	60.1555	1.59313	0.0503768
1	A1	2	60.3523	1.59563	0.0464356
1	A1	3	60.5492	1.59666	0.043324
1	A1	4	60.746	1.59539	0.0420159
1	A1	5	60.9428	1.59845	0.0428018
1	A1	6	61.1397	1.59267	0.0452182
1	A1	7	61.3365	1.5866	0.0483966
1	A1	8	61.5333	1.58024	0.0515619
1	A1	9	61.7301	1.57678	0.0543329
1	A1	10	61.927	1.57714	0.0567045
1	A1	11	62.1238	1.57056	0.0588339
1	A1	12	62.3206	1.567	0.0608559
1	A1	13	62.5175	1.55855	0.0628446
1	A1	14	62.7143	1.55727	0.0648473
1	A1	15	62.9111	1.55186	0.0669076
1	A1	16	63.108	1.54691	0.0690333
1	A1	17	63.3048	1.54235	0.071188
1	A1	18	63.5016	1.53563	0.0733303
1	A1	19	63.6985	1.53181	0.0755018
1	A1	20	63.8953	1.52398	0.0778829
1	A1	21	64.0921	1.51674	0.0807372
1	A1	22	64.2889	1.51448	0.0842777
1	A1	23	64.4858	1.51096	0.0885409
1	A1	24	64.6826	1.49943	0.0933684
1	A1	25	64.8794	1.49334	0.0985236
1	A1	26	65.0763	1.48609	0.103832
1	A1	27	65.2731	1.47747	0.10923
1	A1	28	65.4699	1.46912	0.114699
1	A1	29	65.6668	1.46295	0.120133
1	A1	30	65.8636	1.45316	0.125294
1	A1	31	66.0604	1.44188	0.129869
1	A1	32	66.2572	1.43135	0.13362
1	A1	33	66.4541	1.42213	0.136492
1	A1	34	66.6509	1.4095	0.138612
1	A1	35	66.8477	1.40131	0.140181
1	A1	36	67.0446	1.39089	0.141369
1	A1	37	67.2414	1.3801	0.142262
1	A1	38	67.4382	1.36944	0.142911
1	A1	39	67.6351	1.35653	0.143393
1	A1	40	67.8319	1.34677	0.143799
1	A1	41	68.0287	1.33792	0.144175
1	A1	42	68.2256	1.32925	0.144471
1	A1	43	68.4224	1.31644	0.144594
1	A1	44	68.6192	1.29984	0.144529
1	A1	45	68.816	1.29485	0.144398
1	A1	46	69.0129	1.28339	0.144388
1	A1	47	69.2097	1.27457	0.144594
1	A1	48	69.4065	1.26351	0.144914
1	A1	49	69.6034	1.25022	0.145095
1	A1	50	69.8002	1.24114	0.144883
1	A1	51	69.997	1.22818	0.144178
1	A1	52	70.1939	1.21776	0.143081
1	A1	53	70.3907	1.209	0.141849
1	A1	54	70.5875	1.19688	0.14079
1	A1	55	70.7844	1.1871	0.140178
1	A1	56	70.9812	1.17826	0.140184
1	A1	57	71.178	1.16464	0.140821
1	A1	58	71.3748	1.15854	0.141921
1	A1	59	71.5717	1.14734	0.143155
1	A1	60	71.7685	1.13465	0.144134
1	A1	61	71.9653	1.12353	0.14456
1	A1	62	72.1622	1.11231	0.144339
1	A1	63	72.359	1.0999	0.143592
1	A1	64	72.5558	1.0941	0.14258
1	A1	65	72.7527	1.08143	0.141594
1	A1	66	72.9495	1.06926	0.14091
1	A1	67	73.1463	1.06014	0.14078
1	A1	68	73.3432	1.05084	0.141429
1	A1	69	73.54	1.03979	0.143005
1	A1	70	73.7368	1.02954	0.145516
1	A1	71	73.9336	1.02063	0.14881
1	A1	72	74.1305	1.00731	0.152628
1	A1	73	74.3273	0.995946	0.156696
1	A1	74	74.5241	0.983836	0.160801
1	A1	75	74.721	0.972662	0.164784
1	A1	76	74.9178	0.959681	0.168456
1	A1	77	75.1146	0.947472	0.171501
1	A1	78	75.3115	0.933856	0.173441
1	A1	79	75.5083	0.921378	0.173721
1	A1	80	75.7051	0.906109	0.171902
1	A1	81	75.9019	0.89143	0.167868
1	A1	82	76.0988	0.87911	0.161942
1	A1	83	76.2956	0.867289	0.154824
1	A1	84	76.4924	0.858394	0.147389
1	A1	85	76.6893	0.847144	0.140427
1	A1	86	76.8861	0.837624	0.13446
1	A1	87	77.0829	0.83059	0.129692
1	A1	88	77.2798	0.819147	0.126087
1	A1	89	77.4766	0.809531	0.123494
1	A1	90	77.6734	0.802727	0.121739
1	A1	91	77.8703	0.792136	0.120653
1	A1	92	78.0671	0.786045	0.120053
1	A1	93	78.2639	0.775121	0.119725
1	A1	94	78.4607	0.765414	0.119439
1	A1	95	78.6576	0.758041	0.118992
1	A1	96	78.8544	0.749311	0.118243
1	A1	97	79.0512	0.739829	0.117136
1	A1	98	79.2481	0.730094	0.115711
1	A1	99	79.4449	0.722514	0.114084
1	A1	100	79.6417	0.714751	0.112426
1	A1	101	79.8386	0.705796	0.110933
1	A1	102	80.0354	0.69805	0.109786
1	A1	103	80.2322	0.689327	0.109121
1	A1	104	80.4291	0.682837	0.108985
1	A1	105	80.6259	0.674853	0.109296
1	A1	106	80.8227	0.667588	0.109845
1	A1	107	81.0195	0.657701	0.110352
1	A1	108	81.2164	0.64934	0.110566
1	A1	109	81.4132	0.640699	0.110363
1	A1	110	81.61	0.633341	0.10979
1	A1	111	81.8069	0.623142	0.10903
1	A1	112	82.0037	0.617091	0.10831
1	A1	113	82.2005	0.608379	0.10778
1	A1	114	82.3974	0.602868	0.107453
1	A1	115	82.5942	0.593287	0.107213
1	A1	116	82.791	0.584358	0.1069
1	A1	117	82.9879	0.577201	0.106416
1	A1	118	83.1847	0.56841	0.105767
1	A1	119	83.3815	0.562315	0.105042
1	A1	120	83.5783	0.554238	0.104345
1	A1	121	83.7752	0.545724	0.103737
1	A1	122	83.972	0.538208	0.103231
1	A1	123	84.1688	0.531012	0.102817
1	A1	124	84.3657	0.524057	0.102498
1	A1	125	84.5625	0.514661	0.102307
1	A1	126	84.7593	0.507616	0.102292
1	A1	127	84.9562	0.502108	0.102491
1	A1	128	85.153	0.492901	0.102922
1	A1	129	85.3498	0.485093	0.103591
1	A1	130	85.5466	0.476936	0.104556
1	A1	131	85.7435	0.470055	0.106041
1	A1	132	85.9403	0.463003	0.108615
1	A1	133	86.1371	0.453665	0.113473
1	A1	134	86.334	0.445404	0.122745
1	A1	135	86.5308	0.438501	0.139726
1	A1	136	86.7276	0.431155	0.168737
1	A1	137	86.9245	0.424108	0.214286
1	A1	138	87.1213	0.411776	0.279305
1	A1	139	87.3181	0.39922	0.362632
1	A1	140	87.515	0.379173	0.456687
1	A1	141	87.7118	0.345043	0.546888
1	A1	142	87.9086	0.285896	0.614242
1	A1	143	88.1054	0.186153	0.641107
1	A1	144	88.3023	0.0707128	0.617975
1	A1	145	88.4991	0.0163876	0.547819
1	A1	146	88.6959	0.0106478	0.445378
1	A1	147	88.8928	0.0100355	0.331564
1	A1	148	89.0896	0.00934915	0.225993
1	A1	149	89.2864	0.00889663	0.141353
1	A1	150	89.4833	0.00943742	0.081741
1	A1	151	89.6801	0.00884918	0.044548
1	A1	152	89.8769	0.00701838	0.0238905
1	A1	153	90.0738	0.00718923	0.0136206
1	A1	154	90.2706	0.00784144	0.00896974
1	A1	155	90.4674	0.00526064	0.00691978
1	A1	156	90.6642	0.00603512	0.00586614
1	A1	157	90.8611	0.00557998	0.00510084
1	A1	158	91.0579	0.00501993	0.00439372
1	A1	159	91.2547	0.00504574	0.00373238
1	A1	160	91.4516	0.00451815	0.00318027
1	A1	161	91.6484	0.00515635	0.00280134
1	A1	162	91.8452	0.00482997	0.00262429
1	A1	163	92.0421	0.00501435	0.00263847
1	A1	164	92.2389	0.00242331	0.00281258
1	A1	165	92.4357	0.00556431	0.0031162
1	A1	166	92.6326	0.00383036	0.00352291
1	A1	167	92.8294	0.00275175	0.00398942
1	A1	168	93.0262	0.00359484	0.00442744
1	A1	169	93.223	0.0028325	0.0046965
1	A1	170	93.4199	0.00271635	0.00463806
1	A1	171	93.6167	0.00044554	0.00414652
1	A1	172	93.8135	0.000524118	0.00324106
1	A1	173	94.0104	0.00146671	0.0020878
1	A1	174	94.2072	0.00203049	0.000944454
1	A1	175	94.404	0.00158235	5.21777e-05
1	A1	176	94.6009	0.00213987	-0.000461385
1	A1	177	94.7977	0.00213603	-0.000612679
2	A2	1	60.1555	1.49396	0.089458
2	A2	2	60.3523	1.49634	0.0851374
2	A2	3	60.5492	1.49191	0.0810098
2	A2	4	60.746	1.49044	0.0781219
2	A2	5	60.9428	1.48559	0.0771281
2	A2	6	61.1397	1.47894	0.0781214
2	A2	7	61.3365	1.47155	0.0807341
2	A2	8	61.5333	1.46874	0.0844068
2	A2	9	61.7301	1.45773	0.0886175
2	A2	10	61.927	1.45332	0.0929938
2	A2	11	62.1238	1.44642	0.0973044
2	A2	12	62.3206	1.43754	0.101415
2	A2	13	62.5175	1.42863	0.105246
2	A2	14	62.7143	1.42087	0.108759
2	A2	15	62.9111	1.41293	0.111944
2	A2	16	63.108	1.40458	0.114838
2	A2	17	63.3048	1.39395	0.117538
2	A2	18	63.5016	1.38547	0.120203
2	A2	19	63.6985	1.37329	0.123003
2	A2	20	63.8953	1.36999	0.12603
2	A2	21	64.0921	1.35678	0.129242
2	A2	22	64.2889	1.34731	0.13249
2	A2	23	64.4858	1.33564	0.135624
2	A2	24	64.6826	1.32318	0.138583
2	A2	25	64.8794	1.31433	0.141404
2	A2	26	65.0763	1.30581	0.144151
2	A2	27	65.2731	1.29013	0.14683
2	A2	28	65.4699	1.28084	0.149368
2	A2	29	65.6668	1.26886	0.151654
2	A2	30	65.8636	1.257	0.153605
2	A2	31	66.0604	1.24392	0.155203
2	A2	32	66.2572	1.23217	0.156505
2	A2	33	66.4541	1.22205	0.1576
2	A2	34	66.6509	1.20559	0.158543
2	A2	35	66.8477	1.19646	0.159304
2	A2	36	67.0446	1.18484	0.159747
2	A2	37	67.2414	1.17066	0.1597
2	A2	38	67.4382	1.15743	0.159055
2	A2	39	67.6351	1.14436	0.157848
2	A2	40	67.8319	1.13251	0.156234
2	A2	41	68.0287	1.12237	0.154384
2	A2	42	68.2256	1.11088	0.152346
2	A2	43	68.4224	1.097	0.150018
2	A2	44	68.6192	1.08597	0.147204
2	A2	45	68.816	1.07434	0.143753
2	A2	46	69.0129	1.0635	0.139676
2	A2	47	69.2097	1.05167	0.13519
2	A2	48	69.4065	1.04172	0.130687
2	A2	49	69.6034	1.03306	0.126633
2	A2	50	69.8002	1.0228	0.123461
2	A2	51	69.997	1.01471	0.121474
2	A2	52	70.1939	1.00696	0.120805
2	A2	53	70.3907	0.996082	0.121433
2	A2	54	70.5875	0.986969	0.12324
2	A2	55	70.7844	0.979758	0.126064
2	A2	56	70.9812	0.967923	0.129761
2	A2	57	71.178	0.958302	0.134236
2	A2	58	71.3748	0.947554	0.139462
2	A2	59	71.5717	0.936934	0.145489
2	A2	60	71.7685	0.92658	0.152449
2	A2	61	71.9653	0.913593	0.16056
2	A2	62	72.1622	0.899902	0.170102
2	A2	63	72.359	0.888518	0.181346
2	A2	64	72.5558	0.875711	0.194429
2	A2	65	72.7527	0.86014	0.209249
2	A2	66	72.9495	0.842689	0.225421
2	A2	67	73.1463	0.826578	0.242347
2	A2	68	73.3432	0.802601	0.259369
2	A2	69	73.54	0.782791	0.275951
2	A2	70	73.7368	0.760651	0.291856
2	A2	71	73.9336	0.735343	0.307271
2	A2	72	74.1305	0.709257	0.322866
2	A2	73	74.3273	0.684892	0.339734
2	A2	74	74.5241	0.661587	0.359223
2	A2	75	74.721	0.631929	0.382642
2	A2	76	74.9178	0.603933	0.4109
2	A2	77	75.1146	0.573674	0.444116
2	A2	78	75.3115	0.540185	0.481274
2	A2	79	75.5083	0.501543	0.52004
2	A2	80	75.7051	0.458728	0.556821
2	A2	81	75.9019	0.409569	0.587155
2	A2	82	76.0988	0.357402	0.606376
2	A2	83	76.2956	0.301618	0.610448
2	A2	84	76.4924	0.245559	0.596785
2	A2	85	76.6893	0.191671	0.564861
2	A2	86	76.8861	0.143954	0.516462
2	A2	87	77.0829	0.101618	0.455467
2	A2	88	77.2798	0.0710712	0.387173
2	A2	89	77.4766	0.0488303	0.317335
2	A2	90	77.6734	0.0325937	0.251148
2	A2	91	77.8703	0.0231996	0.19246
2	A2	92	78.0671	0.0167411	0.143405
2	A2	93	78.2639	0.0112077	0.104477
2	A2	94	78.4607	0.00739138	0.0749423
2	A2	95	78.6576	0.00606941	0.0533829
2	A2	96	78.8544	0.00367115	0.038172
2	A2	97	79.0512	0.00221297	0.0277819
2	A2	98	79.2481	0.00234357	0.0209135
2	A2	99	79.4449	0.00114182	0.0165092
2	A2	100	79.6417	0.000198145	0.0137257
2	A2	101	79.8386	-0.000989754	0.0119135
2	A2	102	80.0354	-0.00153027	0.010614
2	A2	103	80.2322	-0.00240502	0.00955406
2	A2	104	80.4291	-0.00353136	0.00861919
2	A2	105	80.6259	-0.00402628	0.00779861
2	A2	106	80.8227	-0.00365825	0.00711863
2	A2	107	81.0195	-0.00411144	0.00659064
2	A2	108	81.2164	-0.00524424	0.00619327
2	A2	109	81.4132	-0.00572081	0.0058854
2	A2	110	81.61	-0.00594799	0.0056283
2	A2	111	81.8069	-0.00661289	0.00539621
2	A2	112	82.0037	-0.00553371	0.0051733
2	A2	113	82.2005	-0.00835593	0.00494877
2	A2	114	82.3974	-0.00710545	0.00471978
2	A2	115	82.5942	-0.00778528	0.00449814
2	A2	116	82.791	-0.00823086	0.0043092
2	A2	117	82.9879	-0.00879175	0.00417734
2	A2	118	83.1847	-0.00872711	0.00410572
2	A2	119	83.3815	-0.00806583	0.00406643
2	A2	120	83.5783	-0.00979809	0.00401193
2	A2	121	83.7752	-0.0101595	0.00390282
2	A2	122	83.972	-0.010158	0.00373262
2	A2	123	84.1688	-0.00982632	0.00353095
2	A2	124	84.3657	-0.0110227	0.00334225
2	A2	125	84.5625	-0.0107713	0.00319564
2	A2	126	84.7593	-0.0108579	0.00308848
2	A2	127	84.9562	-0.0105319	0.00299638
2	A2	128	85.153	-0.0118858	0.0029024
2	A2	129	85.3498	-0.0126836	0.00282109
2	A2	130	85.5466	-0.0115722	0.00279432
2	A2	131	85.7435	-0.0116694	0.00285932
2	A2	132	85.9403	-0.0112576	0.00301647
2	A2	133	86.1371	-0.0138349	0.00322561
2	A2	134	86.334	-0.0120541	0.00343272
2	A2	135	86.5308	-0.0133612	0.00359927
2	A2	136	86.7276	-0.0140072	0.00370699
2	A2	137	86.9245	-0.0126141	0.00373977
2	A2	138	87.1213	-0.014213	0.00366953
2	A2	139	87.3181	-0.0141438	0.00346862
2	A2	140	87.515	-0.0154914	0.00314104
2	A2	141	87.7118	-0.0150024	0.00274204
2	A2	142	87.9086	-0.0146922	0.00236193
2	A2	143	88.1054	-0.0152977	0.00208096
2	A2	144	88.3023	-0.0148249	0.00192647
2	A2	145	88.4991	-0.0149373	0.00186188
2	A2	146	88.6959	-0.0160852	0.00181179
2	A2	147	88.8928	-0.0156146	0.00170426
2	A2	148	89.0896	-0.01577	0.00150569
2	A2	149	89.2864	-0.0165127	0.001235
2	A2	150	89.4833	-0.016108	0.000956655
2	A2	151	89.6801	-0.0154045	0.000758437
2	A2	152	89.8769	-0.0165933	0.000720338
2	A2	153	90.0738	-0.0160004	0.000882071
2	A2	154	90.2706	-0.0149743	0.0012203
2	A2	155	90.4674	-0.0166445	0.00164806
2	A2	156	90.6642	-0.0168037	0.00204158
2	A2	157	90.8611	-0.0166376	0.00228613
2	A2	158	91.0579	-0.0167896	0.00232064
2	A2	159	91.2547	-0.0179371	0.00216121
2	A2	160	91.4516	-0.0172972	0.00189268
2	A2	161	91.6484	-0.0172924	0.00163147
2	A2	162	91.8452	-0.017152	0.00147373
2	A2	163	92.0421	-0.0175633	0.00145269
2	A2	164	92.2389	-0.0171386	0.001529
2	A2	165	92.4357	-0.0178878	0.00162315
2	A2	166	92.6326	-0.0186978	0.00167192
2	A2	167	92.8294	-0.0183066	0.00167025
2	A2	168	93.0262	-0.0176129	0.00166643
2	A2	169	93.223	-0.018295	0.00171254
2	A2	170	93.4199	-0.0182324	0.00180851
2	A2	171	93.6167	-0.0181544	0.00188611
2	A2	172	93.8135	-0.0192807	0.00184869
2	A2	173	94.0104	-0.0201257	0.00163802
2	A2	174	94.2072	-0.0183684	0.00127762
2	A2	175	94.404	-0.0192154	0.000861356
2	A2	176	94.6009	-0.0192134	0.000498801
2	A2	177	94.7977	-0.0185236	0.000258523
3	A3	1	60.1555	1.81719	0.0639056
3	A3	2	60.3523	1.8145	0.0613712
3	A3	3	60.5492	1.80843	0.0580494
3	A3	4	60.746	1.80608	0.0545973
3	A3	5	60.9428	1.80226	0.0517811
3	A3	6	61.1397	1.79843	0.0502297
3	A3	7	61.3365	1.79705	0.0502726
3	A3	8	61.5333	1.79143	0.0518966
3	A3	9	61.7301	1.78711	0.0548275
3	A3	10	61.927	1.78387	0.0586425
3	A3	11	62.1238	1.7799	0.0629129
3	A3	12	62.3206	1.77203	0.0673211
3	A3	13	62.5175	1.76555	0.0717427
3	A3	14	62.7143	1.75941	0.0762403
3	A3	15	62.9111	1.75389	0.0809608
3	A3	16	63.108	1.74904	0.0860087
3	A3	17	63.3048	1.73945	0.0913593
3	A3	18	63.5016	1.73387	0.0968893
3	A3	19	63.6985	1.72249	0.102462
3	A3	20	63.8953	1.71379	0.107991
3	A3	21	64.0921	1.70584	0.113432
3	A3	22	64.2889	1.6956	0.118721
3	A3	23	64.4858	1.68722	0.12372
3	A3	24	64.6826	1.67399	0.128254
3	A3	25	64.8794	1.65999	0.132175
3	A3	26	65.0763	1.65272	0.135422
3	A3	27	65.2731	1.64011	0.138019
3	A3	28	65.4699	1.62707	0.140036
3	A3	29	65.6668	1.61427	0.141551
3	A3	30	65.8636	1.60488	0.142628
3	A3	31	66.0604	1.59106	0.143335
3	A3	32	66.2572	1.57968	0.143747
3	A3	33	66.4541	1.56656	0.143952
3	A3	34	66.6509	1.55389	0.144011
3	A3	35	66.8477	1.54284	0.143918
3	A3	36	67.0446	1.53387	0.143594
3	A3	37	67.2414	1.51753	0.142955
3	A3	38	67.4382	1.50448	0.142032
3	A3	39	67.6351	1.49252	0.141021
3	A3	40	67.8319	1.48456	0.14023
3	A3	41	68.0287	1.47072	0.13992
3	A3	42	68.2256	1.46089	0.140154
3	A3	43	68.4224	1.44788	0.140754
3	A3	44	68.6192	1.43805	0.14139
3	A3	45	68.816	1.42389	0.141753
3	A3	46	69.0129	1.4104	0.141699
3	A3	47	69.2097	1.39935	0.141284
3	A3	48	69.4065	1.38848	0.140668
3	A3	49	69.6034	1.37608	0.139972
3	A3	50	69.8002	1.36769	0.139207
3	A3	51	69.997	1.35128	0.138306
3	A3	52	70.1939	1.34026	0.137233
3	A3	53	70.3907	1.32789	0.136068
3	A3	54	70.5875	1.31888	0.134996
3	A3	55	70.7844	1.30857	0.134202
3	A3	56	70.9812	1.29353	0.133778
3	A3	57	71.178	1.28638	0.133672
3	A3	58	71.3748	1.27328	0.13372
3	A3	59	71.5717	1.26246	0.133717
3	A3	60	71.7685	1.24959	0.133511
3	A3	61	71.9653	1.24026	0.13307
3	A3	62	72.1622	1.22603	0.132494
3	A3	63	72.359	1.21639	0.131961
3	A3	64	72.5558	1.20793	0.13163
3	A3	65	72.7527	1.19478	0.131551
3	A3	66	72.9495	1.18402	0.13163
3	A3	67	73.1463	1.17383	0.131678
3	A3	68	73.3432	1.16161	0.13149
3	A3	69	73.54	1.14931	0.130932
3	A3	70	73.7368	1.13858	0.12999
3	A3	71	73.9336	1.12861	0.128774
3	A3	72	74.1305	1.11712	0.127478
3	A3	73	74.3273	1.10674	0.126326
3	A3	74	74.5241	1.09559	0.125507
3	A3	75	74.721	1.08776	0.125121
3	A3	76	74.9178	1.07539	0.125139
3	A3	77	75.1146	1.06697	0.125419
3	A3	78	75.3115	1.05535	0.125763
3	A3	79	75.5083	1.0418	0.12599
3	A3	80	75.7051	1.03527	0.125992
3	A3	81	75.9019	1.02274	0.125734
3	A3	82	76.0988	1.01279	0.125227
3	A3	83	76.2956	1.00138	0.124491
3	A3	84	76.4924	0.991124	0.123532
3	A3	85	76.6893	0.982163	0.122356
3	A3	86	76.8861	0.970922	0.121005
3	A3	87	77.0829	0.958779	0.119587
3	A3	88	77.2798	0.950694	0.118284
3	A3	89	77.4766	0.94062	0.117307
3	A3	90	77.6734	0.931657	0.116808
3	A3	91	77.8703	0.922154	0.116787
3	A3	92	78.0671	0.912691	0.117073
3	A3	93	78.2639	0.901438	0.117366
3	A3	94	78.4607	0.892203	0.117347
3	A3	95	78.6576	0.882559	0.116815
3	A3	96	78.8544	0.869841	0.115762
3	A3	97	79.0512	0.861874	0.114383
3	A3	98	79.2481	0.851795	0.112987
3	A3	99	79.4449	0.845576	0.111874
3	A3	100	79.6417	0.833228	0.111224
3	A3	101	79.8386	0.825974	0.111055
3	A3	102	80.0354	0.815901	0.111263
3	A3	103	80.2322	0.806213	0.111671
3	A3	104	80.4291	0.796119	0.112078
3	A3	105	80.6259	0.789876	0.112291
3	A3	106	80.8227	0.777858	0.112162
3	A3	107	81.0195	0.766857	0.11164
3	A3	108	81.2164	0.758367	0.110796
3	A3	109	81.4132	0.749279	0.109802
3	A3	110	81.61	0.741207	0.108849
3	A3	111	81.8069	0.731389	0.108061
3	A3	112	82.0037	0.722204	0.107462
3	A3	113	82.2005	0.712952	0.107
3	A3	114	82.3974	0.705019	0.106618
3	A3	115	82.5942	0.696036	0.106299
3	A3	116	82.791	0.684847	0.10607
3	A3	117	82.9879	0.679188	0.105957
3	A3	118	83.1847	0.670208	0.105929
3	A3	119	83.3815	0.660072	0.105889
3	A3	120	83.5783	0.651183	0.105717
3	A3	121	83.7752	0.641631	0.105356
3	A3	122	83.972	0.633002	0.104857
3	A3	123	84.1688	0.623284	0.104368
3	A3	124	84.3657	0.617029	0.104031
3	A3	125	84.5625	0.607591	0.103883
3	A3	126	84.7593	0.599579	0.103827
3	A3	127	84.9562	0.590035	0.103691
3	A3	128	85.153	0.578366	0.103365
3	A3	129	85.3498	0.57219	0.102902
3	A3	130	85.5466	0.563079	0.102571
3	A3	131	85.7435	0.554933	0.10286
3	A3	132	85.9403	0.546675	0.10454
3	A3	133	86.1371	0.538615	0.10887
3	A3	134	86.334	0.530436	0.117962
3	A3	135	86.5308	0.520591	0.135171
3	A3	136	86.7276	0.512956	0.165205
3	A3	137	86.9245	0.504191	0.213506
3	A3	138	87.1213	0.492897	0.284491
3	A3	139	87.3181	0.479618	0.378675
3	A3	140	87.515	0.455739	0.489535
3	A3	141	87.7118	0.422378	0.601937
3	A3	142	87.9086	0.356058	0.694065
3	A3	143	88.1054	0.233402	0.743465
3	A3	144	88.3023	0.075534	0.735257
3	A3	145	88.4991	-0.0202224	0.668537
3	A3	146	88.6959	-0.0397468	0.557287
3	A3	147	88.8928	-0.0413296	0.425045
3	A3	148	89.0896	-0.0430492	0.296204
3	A3	149	89.2864	-0.0420833	0.188431
3	A3	150	89.4833	-0.0421845	0.109383
3	A3	151	89.6801	-0.0415678	0.057973
3	A3	152	89.8769	-0.0428789	0.0281349
3	A3	153	90.0738	-0.0430853	0.0126276
3	A3	154	90.2706	-0.0419657	0.00541841
3	A3	155	90.4674	-0.0425791	0.00247006
3	A3	156	90.6642	-0.042302	0.00150136
3	A3	157	90.8611	-0.0432778	0.00138422
3	A3	158	91.0579	-0.0421642	0.00159774
3	A3	159	91.2547	-0.0425883	0.00188573
3	A3	160	91.4516	-0.0438024	0.00210136
3	A3	161	91.6484	-0.0437513	0.00216594
3	A3	162	91.8452	-0.0441339	0.002069
3	A3	163	92.0421	-0.0434945	0.00186036
3	A3	164	92.2389	-0.0440215	0.00161887
3	A3	165	92.4357	-0.0438851	0.00141229
3	A3	166	92.6326	-0.0443893	0.0012723
3	A3	167	92.8294	-0.0440647	0.00119519
3	A3	168	93.0262	-0.0441679	0.00115894
3	A3	169	93.223	-0.0448066	0.00113954
3	A3	170	93.4199	-0.0443421	0.00111661
3	A3	171	93.6167	-0.044378	0.00107105
3	A3	172	93.8135	-0.0447931	0.000984284
3	A3	173	94.0104	-0.04494	0.000845299
3	A3	174	94.2072	-0.0450056	0.000661441
3	A3	175	94.404	-0.0451613	0.000461629
3	A3	176	94.6009	-0.0441525	0.000284971
3	A3	177	94.7977	-0.0449963	0.000160707
4	A4	1	60.1555	1.83222	0.127143
4	A4	2	60.3523	1.82616	0.125968
4	A4	3	60.5492	1.81966	0.124986
4	A4	4	60.746	1.81697	0.124442
4	A4	5	60.9428	1.80846	0.124375
4	A4	6	61.1397	1.79927	0.12464
4	A4	7	61.3365	1.79006	0.125055
4	A4	8	61.5333	1.78219	0.125553
4	A4	9	61.7301	1.77613	0.126225
4	A4	10	61.927	1.76894	0.127236
4	A4	11	62.1238	1.75979	0.128725
4	A4	12	62.3206	1.75216	0.130749
4	A4	13	62.5175	1.74465	0.133288
4	A4	14	62.7143	1.73439	0.13624
4	A4	15	62.9111	1.72808	0.139418
4	A4	16	63.108	1.72167	0.142561
4	A4	17	63.3048	1.70844	0.145423
4	A4	18	63.5016	1.69953	0.147887
4	A4	19	63.6985	1.69075	0.150033
4	A4	20	63.8953	1.68068	0.152095
4	A4	21	64.0921	1.6738	0.154335
4	A4	22	64.2889	1.66241	0.156927
4	A4	23	64.4858	1.65206	0.159898
4	A4	24	64.6826	1.64312	0.163147
4	A4	25	64.8794	1.63195	0.166497
4	A4	26	65.0763	1.62336	0.16976
4	A4	27	65.2731	1.61019	0.172811
4	A4	28	65.4699	1.59923	0.17564
4	A4	29	65.6668	1.58865	0.178354
4	A4	30	65.8636	1.5785	0.181125
4	A4	31	66.0604	1.56605	0.18407
4	A4	32	66.2572	1.55691	0.187163
4	A4	33	66.4541	1.54181	0.190188
4	A4	34	66.6509	1.53298	0.192761
4	A4	35	66.8477	1.51922	0.194454
4	A4	36	67.0446	1.50686	0.194937
4	A4	37	67.2414	1.49177	0.194115
4	A4	38	67.4382	1.47954	0.192172
4	A4	39	67.6351	1.47238	0.189494
4	A4	40	67.8319	1.45607	0.186504
4	A4	41	68.0287	1.4456	0.183487
4	A4	42	68.2256	1.43637	0.180498
4	A4	43	68.4224	1.42591	0.177393
4	A4	44	68.6192	1.41128	0.17397
4	A4	45	68.816	1.40214	0.170139
4	A4	46	69.0129	1.39005	0.166014
4	A4	47	69.2097	1.38083	0.161895
4	A4	48	69.4065	1.37367	0.158152
4	A4	49	69.6034	1.36191	0.155127
4	A4	50	69.8002	1.35201	0.153091
4	A4	51	69.997	1.34338	0.152242
4	A4	52	70.1939	1.33473	0.152685
4	A4	53	70.3907	1.32602	0.154396
4	A4	54	70.5875	1.31773	0.157214
4	A4	55	70.7844	1.30526	0.160899
4	A4	56	70.9812	1.29507	0.165233
4	A4	57	71.178	1.28654	0.170101
4	A4	58	71.3748	1.27452	0.175504
4	A4	59	71.5717	1.2642	0.181525
4	A4	60	71.7685	1.25147	0.188266
4	A4	61	71.9653	1.24189	0.195819
4	A4	62	72.1622	1.22787	0.204237
4	A4	63	72.359	1.21476	0.213519
4	A4	64	72.5558	1.20311	0.223597
4	A4	65	72.7527	1.18831	0.234348
4	A4	66	72.9495	1.17231	0.245661
4	A4	67	73.1463	1.15728	0.257526
4	A4	68	73.3432	1.13965	0.270148
4	A4	69	73.54	1.12306	0.284009
4	A4	70	73.7368	1.10478	0.299867
4	A4	71	73.9336	1.08563	0.318672
4	A4	72	74.1305	1.06751	0.34142
4	A4	73	74.3273	1.04742	0.368986
4	A4	74	74.5241	1.02433	0.401969
4	A4	75	74.721	0.998135	0.440537
4	A4	76	74.9178	0.972164	0.484268
4	A4	77	75.1146	0.940937	0.531977
4	A4	78	75.3115	0.906914	0.5816
4	A4	79	75.5083	0.868984	0.630251
4	A4	80	75.7051	0.822703	0.674501
4	A4	81	75.9019	0.776494	0.71085
4	A4	82	76.0988	0.727471	0.73625
4	A4	83	76.2956	0.675319	0.748541
4	A4	84	76.4924	0.624062	0.746715
4	A4	85	76.6893	0.572375	0.730955
4	A4	86	76.8861	0.524745	0.702469
4	A4	87	77.0829	0.480758	0.663151
4	A4	88	77.2798	0.43893	0.615196
4	A4	89	77.4766	0.404615	0.560802
4	A4	90	77.6734	0.37039	0.502081
4	A4	91	77.8703	0.339298	0.441149
4	A4	92	78.0671	0.316429	0.380257
4	A4	93	78.2639	0.297142	0.321791
4	A4	94	78.4607	0.283058	0.268062
4	A4	95	78.6576	0.271242	0.220959
4	A4	96	78.8544	0.264367	0.181633
4	A4	97	79.0512	0.256448	0.150348
4	A4	98	79.2481	0.250439	0.126575
4	A4	99	79.4449	0.244478	0.109245
4	A4	100	79.6417	0.238886	0.0970489
4	A4	101	79.8386	0.23507	0.0886806
4	A4	102	80.0354	0.229708	0.0829798
4	A4	103	80.2322	0.224798	0.0790011
4	A4	104	80.4291	0.219675	0.0760342
4	A4	105	80.6259	0.21579	0.0736056
4	A4	106	80.8227	0.211191	0.071453
4	A4	107	81.0195	0.206134	0.0694763
4	A4	108	81.2164	0.202409	0.067666
4	A4	109	81.4132	0.198958	0.0660325
4	A4	110	81.61	0.194757	0.0645588
4	A4	111	81.8069	0.189751	0.0631958
4	A4	112	82.0037	0.187001	0.0618903
4	A4	113	82.2005	0.18234	0.0606228
4	A4	114	82.3974	0.179734	0.0594261
4	A4	115	82.5942	0.174527	0.05837
4	A4	116	82.791	0.172669	0.0575171
4	A4	117	82.9879	0.168931	0.0568736
4	A4	118	83.1847	0.165201	0.056371
4	A4	119	83.3815	0.162434	0.0558947
4	A4	120	83.5783	0.157712	0.0553472
4	A4	121	83.7752	0.153461	0.0547009
4	A4	122	83.972	0.151929	0.0539975
4	A4	123	84.1688	0.148205	0.053295
4	A4	124	84.3657	0.144885	0.0526097
4	A4	125	84.5625	0.14184	0.0519047
4	A4	126	84.7593	0.138455	0.0511367
4	A4	127	84.9562	0.133269	0.0503159
4	A4	128	85.153	0.132628	0.0495221
4	A4	129	85.3498	0.129166	0.0488615
4	A4	130	85.5466	0.126502	0.0484036
4	A4	131	85.7435	0.122816	0.0481599
4	A4	132	85.9403	0.12011	0.0481326
4	A4	133	86.1371	0.116993	0.0484219
4	A4	134	86.334	0.114419	0.0493605
4	A4	135	86.5308	0.110775	0.0516541
4	A4	136	86.7276	0.108883	0.0565005
4	A4	137	86.9245	0.106279	0.0656162
4	A4	138	87.1213	0.101501	0.0810151
4	A4	139	87.3181	0.100106	0.104364
4	A4	140	87.515	0.0954134	0.13589
4	A4	141	87.7118	0.0905379	0.173189
4	A4	142	87.9086	0.0829011	0.210666
4	A4	143	88.1054	0.064852	0.240373
4	A4	144	88.3023	0.0317432	0.254408
4	A4	145	88.4991	-0.0142374	0.248004
4	A4	146	88.6959	-0.0317366	0.221699
4	A4	147	88.8928	-0.0327386	0.181274
4	A4	148	89.0896	-0.0326618	0.135437
4	A4	149	89.2864	-0.0329628	0.0925378
4	A4	150	89.4833	-0.0327741	0.0580356
4	A4	151	89.6801	-0.0334482	0.0337131
4	A4	152	89.8769	-0.0331845	0.0184856
4	A4	153	90.0738	-0.0345827	0.00990167
4	A4	154	90.2706	-0.0335515	0.00544734
4	A4	155	90.4674	-0.0340341	0.00323817
4	A4	156	90.6642	-0.0342603	0.00214749
4	A4	157	90.8611	-0.0340121	0.00163027
4	A4	158	91.0579	-0.0343348	0.00147323
4	A4	159	91.2547	-0.0341202	0.00158915
4	A4	160	91.4516	-0.0337233	0.00188864
4	A4	161	91.6484	-0.0342862	0.00223284
4	A4	162	91.8452	-0.0349847	0.00245961
4	A4	163	92.0421	-0.0355991	0.00245413
4	A4	164	92.2389	-0.0354845	0.00220974
4	A4	165	92.4357	-0.035126	0.00183026
4	A4	166	92.6326	-0.0345785	0.00146851
4	A4	167	92.8294	-0.0352938	0.00124466
4	A4	168	93.0262	-0.0356734	0.00119739
4	A4	169	93.223	-0.0354217	0.00128631
4	A4	170	93.4199	-0.0348287	0.00142578
4	A4	171	93.6167	-0.0357209	0.00152178
4	A4	172	93.8135	-0.0362809	0.00150093
4	A4	173	94.0104	-0.0356812	0.00133253
4	A4	174	94.2072	-0.0360893	0.00103984
4	A4	175	94.404	-0.0361818	0.000691092
4	A4	176	94.6009	-0.035546	0.000369103
4	A4	177	94.7977	-0.0358588	0.000134997
5	A5	1	60.1555	0.290587	0.038701
5	A5	2	60.3523	0.286407	0.0388926
5	A5	3	60.5492	0.284483	0.0390965
5	A5	4	60.746	0.280775	0.0393283
5	A5	5	60.9428	0.278763	0.03961
5	A5	6	61.1397	0.276334	0.0399179
5	A5	7	61.3365	0.272707	0.0401598
5	A5	8	61.5333	0.269909	0.0402144
5	A5	9	61.7301	0.266507	0.0400141
5	A5	10	61.927	0.261186	0.0396051
5	A5	11	62.1238	0.260348	0.0391335
5	A5	12	62.3206	0.257427	0.0387631
5	A5	13	62.5175	0.255608	0.0385838
5	A5	14	62.7143	0.251159	0.0385765
5	A5	15	62.9111	0.249275	0.0386507
5	A5	16	63.108	0.245107	0.0387106
5	A5	17	63.3048	0.24319	0.0387061
5	A5	18	63.5016	0.239865	0.0386356
5	A5	19	63.6985	0.236896	0.038525
5	A5	20	63.8953	0.23423	0.038402
5	A5	21	64.0921	0.231604	0.0382868
5	A5	22	64.2889	0.227794	0.0381897
5	A5	23	64.4858	0.224732	0.0381042
5	A5	24	64.6826	0.223259	0.0379988
5	A5	25	64.8794	0.22048	0.0378238
5	A5	26	65.0763	0.215983	0.0375379
5	A5	27	65.2731	0.212785	0.037141
5	A5	28	65.4699	0.21118	0.0366864
5	A5	29	65.6668	0.208695	0.0362604
5	A5	30	65.8636	0.205432	0.0359489
5	A5	31	66.0604	0.2029	0.0358102
5	A5	32	66.2572	0.200159	0.0358607
5	A5	33	66.4541	0.197511	0.0360616
5	A5	34	66.6509	0.195175	0.0363132
5	A5	35	66.8477	0.193354	0.0364699
5	A5	36	67.0446	0.188393	0.0363893
5	A5	37	67.2414	0.186021	0.0359969
5	A5	38	67.4382	0.183362	0.0353285
5	A5	39	67.6351	0.180788	0.0345172
5	A5	40	67.8319	0.177964	0.0337305
5	A5	41	68.0287	0.176173	0.0330923
5	A5	42	68.2256	0.173778	0.0326337
5	A5	43	68.4224	0.171633	0.0322989
5	A5	44	68.6192	0.168556	0.0320011
5	A5	45	68.816	0.165563	0.0316878
5	A5	46	69.0129	0.16414	0.0313786
5	A5	47	69.2097	0.160741	0.0311465
5	A5	48	69.4065	0.159761	0.0310637
5	A5	49	69.6034	0.157393	0.0311454
5	A5	50	69.8002	0.154635	0.0313293
5	A5	51	69.997	0.152092	0.0314999
5	A5	52	70.1939	0.150017	0.0315377
5	A5	53	70.3907	0.147025	0.0313659
5	A5	54	70.5875	0.144576	0.0309761
5	A5	55	70.7844	0.142355	0.030423
5	A5	56	70.9812	0.139806	0.0298002
5	A5	57	71.178	0.138487	0.0292055
5	A5	58	71.3748	0.134892	0.0287059
5	A5	59	71.5717	0.134028	0.0283176
5	A5	60	71.7685	0.131995	0.0280076
5	A5	61	71.9653	0.129752	0.027723
5	A5	62	72.1622	0.126513	0.0274285
5	A5	63	72.359	0.124819	0.0271306
5	A5	64	72.5558	0.123766	0.0268687
5	A5	65	72.7527	0.121232	0.0266818
5	A5	66	72.9495	0.119332	0.0265797
5	A5	67	73.1463	0.117752	0.0265382
5	A5	68	73.3432	0.114426	0.026517
5	A5	69	73.54	0.113451	0.0264804
5	A5	70	73.7368	0.111368	0.0264061
5	A5	71	73.9336	0.108933	0.0262825
5	A5	72	74.1305	0.107516	0.026104
5	A5	73	74.3273	0.104669	0.0258709
5	A5	74	74.5241	0.103132	0.0255935
5	A5	75	74.721	0.102141	0.0252947
5	A5	76	74.9178	0.0987325	0.0250054
5	A5	77	75.1146	0.097052	0.0247519
5	A5	78	75.3115	0.0963057	0.0245387
5	A5	79	75.5083	0.0945593	0.0243395
5	A5	80	75.7051	0.0916046	0.0241084
5	A5	81	75.9019	0.0898551	0.0238119
5	A5	82	76.0988	0.08883	0.0234588
5	A5	83	76.2956	0.0863874	0.023107
5	A5	84	76.4924	0.0843101	0.0228345
5	A5	85	76.6893	0.0840975	0.022692
5	A5	86	76.8861	0.0818894	0.0226672
5	A5	87	77.0829	0.0804611	0.0226822
5	A5	88	77.2798	0.0771032	0.0226276
5	A5	89	77.4766	0.0768977	0.0224141
5	A5	90	77.6734	0.0749638	0.0220217
5	A5	91	77.8703	0.0723138	0.0215308
5	A5	92	78.0671	0.0711411	0.0211242
5	A5	93	78.2639	0.0688504	0.0210595
5	A5	94	78.4607	0.0694515	0.021629
5	A5	95	78.6576	0.0680638	0.0231508
5	A5	96	78.8544	0.065441	0.0260202
5	A5	97	79.0512	0.0638237	0.0307985
5	A5	98	79.2481	0.0614299	0.038239
5	A5	99	79.4449	0.0601211	0.0491214
5	A5	100	79.6417	0.0569777	0.0638349
5	A5	101	79.8386	0.0555304	0.0818159
5	A5	102	80.0354	0.0499899	0.101122
5	A5	103	80.2322	0.0411006	0.1185
5	A5	104	80.4291	0.0279248	0.130135
5	A5	105	80.6259	0.00562791	0.132924
5	A5	106	80.8227	-0.0150971	0.125701
5	A5	107	81.0195	-0.0250932	0.109777
5	A5	108	81.2164	-0.0270411	0.088468
5	A5	109	81.4132	-0.0286641	0.0658496
5	A5	110	81.61	-0.0283003	0.0454045
5	A5	111	81.8069	-0.0296338	0.0291812
5	A5	112	82.0037	-0.0303618	0.017696
5	A5	113	82.2005	-0.0294165	0.0103778
5	A5	114	82.3974	-0.0301508	0.00616948
5	A5	115	82.5942	-0.0294703	0.00399401
5	A5	116	82.791	-0.0297532	0.00299507
5	A5	117	82.9879	-0.0312125	0.00260084
5	A5	118	83.1847	-0.0303537	0.00249199
5	A5	119	83.3815	-0.0307486	0.00252671
5	A5	120	83.5783	-0.0312366	0.0026523
5	A5	121	83.7752	-0.0302656	0.00282994
5	A5	122	83.972	-0.0315013	0.00299726
5	A5	123	84.1688	-0.0314078	0.00307732
5	A5	124	84.3657	-0.032297	0.00301603
5	A5	125	84.5625	-0.0324159	0.00281534
5	A5	126	84.7593	-0.0325956	0.00253655
5	A5	127	84.9562	-0.0324495	0.00227351
5	A5	128	85.153	-0.0321124	0.00211511
5	A5	129	85.3498	-0.0330757	0.00211727
5	A5	130	85.5466	-0.0332815	0.00228965
5	A5	131	85.7435	-0.0323404	0.00259228
5	A5	132	85.9403	-0.0328554	0.00294069
5	A5	133	86.1371	-0.0334465	0.00322557
5	A5	134	86.334	-0.034282	0.00334923
5	A5	135	86.5308	-0.0343397	0.003266
5	A5	136	86.7276	-0.0344275	0.00300485
5	A5	137	86.9245	-0.0347558	0.00266067
5	A5	138	87.1213	-0.0353067	0.0023578
5	A5	139	87.3181	-0.0343331	0.00220265
5	A5	140	87.515	-0.0350365	0.00224308
5	A5	141	87.7118	-0.0349547	0.00244843
5	A5	142	87.9086	-0.0353375	0.00271813
5	A5	143	88.1054	-0.0347116	0.00292026
5	A5	144	88.3023	-0.0364985	0.00294896
5	A5	145	88.4991	-0.036866	0.00277568
5	A5	146	88.6959	-0.0364548	0.00246578
5	A5	147	88.8928	-0.0366055	0.00214724
5	A5	148	89.0896	-0.036374	0.00194631
5	A5	149	89.2864	-0.0364711	0.00192544
5	A5	150	89.4833	-0.0370299	0.00205628
5	A5	151	89.6801	-0.0367931	0.00223874
5	A5	152	89.8769	-0.0374544	0.00235317
5	A5	153	90.0738	-0.0377395	0.00231917
5	A5	154	90.2706	-0.0384439	0.00213317
5	A5	155	90.4674	-0.0375073	0.00186644
5	A5	156	90.6642	-0.0379785	0.00162402
5	A5	157	90.8611	-0.0376259	0.00148724
5	A5	158	91.0579	-0.0380462	0.00147399
5	A5	159	91.2547	-0.0380432	0.00153876
5	A5	160	91.4516	-0.0389003	0.00160705
5	A5	161	91.6484	-0.0384585	0.00161736
5	A5	162	91.8452	-0.0384862	0.00154603
5	A5	163	92.0421	-0.0385827	0.00141044
5	A5	164	92.2389	-0.0392232	0.00125994
5	A5	165	92.4357	-0.0394582	0.00116084
5	A5	166	92.6326	-0.0381505	0.00117284
5	A5	167	92.8294	-0.0385737	0.00131792
5	A5	168	93.0262	-0.0395742	0.00155899
5	A5	169	93.223	-0.0385527	0.00181041
5	A5	170	93.4199	-0.0403936	0.00198264
5	A5	171	93.6167	-0.0399581	0.00203279
5	A5	172	93.8135	-0.039621	0.00198267
5	A5	173	94.0104	-0.0399844	0.00188918
5	A5	174	94.2072	-0.0398492	0.00179102
5	A5	175	94.404	-0.0397788	0.00167555
5	A5	176	94.6009	-0.0406288	0.00149348
5	A5	177	94.7977	-0.0416907	0.00120802
6	A6	1	60.1555	0.863505	0.110619
6	A6	2	60.3523	0.856648	0.11137
6	A6	3	60.5492	0.848698	0.112065
6	A6	4	60.746	0.839904	0.112611
6	A6	5	60.9428	0.83397	0.113047
6	A6	6	61.1397	0.826503	0.113476
6	A6	7	61.3365	0.817678	0.113958
6	A6	8	61.5333	0.809975	0.11442
6	A6	9	61.7301	0.802549	0.114675
6	A6	10	61.927	0.794331	0.114501
6	A6	11	62.1238	0.785579	0.113778
6	A6	12	62.3206	0.776736	0.112571
6	A6	13	62.5175	0.768847	0.111131
6	A6	14	62.7143	0.762413	0.109784
6	A6	15	62.9111	0.754642	0.108776
6	A6	16	63.108	0.749365	0.108154
6	A6	17	63.3048	0.740359	0.10777
6	A6	18	63.5016	0.733056	0.1074
6	A6	19	63.6985	0.724945	0.106896
6	A6	20	63.8953	0.717117	0.10627
6	A6	21	64.0921	0.709286	0.105659
6	A6	22	64.2889	0.704792	0.105206
6	A6	23	64.4858	0.695982	0.104954
6	A6	24	64.6826	0.688928	0.104815
6	A6	25	64.8794	0.680711	0.104623
6	A6	26	65.0763	0.675127	0.104231
6	A6	27	65.2731	0.664899	0.103574
6	A6	28	65.4699	0.659581	0.102669
6	A6	29	65.6668	0.652392	0.101576
6	A6	30	65.8636	0.64591	0.100363
6	A6	31	66.0604	0.638383	0.0991104
6	A6	32	66.2572	0.630796	0.0979313
6	A6	33	66.4541	0.62464	0.0969653
6	A6	34	66.6509	0.618213	0.0963214
6	A6	35	66.8477	0.612123	0.0959999
6	A6	36	67.0446	0.606909	0.0958614
6	A6	37	67.2414	0.598562	0.0956878
6	A6	38	67.4382	0.590446	0.0953014
6	A6	39	67.6351	0.584758	0.094652
6	A6	40	67.8319	0.578279	0.093816
6	A6	41	68.0287	0.573102	0.0929213
6	A6	42	68.2256	0.565725	0.092062
6	A6	43	68.4224	0.558858	0.0912702
6	A6	44	68.6192	0.553057	0.0905414
6	A6	45	68.816	0.547484	0.0898759
6	A6	46	69.0129	0.540019	0.0892979
6	A6	47	69.2097	0.534537	0.0888346
6	A6	48	69.4065	0.528583	0.0884836
6	A6	49	69.6034	0.523551	0.0881878
6	A6	50	69.8002	0.515336	0.0878467
6	A6	51	69.997	0.510276	0.0873551
6	A6	52	70.1939	0.503746	0.0866477
6	A6	53	70.3907	0.497782	0.0857307
6	A6	54	70.5875	0.491878	0.0846952
6	A6	55	70.7844	0.486139	0.0836989
6	A6	56	70.9812	0.47905	0.0829221
6	A6	57	71.178	0.474928	0.0825018
6	A6	58	71.3748	0.470244	0.0824675
6	A6	59	71.5717	0.464241	0.082722
6	A6	60	71.7685	0.456711	0.0830795
6	A6	61	71.9653	0.451385	0.0833477
6	A6	62	72.1622	0.447117	0.083408
6	A6	63	72.359	0.439545	0.0832699
6	A6	64	72.5558	0.433508	0.0830889
6	A6	65	72.7527	0.42839	0.0831508
6	A6	66	72.9495	0.423176	0.083829
6	A6	67	73.1463	0.417022	0.085519
6	A6	68	73.3432	0.412466	0.0885776
6	A6	69	73.54	0.406083	0.0932956
6	A6	70	73.7368	0.400281	0.0999164
6	A6	71	73.9336	0.392707	0.108686
6	A6	72	74.1305	0.385344	0.119905
6	A6	73	74.3273	0.379495	0.133946
6	A6	74	74.5241	0.367561	0.151216
6	A6	75	74.721	0.358805	0.17205
6	A6	76	74.9178	0.347242	0.196517
6	A6	77	75.1146	0.333458	0.224183
6	A6	78	75.3115	0.318097	0.253884
6	A6	79	75.5083	0.299435	0.283618
6	A6	80	75.7051	0.276644	0.310642
6	A6	81	75.9019	0.250458	0.331805
6	A6	82	76.0988	0.223547	0.344074
6	A6	83	76.2956	0.193218	0.345141
6	A6	84	76.4924	0.163848	0.333959
6	A6	85	76.6893	0.137539	0.311067
6	A6	86	76.8861	0.112542	0.278582
6	A6	87	77.0829	0.0953337	0.239824
6	A6	88	77.2798	0.0821696	0.198652
6	A6	89	77.4766	0.0741021	0.158706
6	A6	90	77.6734	0.0674214	0.122793
6	A6	91	77.8703	0.0639804	0.0925611
6	A6	92	78.0671	0.0610209	0.0685343
6	A6	93	78.2639	0.0582814	0.0503821
6	A6	94	78.4607	0.0571403	0.0372841
6	A6	95	78.6576	0.0553962	0.0282408
6	A6	96	78.8544	0.0557448	0.0222749
6	A6	97	79.0512	0.0544916	0.0185309
6	A6	98	79.2481	0.0524997	0.0163155
6	A6	99	79.4449	0.0518964	0.0151052
6	A6	100	79.6417	0.0516438	0.0145293
6	A6	101	79.8386	0.0502818	0.0143328
6	A6	102	80.0354	0.0493998	0.0143351
6	A6	103	80.2322	0.0484552	0.0144013
6	A6	104	80.4291	0.0467764	0.0144309
6	A6	105	80.6259	0.0463868	0.0143527
6	A6	106	80.8227	0.0452279	0.014119
6	A6	107	81.0195	0.0441553	0.0136998
6	A6	108	81.2164	0.0432033	0.0130868
6	A6	109	81.4132	0.0420167	0.0123075
6	A6	110	81.61	0.0411344	0.0114394
6	A6	111	81.8069	0.0407259	0.0106057
6	A6	112	82.0037	0.0399532	0.00994216
6	A6	113	82.2005	0.039263	0.00954344
6	A6	114	82.3974	0.039443	0.00941553
6	A6	115	82.5942	0.0392998	0.00946582
6	A6	116	82.791	0.0375362	0.0095456
6	A6	117	82.9879	0.0365122	0.00952426
6	A6	118	83.1847	0.0356208	0.0093511
6	A6	119	83.3815	0.0359048	0.00906752
6	A6	120	83.5783	0.0349851	0.00876891
6	A6	121	83.7752	0.0348526	0.00854937
6	A6	122	83.972	0.0333978	0.00846295
6	A6	123	84.1688	0.0333415	0.00851288
6	A6	124	84.3657	0.0334153	0.00865882
6	A6	125	84.5625	0.0318577	0.00883205
6	A6	126	84.7593	0.0315818	0.00895758
6	A6	127	84.9562	0.0313456	0.00898227
6	A6	128	85.153	0.0292555	0.00889732
6	A6	129	85.3498	0.029408	0.00873884
6	A6	130	85.5466	0.0291895	0.00856171
6	A6	131	85.7435	0.0292957	0.00840436
6	A6	132	85.9403	0.0266888	0.00827157
6	A6	133	86.1371	0.0280167	0.00814869
6	A6	134	86.334	0.026416	0.00803483
6	A6	135	86.5308	0.025965	0.00796578
6	A6	136	86.7276	0.0254543	0.00800439
6	A6	137	86.9245	0.0251677	0.00820019
6	A6	138	87.1213	0.0254652	0.00854457
6	A6	139	87.3181	0.0242178	0.00895309
6	A6	140	87.515	0.0230334	0.00928851
6	A6	141	87.7118	0.022342	0.00941201
6	A6	142	87.9086	0.021759	0.00923531
6	A6	143	88.1054	0.0215417	0.00875319
6	A6	144	88.3023	0.0200254	0.00804924
6	A6	145	88.4991	0.0187828	0.00727454
6	A6	146	88.6959	0.0206128	0.00660116
6	A6	147	88.8928	0.0189383	0.00616071
6	A6	148	89.0896	0.0190547	0.00599284
6	A6	149	89.2864	0.0188372	0.00603062
6	A6	150	89.4833	0.0175027	0.00613191
6	A6	151	89.6801	0.017227	0.00614024
6	A6	152	89.8769	0.0171821	0.00594646
6	A6	153	90.0738	0.0165346	0.00552863
6	A6	154	90.2706	0.0149781	0.00495876
6	A6	155	90.4674	0.0164327	0.00437252
6	A6	156	90.6642	0.0157257	0.0039089
6	A6	157	90.8611	0.0170038	0.00364533
6	A6	158	91.0579	0.0142248	0.00356466
6	A6	159	91.2547	0.0150973	0.00357569
6	A6	160	91.4516	0.0153052	0.00357259
6	A6	161	91.6484	0.013934	0.00349288
6	A6	162	91.8452	0.0144251	0.00334011
6	A6	163	92.0421	0.0139263	0.00316385
6	A6	164	92.2389	0.0140623	0.0030151
6	A6	165	92.4357	0.0141952	0.00290485
6	A6	166	92.6326	0.0135501	0.00279019
6	A6	167	92.8294	0.0128178	0.00259758
6	A6	168	93.0262	0.0132746	0.00227089
6	A6	169	93.223	0.0126278	0.00181475
6	A6	170	93.4199	0.0130067	0.00130338
6	A6	171	93.6167	0.0125521	0.000846767
6	A6	172	93.8135	0.0138542	0.000533812
6	A6	173	94.0104	0.0132863	0.000388588
6	A6	174	94.2072	0.0124527	0.000366471
6	A6	175	94.404	0.0127565	0.000388961
6	A6	176	94.6009	0.0134459	0.000389921
6	A6	177	94.7977	0.0124449	0.000342816
7	A7	1	60.1555	1.46292	0.00678195
7	A7	2	60.3523	1.46279	0.00623439
7	A7	3	60.5492	1.46663	0.005968
7	A7	4	60.746	1.46337	0.0061181
7	A7	5	60.9428	1.46319	0.00666408
7	A7	6	61.1397	1.4653	0.00742771
7	A7	7	61.3365	1.46192	0.00813705
7	A7	8	61.5333	1.46305	0.0085375
7	A7	9	61.7301	1.45932	0.00850109
7	A7	10	61.927	1.46127	0.00809177
7	A7	11	62.1238	1.46015	0.00757263
7	A7	12	62.3206	1.45715	0.00734973
7	A7	13	62.5175	1.45963	0.00787135
7	A7	14	62.7143	1.46004	0.00953294
7	A7	15	62.9111	1.45881	0.0126024
7	A7	16	63.108	1.45845	0.0172071
7	A7	17	63.3048	1.45678	0.0233347
7	A7	18	63.5016	1.45631	0.030852
7	A7	19	63.6985	1.45501	0.0395227
7	A7	20	63.8953	1.4522	0.0490445
7	A7	21	64.0921	1.44552	0.0591045
7	A7	22	64.2889	1.4424	0.0694224
7	A7	23	64.4858	1.4386	0.0797596
7	A7	24	64.6826	1.43099	0.0899056
7	A7	25	64.8794	1.4245	0.0996629
7	A7	26	65.0763	1.41557	0.10885
7	A7	27	65.2731	1.40835	0.117313
7	A7	28	65.4699	1.39953	0.124936
7	A7	29	65.6668	1.38978	0.131637
7	A7	30	65.8636	1.37976	0.13738
7	A7	31	66.0604	1.3692	0.142181
7	A7	32	66.2572	1.35876	0.146096
7	A7	33	66.4541	1.34888	0.149204
7	A7	34	66.6509	1.3391	0.151594
7	A7	35	66.8477	1.32385	0.153362
7	A7	36	67.0446	1.31605	0.154603
7	A7	37	67.2414	1.30457	0.155415
7	A7	38	67.4382	1.29326	0.155895
7	A7	39	67.6351	1.28189	0.156145
7	A7	40	67.8319	1.27147	0.156301
7	A7	41	68.0287	1.25831	0.156517
7	A7	42	68.2256	1.24926	0.156901
7	A7	43	68.4224	1.23894	0.157435
7	A7	44	68.6192	1.22717	0.157928
7	A7	45	68.816	1.21573	0.158089
7	A7	46	69.0129	1.2039	0.157685
7	A7	47	69.2097	1.19244	0.156698
7	A7	48	69.4065	1.17952	0.155372
7	A7	49	69.6034	1.16989	0.154119
7	A7	50	69.8002	1.1614	0.153312
7	A7	51	69.997	1.14945	0.153133
7	A7	52	70.1939	1.13937	0.153527
7	A7	53	70.3907	1.12788	0.154295
7	A7	54	70.5875	1.11546	0.155237
7	A7	55	70.7844	1.10439	0.156242
7	A7	56	70.9812	1.09743	0.157301
7	A7	57	71.178	1.08102	0.158472
7	A7	58	71.3748	1.07156	0.15984
7	A7	59	71.5717	1.06073	0.161495
7	A7	60	71.7685	1.04879	0.163525
7	A7	61	71.9653	1.03849	0.166026
7	A7	62	72.1622	1.02533	0.169121
7	A7	63	72.359	1.01279	0.172992
7	A7	64	72.5558	1.00149	0.177846
7	A7	65	72.7527	0.990574	0.183826
7	A7	66	72.9495	0.974331	0.190851
7	A7	67	73.1463	0.965666	0.198494
7	A7	68	73.3432	0.948835	0.205973
7	A7	69	73.54	0.931972	0.212287
7	A7	70	73.7368	0.915204	0.216456
7	A7	71	73.9336	0.898495	0.217759
7	A7	72	74.1305	0.882041	0.215877
7	A7	73	74.3273	0.866472	0.210924
7	A7	74	74.5241	0.850187	0.203387
7	A7	75	74.721	0.836225	0.194021
7	A7	76	74.9178	0.822738	0.183718
7	A7	77	75.1146	0.811002	0.173354
7	A7	78	75.3115	0.800433	0.163643
7	A7	79	75.5083	0.790543	0.155049
7	A7	80	75.7051	0.779025	0.147772
7	A7	81	75.9019	0.769768	0.141817
7	A7	82	76.0988	0.761174	0.137085
7	A7	83	76.2956	0.750824	0.133435
7	A7	84	76.4924	0.742661	0.130704
7	A7	85	76.6893	0.73369	0.128703
7	A7	86	76.8861	0.724879	0.127201
7	A7	87	77.0829	0.714315	0.12595
7	A7	88	77.2798	0.707731	0.124722
7	A7	89	77.4766	0.697866	0.123376
7	A7	90	77.6734	0.686688	0.121892
7	A7	91	77.8703	0.680313	0.120362
7	A7	92	78.0671	0.67256	0.118934
7	A7	93	78.2639	0.663582	0.117723
7	A7	94	78.4607	0.654743	0.116753
7	A7	95	78.6576	0.648363	0.115954
7	A7	96	78.8544	0.639033	0.115214
7	A7	97	79.0512	0.630712	0.114455
7	A7	98	79.2481	0.622183	0.113671
7	A7	99	79.4449	0.614988	0.112931
7	A7	100	79.6417	0.60699	0.112311
7	A7	101	79.8386	0.599333	0.111825
7	A7	102	80.0354	0.590709	0.11139
7	A7	103	80.2322	0.58389	0.110847
7	A7	104	80.4291	0.576197	0.110052
7	A7	105	80.6259	0.56531	0.108977
7	A7	106	80.8227	0.55942	0.10774
7	A7	107	81.0195	0.552021	0.106553
7	A7	108	81.2164	0.545842	0.105609
7	A7	109	81.4132	0.53875	0.104984
7	A7	110	81.61	0.529076	0.104639
7	A7	111	81.8069	0.521938	0.104469
7	A7	112	82.0037	0.51496	0.104366
7	A7	113	82.2005	0.50861	0.104233
7	A7	114	82.3974	0.501145	0.103973
7	A7	115	82.5942	0.492877	0.103515
7	A7	116	82.791	0.484847	0.102858
7	A7	117	82.9879	0.478128	0.10211
7	A7	118	83.1847	0.470847	0.101448
7	A7	119	83.3815	0.465279	0.101014
7	A7	120	83.5783	0.458462	0.100826
7	A7	121	83.7752	0.44962	0.100759
7	A7	122	83.972	0.442624	0.100627
7	A7	123	84.1688	0.435324	0.100282
7	A7	124	84.3657	0.428541	0.099688
7	A7	125	84.5625	0.420964	0.0989097
7	A7	126	84.7593	0.414831	0.0980561
7	A7	127	84.9562	0.407003	0.0972178
7	A7	128	85.153	0.401018	0.0964381
7	A7	129	85.3498	0.394456	0.0957344
7	A7	130	85.5466	0.385946	0.0951499
7	A7	131	85.7435	0.380326	0.0948035
7	A7	132	85.9403	0.373214	0.0949135
7	A7	133	86.1371	0.367873	0.0958209
7	A7	134	86.334	0.361916	0.0980948
7	A7	135	86.5308	0.354678	0.1028
7	A7	136	86.7276	0.34693	0.111921
7	A7	137	86.9245	0.339322	0.128737
7	A7	138	87.1213	0.333479	0.157758
7	A7	139	87.3181	0.32643	0.203729
7	A7	140	87.515	0.317736	0.269478
7	A7	141	87.7118	0.308025	0.353016
7	A7	142	87.9086	0.290852	0.445213
7	A7	143	88.1054	0.25993	0.529911
7	A7	144	88.3023	0.195602	0.587664
7	A7	145	88.4991	0.083693	0.602374
7	A7	146	88.6959	-0.0119773	0.567869
7	A7	147	88.8928	-0.0351711	0.490825
7	A7	148	89.0896	-0.0383004	0.388226
7	A7	149	89.2864	-0.0376731	0.280739
7	A7	150	89.4833	-0.0373094	0.185588
7	A7	151	89.6801	-0.0380508	0.112287
7	A7	152	89.8769	-0.0377693	0.062384
7	A7	153	90.0738	-0.0381513	0.0320555
7	A7	154	90.2706	-0.0398348	0.0154516
7	A7	155	90.4674	-0.0377254	0.00717925
7	A7	156	90.6642	-0.0393675	0.00340192
7	A7	157	90.8611	-0.0380824	0.00186011
7	A7	158	91.0579	-0.0384057	0.00139639
7	A7	159	91.2547	-0.0387564	0.00144608
7	A7	160	91.4516	-0.0388443	0.00170188
7	A7	161	91.6484	-0.0396068	0.00196416
7	A7	162	91.8452	-0.0389041	0.00210345
7	A7	163	92.0421	-0.0393609	0.00206256
7	A7	164	92.2389	-0.0407869	0.0018577
7	A7	165	92.4357	-0.0394431	0.00156341
7	A7	166	92.6326	-0.0395067	0.00127863
7	A7	167	92.8294	-0.0398785	0.00108214
7	A7	168	93.0262	-0.0395675	0.00099708
7	A7	169	93.223	-0.0404769	0.000984656
7	A7	170	93.4199	-0.0390008	0.000972224
7	A7	171	93.6167	-0.0412656	0.000899308
7	A7	172	93.8135	-0.0399542	0.000753192
7	A7	173	94.0104	-0.040485	0.00057191
7	A7	174	94.2072	-0.0399165	0.000413764
7	A7	175	94.404	-0.0397518	0.000315956
7	A7	176	94.6009	-0.0403608	0.000272837
7	A7	177	94.7977	-0.0407324	0.000248007
8	A8	1	60.1555	1.66033	0.105044
8	A8	2	60.3523	1.65623	0.101826
8	A8	3	60.5492	1.64977	0.0982119
8	A8	4	60.746	1.64627	0.0951227
8	A8	5	60.9428	1.64254	0.0934041
8	A8	6	61.1397	1.63676	0.0935181
8	A8	7	61.3365	1.63115	0.0954214
8	A8	8	61.5333	1.626	0.0986773
8	A8	9	61.7301	1.61609	0.10267
8	A8	10	61.927	1.61349	0.106815
8	A8	11	62.1238	1.60479	0.110672
8	A8	12	62.3206	1.59744	0.113988
8	A8	13	62.5175	1.58709	0.116669
8	A8	14	62.7143	1.58242	0.118733
8	A8	15	62.9111	1.57572	0.120232
8	A8	16	63.108	1.56619	0.121224
8	A8	17	63.3048	1.55632	0.121771
8	A8	18	63.5016	1.55255	0.121973
8	A8	19	63.6985	1.54152	0.121981
8	A8	20	63.8953	1.53514	0.121975
8	A8	21	64.0921	1.52723	0.122111
8	A8	22	64.2889	1.51947	0.122479
8	A8	23	64.4858	1.51174	0.123066
8	A8	24	64.6826	1.50376	0.123788
8	A8	25	64.8794	1.49571	0.124527
8	A8	26	65.0763	1.48832	0.125223
8	A8	27	65.2731	1.47972	0.125922
8	A8	28	65.4699	1.46858	0.126764
8	A8	29	65.6668	1.46421	0.127895
8	A8	30	65.8636	1.45779	0.129356
8	A8	31	66.0604	1.44786	0.131064
8	A8	32	66.2572	1.43831	0.1329
8	A8	33	66.4541	1.42875	0.134828
8	A8	34	66.6509	1.4219	0.136927
8	A8	35	66.8477	1.41269	0.139305
8	A8	36	67.0446	1.4054	0.141964
8	A8	37	67.2414	1.39559	0.144733
8	A8	38	67.4382	1.38539	0.147339
8	A8	39	67.6351	1.37444	0.149556
8	A8	40	67.8319	1.36726	0.151327
8	A8	41	68.0287	1.35584	0.152793
8	A8	42	68.2256	1.34486	0.154193
8	A8	43	68.4224	1.33716	0.155741
8	A8	44	68.6192	1.32822	0.157502
8	A8	45	68.816	1.31638	0.159378
8	A8	46	69.0129	1.30615	0.161191
8	A8	47	69.2097	1.29652	0.162788
8	A8	48	69.4065	1.28469	0.164138
8	A8	49	69.6034	1.27437	0.165314
8	A8	50	69.8002	1.26363	0.166397
8	A8	51	69.997	1.25499	0.167384
8	A8	52	70.1939	1.2424	0.168152
8	A8	53	70.3907	1.23249	0.168522
8	A8	54	70.5875	1.21891	0.168386
8	A8	55	70.7844	1.20969	0.16779
8	A8	56	70.9812	1.19889	0.166929
8	A8	57	71.178	1.18656	0.166054
8	A8	58	71.3748	1.18039	0.165362
8	A8	59	71.5717	1.16543	0.164936
8	A8	60	71.7685	1.15796	0.16476
8	A8	61	71.9653	1.14486	0.164785
8	A8	62	72.1622	1.13577	0.164976
8	A8	63	72.359	1.12552	0.165348
8	A8	64	72.5558	1.11498	0.165953
8	A8	65	72.7527	1.1035	0.166884
8	A8	66	72.9495	1.09321	0.168261
8	A8	67	73.1463	1.08296	0.170216
8	A8	68	73.3432	1.07213	0.172863
8	A8	69	73.54	1.06076	0.176264
8	A8	70	73.7368	1.05007	0.180439
8	A8	71	73.9336	1.03719	0.185398
8	A8	72	74.1305	1.0269	0.191201
8	A8	73	74.3273	1.01373	0.197985
8	A8	74	74.5241	1.00035	0.205937
8	A8	75	74.721	0.989324	0.215188
8	A8	76	74.9178	0.973178	0.225657
8	A8	77	75.1146	0.961863	0.236904
8	A8	78	75.3115	0.945827	0.248084
8	A8	79	75.5083	0.926386	0.258047
8	A8	80	75.7051	0.910357	0.265567
8	A8	81	75.9019	0.890154	0.269591
8	A8	82	76.0988	0.871467	0.269441
8	A8	83	76.2956	0.854499	0.264898
8	A8	84	76.4924	0.836121	0.256212
8	A8	85	76.6893	0.816891	0.244057
8	A8	86	76.8861	0.804304	0.229442
8	A8	87	77.0829	0.788304	0.213575
8	A8	88	77.2798	0.776587	0.197677
8	A8	89	77.4766	0.76707	0.182793
8	A8	90	77.6734	0.753812	0.169646
8	A8	91	77.8703	0.747831	0.158589
8	A8	92	78.0671	0.7374	0.149641
8	A8	93	78.2639	0.726601	0.142601
8	A8	94	78.4607	0.721172	0.137153
8	A8	95	78.6576	0.712587	0.132972
8	A8	96	78.8544	0.701919	0.129771
8	A8	97	79.0512	0.696239	0.12732
8	A8	98	79.2481	0.687913	0.125439
8	A8	99	79.4449	0.680264	0.12399
8	A8	100	79.6417	0.671683	0.122871
8	A8	101	79.8386	0.663283	0.122011
8	A8	102	80.0354	0.657216	0.121353
8	A8	103	80.2322	0.648497	0.120822
8	A8	104	80.4291	0.641587	0.120309
8	A8	105	80.6259	0.634308	0.119699
8	A8	106	80.8227	0.623839	0.118921
8	A8	107	81.0195	0.617988	0.117988
8	A8	108	81.2164	0.611699	0.116986
8	A8	109	81.4132	0.602567	0.116017
8	A8	110	81.61	0.596019	0.115147
8	A8	111	81.8069	0.588287	0.114389
8	A8	112	82.0037	0.581012	0.113725
8	A8	113	82.2005	0.574018	0.11314
8	A8	114	82.3974	0.566793	0.112643
8	A8	115	82.5942	0.559078	0.11225
8	A8	116	82.791	0.553187	0.111951
8	A8	117	82.9879	0.54642	0.111691
8	A8	118	83.1847	0.538351	0.111385
8	A8	119	83.3815	0.530802	0.110962
8	A8	120	83.5783	0.523584	0.110413
8	A8	121	83.7752	0.516741	0.10979
8	A8	122	83.972	0.511315	0.109178
8	A8	123	84.1688	0.502897	0.108642
8	A8	124	84.3657	0.495606	0.108196
8	A8	125	84.5625	0.489275	0.107806
8	A8	126	84.7593	0.48346	0.1074
8	A8	127	84.9562	0.475802	0.106903
8	A8	128	85.153	0.467882	0.106288
8	A8	129	85.3498	0.460944	0.105623
8	A8	130	85.5466	0.455652	0.105094
8	A8	131	85.7435	0.448118	0.104997
8	A8	132	85.9403	0.441926	0.105752
8	A8	133	86.1371	0.437072	0.108016
8	A8	134	86.334	0.42803	0.112952
8	A8	135	86.5308	0.422333	0.122624
8	A8	136	86.7276	0.41573	0.140337
8	A8	137	86.9245	0.407931	0.170583
8	A8	138	87.1213	0.4024	0.218192
8	A8	139	87.3181	0.392165	0.2864
8	A8	140	87.515	0.382385	0.374072
8	A8	141	87.7118	0.363885	0.473145
8	A8	142	87.9086	0.335026	0.568058
8	A8	143	88.1054	0.280278	0.638646
8	A8	144	88.3023	0.189399	0.666391
8	A8	145	88.4991	0.0845943	0.641605
8	A8	146	88.6959	0.0389282	0.567825
8	A8	147	88.8928	0.0342023	0.460802
8	A8	148	89.0896	0.0324576	0.342457
8	A8	149	89.2864	0.0325064	0.233075
8	A8	150	89.4833	0.0327403	0.145593
8	A8	151	89.6801	0.0317989	0.084043
8	A8	152	89.8769	0.0333236	0.045594
8	A8	153	90.0738	0.0306108	0.0241071
8	A8	154	90.2706	0.0309616	0.0132309
8	A8	155	90.4674	0.0296257	0.00810345
8	A8	156	90.6642	0.0301087	0.00573506
8	A8	157	90.8611	0.0306624	0.00461303
8	A8	158	91.0579	0.0310424	0.00408067
8	A8	159	91.2547	0.0287566	0.00383783
8	A8	160	91.4516	0.0297326	0.00368386
8	A8	161	91.6484	0.0288982	0.00345984
8	A8	162	91.8452	0.0290258	0.0030795
8	A8	163	92.0421	0.0285017	0.00255634
8	A8	164	92.2389	0.0283011	0.00199139
8	A8	165	92.4357	0.0296688	0.00152978
8	A8	166	92.6326	0.0275942	0.00130545
8	A8	167	92.8294	0.0295007	0.0013899
8	A8	168	93.0262	0.0290673	0.00175856
8	A8	169	93.223	0.0284058	0.0022907
8	A8	170	93.4199	0.0281246	0.00281054
8	A8	171	93.6167	0.0272846	0.00315506
8	A8	172	93.8135	0.0280773	0.00323532
8	A8	173	94.0104	0.0266799	0.00305763
8	A8	174	94.2072	0.0274459	0.0026974
8	A8	175	94.404	0.0271081	0.00224845
8	A8	176	94.6009	0.0276083	0.00178173
8	A8	177	94.7977	0.0260399	0.00133484
9	A9	1	60.1555	1.81627	0.0999118
9	A9	2	60.3523	1.80889	0.0995041
9	A9	3	60.5492	1.79893	0.0987426
9	A9	4	60.746	1.79071	0.0978658
9	A9	5	60.9428	1.78897	0.0972227
9	A9	6	61.1397	1.78193	0.0970924
9	A9	7	61.3365	1.77072	0.0975646
9	A9	8	61.5333	1.76346	0.0985328
9	A9	9	61.7301	1.75917	0.0997879
9	A9	10	61.927	1.74773	0.10111
9	A9	11	62.1238	1.74324	0.102334
9	A9	12	62.3206	1.73175	0.103366
9	A9	13	62.5175	1.72399	0.10419
9	A9	14	62.7143	1.7187	0.104864
9	A9	15	62.9111	1.70909	0.105507
9	A9	16	63.108	1.69827	0.106267
9	A9	17	63.3048	1.69478	0.107264
9	A9	18	63.5016	1.68229	0.108499
9	A9	19	63.6985	1.6774	0.1098
9	A9	20	63.8953	1.67052	0.110839
9	A9	21	64.0921	1.65655	0.111277
9	A9	22	64.2889	1.64851	0.110977
9	A9	23	64.4858	1.64048	0.11013
9	A9	24	64.6826	1.62915	0.10922
9	A9	25	64.8794	1.62351	0.108806
9	A9	26	65.0763	1.61765	0.109258
9	A9	27	65.2731	1.60896	0.110606
9	A9	28	65.4699	1.59921	0.112572
9	A9	29	65.6668	1.5895	0.114751
9	A9	30	65.8636	1.58217	0.116823
9	A9	31	66.0604	1.57007	0.118655
9	A9	32	66.2572	1.56266	0.120286
9	A9	33	66.4541	1.55474	0.121832
9	A9	34	66.6509	1.54333	0.123399
9	A9	35	66.8477	1.53282	0.125033
9	A9	36	67.0446	1.52566	0.126732
9	A9	37	67.2414	1.5146	0.128469
9	A9	38	67.4382	1.50394	0.130229
9	A9	39	67.6351	1.49507	0.132029
9	A9	40	67.8319	1.48208	0.133887
9	A9	41	68.0287	1.47376	0.135781
9	A9	42	68.2256	1.46651	0.13762
9	A9	43	68.4224	1.4513	0.139274
9	A9	44	68.6192	1.43834	0.140649
9	A9	45	68.816	1.43111	0.141745
9	A9	46	69.0129	1.41874	0.142652
9	A9	47	69.2097	1.4101	0.143488
9	A9	48	69.4065	1.39402	0.144324
9	A9	49	69.6034	1.38696	0.145148
9	A9	50	69.8002	1.37483	0.145874
9	A9	51	69.997	1.36175	0.146374
9	A9	52	70.1939	1.35271	0.146546
9	A9	53	70.3907	1.33823	0.146379
9	A9	54	70.5875	1.32742	0.14598
9	A9	55	70.7844	1.31648	0.145545
9	A9	56	70.9812	1.30647	0.14527
9	A9	57	71.178	1.29422	0.145262
9	A9	58	71.3748	1.28293	0.145487
9	A9	59	71.5717	1.2721	0.145781
9	A9	60	71.7685	1.2612	0.14592
9	A9	61	71.9653	1.24865	0.145724
9	A9	62	72.1622	1.23595	0.145161
9	A9	63	72.359	1.22657	0.144392
9	A9	64	72.5558	1.21381	0.14374
9	A9	65	72.7527	1.20423	0.143577
9	A9	66	72.9495	1.19326	0.144193
9	A9	67	73.1463	1.18377	0.145711
9	A9	68	73.3432	1.17192	0.148109
9	A9	69	73.54	1.15934	0.151317
9	A9	70	73.7368	1.14581	0.155304
9	A9	71	73.9336	1.13601	0.1601
9	A9	72	74.1305	1.12491	0.165707
9	A9	73	74.3273	1.11135	0.171998
9	A9	74	74.5241	1.09811	0.178677
9	A9	75	74.721	1.08014	0.185295
9	A9	76	74.9178	1.06898	0.19131
9	A9	77	75.1146	1.05404	0.196128
9	A9	78	75.3115	1.03489	0.199147
9	A9	79	75.5083	1.01968	0.199835
9	A9	80	75.7051	1.00225	0.197855
9	A9	81	75.9019	0.987304	0.193193
9	A9	82	76.0988	0.969818	0.186218
9	A9	83	76.2956	0.956492	0.177643
9	A9	84	76.4924	0.942722	0.168363
9	A9	85	76.6893	0.932763	0.159242
9	A9	86	76.8861	0.920281	0.150926
9	A9	87	77.0829	0.910685	0.14375
9	A9	88	77.2798	0.899452	0.137788
9	A9	89	77.4766	0.889477	0.13297
9	A9	90	77.6734	0.877676	0.129205
9	A9	91	77.8703	0.870271	0.12641
9	A9	92	78.0671	0.862281	0.124493
9	A9	93	78.2639	0.851109	0.123297
9	A9	94	78.4607	0.840463	0.122603
9	A9	95	78.6576	0.834044	0.122173
9	A9	96	78.8544	0.822658	0.121815
9	A9	97	79.0512	0.813123	0.121423
9	A9	98	79.2481	0.803732	0.120969
9	A9	99	79.4449	0.794252	0.120452
9	A9	100	79.6417	0.786643	0.119861
9	A9	101	79.8386	0.776681	0.119161
9	A9	102	80.0354	0.765006	0.118337
9	A9	103	80.2322	0.756594	0.117432
9	A9	104	80.4291	0.749779	0.116545
9	A9	105	80.6259	0.739299	0.115777
9	A9	106	80.8227	0.73105	0.11516
9	A9	107	81.0195	0.723043	0.11464
9	A9	108	81.2164	0.713404	0.114117
9	A9	109	81.4132	0.702353	0.11352
9	A9	110	81.61	0.69528	0.112846
9	A9	111	81.8069	0.68734	0.112153
9	A9	112	82.0037	0.677516	0.111516
9	A9	113	82.2005	0.669056	0.110986
9	A9	114	82.3974	0.661073	0.110581
9	A9	115	82.5942	0.651742	0.110284
9	A9	116	82.791	0.644607	0.110035
9	A9	117	82.9879	0.636086	0.109749
9	A9	118	83.1847	0.626683	0.10933
9	A9	119	83.3815	0.618372	0.108734
9	A9	120	83.5783	0.609156	0.108008
9	A9	121	83.7752	0.59992	0.107289
9	A9	122	83.972	0.595312	0.106735
9	A9	123	84.1688	0.585532	0.106445
9	A9	124	84.3657	0.576735	0.106405
9	A9	125	84.5625	0.568123	0.106504
9	A9	126	84.7593	0.561784	0.106586
9	A9	127	84.9562	0.551634	0.10652
9	A9	128	85.153	0.543356	0.106263
9	A9	129	85.3498	0.534477	0.10588
9	A9	130	85.5466	0.526973	0.105562
9	A9	131	85.7435	0.519168	0.105636
9	A9	132	85.9403	0.5117	0.106639
9	A9	133	86.1371	0.50291	0.109515
9	A9	134	86.334	0.494688	0.115954
9	A9	135	86.5308	0.48747	0.12879
9	A9	136	86.7276	0.479268	0.15224
9	A9	137	86.9245	0.470869	0.1916
9	A9	138	87.1213	0.461795	0.251985
9	A9	139	87.3181	0.451309	0.335901
9	A9	140	87.515	0.433094	0.440114
9	A9	141	87.7118	0.407862	0.553238
9	A9	142	87.9086	0.358113	0.656003
9	A9	143	88.1054	0.275636	0.725549
9	A9	144	88.3023	0.139925	0.742971
9	A9	145	88.4991	0.0103881	0.700915
9	A9	146	88.6959	-0.0291269	0.607131
9	A9	147	88.8928	-0.0339184	0.481757
9	A9	148	89.0896	-0.0356088	0.349678
9	A9	149	89.2864	-0.0348079	0.232018
9	A9	150	89.4833	-0.0349841	0.140805
9	A9	151	89.6801	-0.0347605	0.0783828
9	A9	152	89.8769	-0.0360642	0.0403599
9	A9	153	90.0738	-0.034716	0.0196163
9	A9	154	90.2706	-0.0368365	0.00939361
9	A9	155	90.4674	-0.0361784	0.00476084
9	A9	156	90.6642	-0.0363324	0.00276742
9	A9	157	90.8611	-0.0359828	0.00194245
9	A9	158	91.0579	-0.0366409	0.00167288
9	A9	159	91.2547	-0.035755	0.001726
9	A9	160	91.4516	-0.0367019	0.00197647
9	A9	161	91.6484	-0.0368868	0.00229895
9	A9	162	91.8452	-0.0365374	0.00256226
9	A9	163	92.0421	-0.0376496	0.00266712
9	A9	164	92.2389	-0.0388479	0.00258222
9	A9	165	92.4357	-0.0368054	0.00234836
9	A9	166	92.6326	-0.0379767	0.00204478
9	A9	167	92.8294	-0.0380488	0.00173951
9	A9	168	93.0262	-0.0378668	0.00145927
9	A9	169	93.223	-0.0381866	0.00119857
9	A9	170	93.4199	-0.0388581	0.000953662
9	A9	171	93.6167	-0.0385033	0.000744849
9	A9	172	93.8135	-0.0376417	0.000603749
9	A9	173	94.0104	-0.0375556	0.000538647
9	A9	174	94.2072	-0.0390376	0.000515154
9	A9	175	94.404	-0.0382984	0.00047546
9	A9	176	94.6009	-0.0393336	0.000380833
9	A9	177	94.7977	-0.0377301	0.000238962
10	A10	1	60.1555	1.93837	0.131598
10	A10	2	60.3523	1.9296	0.132623
10	A10	3	60.5492	1.92357	0.133457
10	A10	4	60.746	1.91733	0.133921
10	A10	5	60.9428	1.9081	0.133958
10	A10	6	61.1397	1.9038	0.133566
10	A10	7	61.3365	1.89637	0.132758
10	A10	8	61.5333	1.8874	0.131585
10	A10	9	61.7301	1.87976	0.130212
10	A10	10	61.927	1.87368	0.128971
10	A10	11	62.1238	1.86765	0.128273
10	A10	12	62.3206	1.86054	0.128463
10	A10	13	62.5175	1.85507	0.129659
10	A10	14	62.7143	1.84794	0.131695
10	A10	15	62.9111	1.84046	0.134155
10	A10	16	63.108	1.83408	0.1365
10	A10	17	63.3048	1.82515	0.138211
10	A10	18	63.5016	1.81875	0.138972
10	A10	19	63.6985	1.81135	0.138804
10	A10	20	63.8953	1.79962	0.138114
10	A10	21	64.0921	1.79496	0.137596
10	A10	22	64.2889	1.78809	0.13796
10	A10	23	64.4858	1.78319	0.139663
10	A10	24	64.6826	1.77437	0.14276
10	A10	25	64.8794	1.76799	0.146971
10	A10	26	65.0763	1.75712	0.151893
10	A10	27	65.2731	1.75087	0.157167
10	A10	28	65.4699	1.74087	0.162503
10	A10	29	65.6668	1.73379	0.167619
10	A10	30	65.8636	1.72582	0.172198
10	A10	31	66.0604	1.71419	0.175986
10	A10	32	66.2572	1.70162	0.17895
10	A10	33	66.4541	1.69569	0.181384
10	A10	34	66.6509	1.68349	0.183816
10	A10	35	66.8477	1.6747	0.186764
10	A10	36	67.0446	1.66923	0.190495
10	A10	37	67.2414	1.65204	0.194881
10	A10	38	67.4382	1.64678	0.199437
10	A10	39	67.6351	1.63391	0.203481
10	A10	40	67.8319	1.62354	0.206367
10	A10	41	68.0287	1.61015	0.207704
10	A10	42	68.2256	1.59877	0.207527
10	A10	43	68.4224	1.5865	0.206332
10	A10	44	68.6192	1.57714	0.204923
10	A10	45	68.816	1.56516	0.204136
10	A10	46	69.0129	1.55661	0.20452
10	A10	47	69.2097	1.54712	0.206152
10	A10	48	69.4065	1.53721	0.208682
10	A10	49	69.6034	1.52075	0.21154
10	A10	50	69.8002	1.51113	0.214186
10	A10	51	69.997	1.49961	0.216255
10	A10	52	70.1939	1.49165	0.217591
10	A10	53	70.3907	1.47282	0.218226
10	A10	54	70.5875	1.46433	0.218348
10	A10	55	70.7844	1.45192	0.218225
10	A10	56	70.9812	1.44053	0.218101
10	A10	57	71.178	1.43138	0.218111
10	A10	58	71.3748	1.41716	0.218277
10	A10	59	71.5717	1.40515	0.218616
10	A10	60	71.7685	1.39216	0.219242
10	A10	61	71.9653	1.38339	0.220362
10	A10	62	72.1622	1.37048	0.22218
10	A10	63	72.359	1.3611	0.224769
10	A10	64	72.5558	1.34602	0.228048
10	A10	65	72.7527	1.33475	0.231838
10	A10	66	72.9495	1.32235	0.235941
10	A10	67	73.1463	1.30941	0.240135
10	A10	68	73.3432	1.29654	0.244131
10	A10	69	73.54	1.28403	0.247524
10	A10	70	73.7368	1.26872	0.249855
10	A10	71	73.9336	1.25442	0.250718
10	A10	72	74.1305	1.24092	0.249893
10	A10	73	74.3273	1.22758	0.247403
10	A10	74	74.5241	1.21445	0.243502
10	A10	75	74.721	1.20083	0.238625
10	A10	76	74.9178	1.18812	0.233307
10	A10	77	75.1146	1.1763	0.228079
10	A10	78	75.3115	1.16505	0.223355
10	A10	79	75.5083	1.1541	0.219317
10	A10	80	75.7051	1.14281	0.215921
10	A10	81	75.9019	1.13065	0.212954
10	A10	82	76.0988	1.11847	0.210187
10	A10	83	76.2956	1.10972	0.207493
10	A10	84	76.4924	1.09621	0.204882
10	A10	85	76.6893	1.08759	0.202461
10	A10	86	76.8861	1.07471	0.200345
10	A10	87	77.0829	1.06624	0.19858
10	A10	88	77.2798	1.05509	0.197098
10	A10	89	77.4766	1.0454	0.195766
10	A10	90	77.6734	1.03236	0.19445
10	A10	91	77.8703	1.0227	0.193093
10	A10	92	78.0671	1.01415	0.191719
10	A10	93	78.2639	1.00303	0.190399
10	A10	94	78.4607	0.99254	0.189208
10	A10	95	78.6576	0.982916	0.188204
10	A10	96	78.8544	0.973124	0.187419
10	A10	97	79.0512	0.962401	0.186849
10	A10	98	79.2481	0.954392	0.186439
10	A10	99	79.4449	0.943631	0.186089
10	A10	100	79.6417	0.932566	0.185704
10	A10	101	79.8386	0.921363	0.185247
10	A10	102	80.0354	0.915488	0.184759
10	A10	103	80.2322	0.90209	0.184328
10	A10	104	80.4291	0.894012	0.184026
10	A10	105	80.6259	0.884009	0.183863
10	A10	106	80.8227	0.87397	0.183778
10	A10	107	81.0195	0.86479	0.183663
10	A10	108	81.2164	0.854399	0.183404
10	A10	109	81.4132	0.844292	0.182925
10	A10	110	81.61	0.834046	0.18222
10	A10	111	81.8069	0.823771	0.181337
10	A10	112	82.0037	0.816398	0.180351
10	A10	113	82.2005	0.804771	0.179317
10	A10	114	82.3974	0.795709	0.178265
10	A10	115	82.5942	0.78688	0.177217
10	A10	116	82.791	0.776862	0.176221
10	A10	117	82.9879	0.768606	0.175367
10	A10	118	83.1847	0.757561	0.174764
10	A10	119	83.3815	0.749647	0.174496
10	A10	120	83.5783	0.741221	0.174583
10	A10	121	83.7752	0.730132	0.174957
10	A10	122	83.972	0.721596	0.175487
10	A10	123	84.1688	0.712132	0.176014
10	A10	124	84.3657	0.701514	0.176391
10	A10	125	84.5625	0.694147	0.17651
10	A10	126	84.7593	0.682926	0.176326
10	A10	127	84.9562	0.67318	0.1759
10	A10	128	85.153	0.664302	0.175453
10	A10	129	85.3498	0.654999	0.175419
10	A10	130	85.5466	0.644643	0.176498
10	A10	131	85.7435	0.637333	0.179717
10	A10	132	85.9403	0.62742	0.186524
10	A10	133	86.1371	0.618329	0.198936
10	A10	134	86.334	0.610201	0.219689
10	A10	135	86.5308	0.598431	0.252203
10	A10	136	86.7276	0.58735	0.300128
10	A10	137	86.9245	0.576154	0.366173
10	A10	138	87.1213	0.559501	0.450236
10	A10	139	87.3181	0.538003	0.547336
10	A10	140	87.515	0.509139	0.646433
10	A10	141	87.7118	0.463985	0.731472
10	A10	142	87.9086	0.402	0.785281
10	A10	143	88.1054	0.324581	0.795443
10	A10	144	88.3023	0.250079	0.759605
10	A10	145	88.4991	0.210327	0.687217
10	A10	146	88.6959	0.199627	0.596236
10	A10	147	88.8928	0.19099	0.506159
10	A10	148	89.0896	0.177793	0.430999
10	A10	149	89.2864	0.154678	0.375869
10	A10	150	89.4833	0.129826	0.338449
10	A10	151	89.6801	0.109183	0.313625
10	A10	152	89.8769	0.0970276	0.297975
10	A10	153	90.0738	0.0896958	0.291382
10	A10	154	90.2706	0.0837835	0.295241
10	A10	155	90.4674	0.0728294	0.308939
10	A10	156	90.6642	0.0582641	0.327259
10	A10	157	90.8611	0.0272254	0.340735
10	A10	158	91.0579	-0.0232668	0.339128
10	A10	159	91.2547	-0.0483034	0.316106
10	A10	160	91.4516	-0.0493255	0.272362
10	A10	161	91.6484	-0.0493117	0.215268
10	A10	162	91.8452	-0.0502378	0.155432
10	A10	163	92.0421	-0.0501613	0.102331
10	A10	164	92.2389	-0.0516708	0.0613997
10	A10	165	92.4357	-0.0503391	0.0335812
10	A10	166	92.6326	-0.0502333	0.0167524
10	A10	167	92.8294	-0.0514561	0.00765334
10	A10	168	93.0262	-0.0505121	0.00329096
10	A10	169	93.223	-0.0502515	0.00151078
10	A10	170	93.4199	-0.0500637	0.000977607
10	A10	171	93.6167	-0.0510766	0.000937206
10	A10	172	93.8135	-0.0516726	0.000999662
10	A10	173	94.0104	-0.0506357	0.00100351
10	A10	174	94.2072	-0.0510318	0.000923649
10	A10	175	94.404	-0.0502337	0.000790713
10	A10	176	94.6009	-0.051554	0.000631868
10	A10	177	94.7977	-0.0515386	0.000454076
11	A11	1	60.1555	1.37084	0.187669
11	A11	2	60.3523	1.36671	0.186228
11	A11	3	60.5492	1.35715	0.185106
11	A11	4	60.746	1.3513	0.184672
11	A11	5	60.9428	1.3422	0.185084
11	A11	6	61.1397	1.33259	0.186225
11	A11	7	61.3365	1.32137	0.187793
11	A11	8	61.5333	1.31234	0.189471
11	A11	9	61.7301	1.3028	0.191046
11	A11	10	61.927	1.29357	0.192467
11	A11	11	62.1238	1.28354	0.193805
11	A11	12	62.3206	1.27162	0.195204
11	A11	13	62.5175	1.26477	0.196803
11	A11	14	62.7143	1.25271	0.198652
11	A11	15	62.9111	1.24362	0.200635
11	A11	16	63.108	1.23458	0.202462
11	A11	17	63.3048	1.22425	0.203768
11	A11	18	63.5016	1.20966	0.204291
11	A11	19	63.6985	1.20295	0.204018
11	A11	20	63.8953	1.1902	0.203236
11	A11	21	64.0921	1.17951	0.202435
11	A11	22	64.2889	1.17263	0.202103
11	A11	23	64.4858	1.15883	0.202521
11	A11	24	64.6826	1.1513	0.203624
11	A11	25	64.8794	1.14123	0.205012
11	A11	26	65.0763	1.13036	0.206125
11	A11	27	65.2731	1.11793	0.206505
11	A11	28	65.4699	1.10574	0.206007
11	A11	29	65.6668	1.09767	0.204846
11	A11	30	65.8636	1.08524	0.203444
11	A11	31	66.0604	1.07968	0.202197
11	A11	32	66.2572	1.06531	0.201312
11	A11	33	66.4541	1.05702	0.200776
11	A11	34	66.6509	1.04694	0.200439
11	A11	35	66.8477	1.03494	0.200119
11	A11	36	67.0446	1.02696	0.199668
11	A11	37	67.2414	1.01604	0.199
11	A11	38	67.4382	1.0039	0.198076
11	A11	39	67.6351	0.996083	0.196889
11	A11	40	67.8319	0.986744	0.195461
11	A11	41	68.0287	0.974446	0.193862
11	A11	42	68.2256	0.965904	0.192228
11	A11	43	68.4224	0.955766	0.190758
11	A11	44	68.6192	0.945975	0.189649
11	A11	45	68.816	0.937201	0.188989
11	A11	46	69.0129	0.928965	0.188681
11	A11	47	69.2097	0.918331	0.188457
11	A11	48	69.4065	0.908394	0.188011
11	A11	49	69.6034	0.897955	0.187152
11	A11	50	69.8002	0.889708	0.185906
11	A11	51	69.997	0.877705	0.184492
11	A11	52	70.1939	0.870199	0.18319
11	A11	53	70.3907	0.863528	0.182197
11	A11	54	70.5875	0.850459	0.181556
11	A11	55	70.7844	0.843239	0.181168
11	A11	56	70.9812	0.832198	0.180869
11	A11	57	71.178	0.825312	0.180497
11	A11	58	71.3748	0.815514	0.179963
11	A11	59	71.5717	0.804874	0.179291
11	A11	60	71.7685	0.795212	0.178626
11	A11	61	71.9653	0.787544	0.178173
11	A11	62	72.1622	0.77926	0.178075
11	A11	63	72.359	0.770547	0.178308
11	A11	64	72.5558	0.760403	0.178674
11	A11	65	72.7527	0.751476	0.178911
11	A11	66	72.9495	0.741728	0.178852
11	A11	67	73.1463	0.732773	0.178517
11	A11	68	73.3432	0.72327	0.178089
11	A11	69	73.54	0.714211	0.177782
11	A11	70	73.7368	0.707187	0.177686
11	A11	71	73.9336	0.696871	0.177694
11	A11	72	74.1305	0.686915	0.177525
11	A11	73	74.3273	0.67901	0.176854
11	A11	74	74.5241	0.670257	0.17547
11	A11	75	74.721	0.658582	0.173399
11	A11	76	74.9178	0.651082	0.170916
11	A11	77	75.1146	0.643384	0.168441
11	A11	78	75.3115	0.634132	0.166339
11	A11	79	75.5083	0.62781	0.16475
11	A11	80	75.7051	0.619568	0.163518
11	A11	81	75.9019	0.608634	0.162291
11	A11	82	76.0988	0.603294	0.160705
11	A11	83	76.2956	0.592435	0.158559
11	A11	84	76.4924	0.584956	0.155902
11	A11	85	76.6893	0.577828	0.152989
11	A11	86	76.8861	0.56919	0.150156
11	A11	87	77.0829	0.56336	0.147676
11	A11	88	77.2798	0.556037	0.145677
11	A11	89	77.4766	0.545958	0.14412
11	A11	90	77.6734	0.542579	0.142841
11	A11	91	77.8703	0.533022	0.141629
11	A11	92	78.0671	0.527403	0.140312
11	A11	93	78.2639	0.516812	0.138834
11	A11	94	78.4607	0.512076	0.13726
11	A11	95	78.6576	0.505702	0.13572
11	A11	96	78.8544	0.499576	0.134314
11	A11	97	79.0512	0.490742	0.133041
11	A11	98	79.2481	0.48517	0.131808
11	A11	99	79.4449	0.478806	0.130497
11	A11	100	79.6417	0.47185	0.129068
11	A11	101	79.8386	0.464287	0.127622
11	A11	102	80.0354	0.457689	0.126382
11	A11	103	80.2322	0.452542	0.125578
11	A11	104	80.4291	0.447551	0.125289
11	A11	105	80.6259	0.441126	0.125353
11	A11	106	80.8227	0.433446	0.125413
11	A11	107	81.0195	0.426277	0.125086
11	A11	108	81.2164	0.420526	0.124151
11	A11	109	81.4132	0.414051	0.122646
11	A11	110	81.61	0.407272	0.12084
11	A11	111	81.8069	0.401429	0.119101
11	A11	112	82.0037	0.395878	0.117741
11	A11	113	82.2005	0.390966	0.116889
11	A11	114	82.3974	0.384712	0.116459
11	A11	115	82.5942	0.379065	0.116217
11	A11	116	82.791	0.371751	0.115901
11	A11	117	82.9879	0.366652	0.115333
11	A11	118	83.1847	0.360801	0.11445
11	A11	119	83.3815	0.35468	0.113277
11	A11	120	83.5783	0.349917	0.111869
11	A11	121	83.7752	0.343102	0.110282
11	A11	122	83.972	0.337286	0.108598
11	A11	123	84.1688	0.3326	0.106952
11	A11	124	84.3657	0.327691	0.10553
11	A11	125	84.5625	0.320765	0.104524
11	A11	126	84.7593	0.317779	0.104055
11	A11	127	84.9562	0.311619	0.104108
11	A11	128	85.153	0.306998	0.104528
11	A11	129	85.3498	0.301169	0.105068
11	A11	130	85.5466	0.293812	0.105488
11	A11	131	85.7435	0.291634	0.105636
11	A11	132	85.9403	0.283436	0.105466
11	A11	133	86.1371	0.278609	0.105007
11	A11	134	86.334	0.275356	0.104294
11	A11	135	86.5308	0.268227	0.103337
11	A11	136	86.7276	0.263794	0.102148
11	A11	137	86.9245	0.257785	0.100809
11	A11	138	87.1213	0.253372	0.0995311
11	A11	139	87.3181	0.247769	0.0986471
11	A11	140	87.515	0.243467	0.098572
11	A11	141	87.7118	0.239933	0.0998068
11	A11	142	87.9086	0.233439	0.103124
11	A11	143	88.1054	0.229788	0.109984
11	A11	144	88.3023	0.22279	0.123019
11	A11	145	88.4991	0.21705	0.14618
11	A11	146	88.6959	0.212836	0.184019
11	A11	147	88.8928	0.204923	0.239829
11	A11	148	89.0896	0.197153	0.313015
11	A11	149	89.2864	0.18087	0.39686
11	A11	150	89.4833	0.144952	0.478222
11	A11	151	89.6801	0.0914157	0.540175
11	A11	152	89.8769	0.0430085	0.56716
11	A11	153	90.0738	-0.00797818	0.550667
11	A11	154	90.2706	-0.0350448	0.492717
11	A11	155	90.4674	-0.0373703	0.405298
11	A11	156	90.6642	-0.0367242	0.305942
11	A11	157	90.8611	-0.0379341	0.211674
11	A11	158	91.0579	-0.0383192	0.134191
11	A11	159	91.2547	-0.0385412	0.078071
11	A11	160	91.4516	-0.0380118	0.0419498
11	A11	161	91.6484	-0.0380067	0.0212054
11	A11	162	91.8452	-0.038454	0.0105383
11	A11	163	92.0421	-0.0385446	0.00555535
11	A11	164	92.2389	-0.038967	0.0033063
11	A11	165	92.4357	-0.0399291	0.00216497
11	A11	166	92.6326	-0.0381577	0.00144898
11	A11	167	92.8294	-0.0395711	0.00100552
11	A11	168	93.0262	-0.0389205	0.00085927
11	A11	169	93.223	-0.0369097	0.000976178
11	A11	170	93.4199	-0.0397789	0.00118453
11	A11	171	93.6167	-0.0398513	0.00124949
11	A11	172	93.8135	-0.0396589	0.0010217
11	A11	173	94.0104	-0.0400214	0.000536914
11	A11	174	94.2072	-0.0383525	-1.32462e-05
11	A11	175	94.404	-0.0385838	-0.000413523
11	A11	176	94.6009	-0.0394585	-0.000554904
11	A11	177	94.7977	-0.0389924	-0.000472299
12	A12	1	60.1555	0.0250432	0.0286434
12	A12	2	60.3523	0.0243918	0.0301264
12	A12	3	60.5492	0.0213445	0.0312747
12	A12	4	60.746	0.0216391	0.0316935
12	A12	5	60.9428	0.0176888	0.0312713
12	A12	6	61.1397	0.018063	0.0302245
12	A12	7	61.3365	0.0174458	0.0289672
12	A12	8	61.5333	0.0157023	0.0278984
12	A12	9	61.7301	0.0161747	0.0272359
12	A12	10	61.927	0.0140276	0.0269726
12	A12	11	62.1238	0.0138663	0.0269369
12	A12	12	62.3206	0.0119754	0.0268966
12	A12	13	62.5175	0.0117494	0.0266469
12	A12	14	62.7143	0.010771	0.026064
12	A12	15	62.9111	0.00897076	0.0251251
12	A12	16	63.108	0.00833314	0.0238981
12	A12	17	63.3048	0.00728585	0.0225084
[truncated: 15,028 more rows]
